# Supplementary material for: Loss of ARID3A perturbs intestinal epithelial proliferation–differentiation ratio and regeneration
Source: J Exp Med. 2024 Aug 16;221(10):e20232279. doi: 10.1084/jem.20232279 (PMC11329776; doi:10.1084/jem.20232279)
Supplement: Table S1 — shows differential gene expression analysis of Arid3a cKO crypts versus WT. [file JEM_20232279_TableS1.xlsx]

## Sheet: KO vs WT_significant
Table S1: Differential gene expression analysis of Arid3a cKO crypts versus WT
symbol	id	baseMean	log2FoldChange	lfcSE	stat	pvalue	-log10(p-value)	weight	entrez	sig	shrunkLFC	class
0610005C13Rik	ENSMUSG00000109644	1204.94	0.920879	0.196596	4.68413	2.81149e-06	5.55106	1.22581	71661	<= 0.05	0.798872	Up*
1110032A03Rik	ENSMUSG00000037971	359.753	0.536852	0.136962	3.91973	8.86494e-05	4.05232	1.22581	68721	<= 0.05	0.430045	Up*
1110059G10Rik	ENSMUSG00000032551	463.628	0.613527	0.123107	4.9837	6.23782e-07	6.20497	1.22929	66202	<= 0.05	0.528595	Up*
1600012H06Rik	ENSMUSG00000050088	663.585	0.218364	0.0832548	2.62284	0.00871997	2.05948	1.38343	67912	<= 0.05	0.193624	Up*
1600014C10Rik	ENSMUSG00000054676	744.131	0.810566	0.161745	5.01137	5.40449e-07	6.26725	1.22581	72244	<= 0.05	0.711478	Up*
1700016C15Rik	ENSMUSG00000015962	15.4164	2.0159	0.668418	3.01593	0.0025619	2.59144	0.294192	69428	<= 0.05	0.794169	Up*
1700017B05Rik	ENSMUSG00000032300	984.382	-0.550072	0.121347	-4.53304	5.81408e-06	5.23552	1.50959	74211	<= 0.05	-0.463747	Down*
1700019D03Rik	ENSMUSG00000043629	382.8	-0.513508	0.190336	-2.6979	0.00697782	2.15628	1.22581	67080	<= 0.05	-0.338665	Down*
1810009A15Rik	ENSMUSG00000071653	496.652	-0.399274	0.157736	-2.53128	0.0113646	1.94444	1.22929	66276	<= 0.05	-0.284981	Down*
1810034E14Rik	ENSMUSG00000097101	176.907	0.564503	0.218673	2.58149	0.00983747	2.00712	1.3506	66503	<= 0.05	0.343882	Up*
1810046K07Rik	ENSMUSG00000036027	134.924	1.04668	0.218552	4.78914	1.67498e-06	5.77599	1.3506	69809	<= 0.05	0.926658	Up*
1810055G02Rik	ENSMUSG00000035372	1047.05	1.16261	0.229759	5.06012	4.18991e-07	6.3778	1.22581	72056	<= 0.05	1.05142	Up*
1810058I24Rik	ENSMUSG00000073155	695.196	0.419608	0.138976	3.01929	0.00253364	2.59625	1.22929	67705	<= 0.05	0.321496	Up*
2010001A14Rik	ENSMUSG00000087165	218.761	0.629318	0.147145	4.27687	1.89538e-05	4.7223	1.15989	76516	<= 0.05	0.511499	Up*
2010001M07Rik	ENSMUSG00000111296	15.8505	2.30821	0.650096	3.55057	0.000384402	3.41521	0.217596	115487174	<= 0.05	1.2082	Up*
2010003K11Rik	ENSMUSG00000042041	718.077	1.4196	0.490224	2.89581	0.00378177	2.4223	1.38343	69861	<= 0.05	0.674944	Up*
2010010A06Rik	ENSMUSG00000102047	14.7771	2.04324	0.549371	3.71923	0.000199829	3.69934	0.48904	100503117	<= 0.05	1.27958	Up*
2010106E10Rik	ENSMUSG00000025528	2400.22	2.06728	0.472488	4.37531	1.21261e-05	4.91628	1.17302	67715	<= 0.05	1.56464	Up*
2010315B03Rik	ENSMUSG00000074829	596.18	0.509563	0.124502	4.09283	4.26149e-05	4.37044	1.39549	630836	<= 0.05	0.419689	Up*
2200002D01Rik	ENSMUSG00000030587	2090.73	0.885285	0.217005	4.07956	4.51211e-05	4.34562	1.22929	72275	<= 0.05	0.707797	Up*
2210016F16Rik	ENSMUSG00000021550	2344.66	0.310246	0.116677	2.65902	0.0078369	2.10586	1.17302	70153	<= 0.05	0.250935	Up*
2310030G06Rik	ENSMUSG00000032062	507.772	0.424111	0.115118	3.68413	0.000229485	3.63925	1.35861	66952	<= 0.05	0.351229	Up*
2310057M21Rik	ENSMUSG00000040177	290.265	-0.657652	0.169495	-3.88006	0.00010443	3.98118	1.0451	68277	<= 0.05	-0.507666	Down*
2410002F23Rik	ENSMUSG00000045411	1566.9	-0.372027	0.115499	-3.22104	0.00127726	2.89372	1.22581	668661	<= 0.05	-0.304767	Down*
2610008E11Rik	ENSMUSG00000060301	300.025	0.552069	0.198156	2.78603	0.00533586	2.2728	0.894052	72128	<= 0.05	0.360598	Up*
2610507B11Rik	ENSMUSG00000010277	9397.58	0.192237	0.0643699	2.98644	0.00282249	2.54937	0.889295	72503	<= 0.05	0.178375	Up*
2610528J11Rik	ENSMUSG00000028536	1053.42	0.334208	0.10512	3.17929	0.00147635	2.83081	1.23235	66451	<= 0.05	0.281122	Up*
2700038G22Rik	ENSMUSG00000097180	101.482	-0.829376	0.294242	-2.81869	0.00482201	2.31677	1.03991	67194	<= 0.05	-0.46926	Down*
2810004N23Rik	ENSMUSG00000031984	1361.58	-0.281019	0.11026	-2.5487	0.0108127	1.96607	1.05142	66523	<= 0.05	-0.231242	Down*
2810013P06Rik	ENSMUSG00000099881	374.261	0.398855	0.0923096	4.32083	1.5544e-05	4.80844	1.0451	100503178	<= 0.05	0.35085	Up*
2900026A02Rik	ENSMUSG00000051339	3574.13	0.534341	0.123031	4.34313	1.40465e-05	4.85243	1.10925	243219	<= 0.05	0.445774	Up*
3110082I17Rik	ENSMUSG00000053553	397.21	-0.413745	0.133871	-3.09063	0.00199734	2.69955	1.14348	73212	<= 0.05	-0.322031	Down*
3830406C13Rik	ENSMUSG00000033111	592.936	0.258413	0.0783221	3.29936	0.000969055	3.01365	1.38343	218734	<= 0.05	0.232638	Up*
4430402I18Rik	ENSMUSG00000064202	54.7967	0.847623	0.316667	2.6767	0.00743505	2.12872	0.765643	381218	<= 0.05	0.446577	Up*
4833439L19Rik	ENSMUSG00000025871	3578.56	0.466878	0.0925218	5.04614	4.50835e-07	6.34598	0.876588	97820	<= 0.05	0.414996	Up*
4930402H24Rik	ENSMUSG00000027309	593.761	1.12366	0.250308	4.48912	7.15165e-06	5.14559	1.22929	228602	<= 0.05	0.967392	Up*
4930523C07Rik	ENSMUSG00000090394	376.114	-0.428488	0.1748	-2.45131	0.0142337	1.84668	1.22581	67647	<= 0.05	-0.289731	Down*
4931406C07Rik	ENSMUSG00000031938	4736.79	0.967936	0.122188	7.92172	2.34246e-15	14.6303	0.876588	70984	<= 0.05	0.940008	Up*
4931428L18Rik	ENSMUSG00000086727	47.0163	1.56933	0.406266	3.86282	0.000112085	3.95045	0.778353	70988	<= 0.05	1.15834	Up*
4933404O12Rik	ENSMUSG00000097908	255.677	1.60463	0.282846	5.67315	1.40199e-08	7.85326	1.22581	66752	<= 0.05	1.44674	Up*
4933431E20Rik	ENSMUSG00000086968	677.91	0.230335	0.0941972	2.44524	0.0144754	1.83937	1.22581	329735	<= 0.05	0.198202	Up*
4933439C10Rik	ENSMUSG00000072893	124.721	-0.579954	0.170655	-3.39839	0.000677834	3.16888	1.15989	74476	<= 0.05	-0.424664	Down*
6030458C11Rik	ENSMUSG00000022195	984.85	-0.227948	0.0837569	-2.72154	0.00649776	2.18724	1.22581	77877	<= 0.05	-0.201957	Down*
6820431F20Rik	ENSMUSG00000071796	2215.24	0.440595	0.0915863	4.81071	1.50392e-06	5.82277	1.22581	547150	<= 0.05	0.390741	Up*
9030619P08Rik	ENSMUSG00000053168	6.25933	2.18229	0.741832	2.94176	0.00326356	2.48631	0.351608	105892	<= 0.05	0.732841	Up*
9130230L23Rik	ENSMUSG00000054598	197.972	0.391056	0.138929	2.81479	0.0048809	2.3115	1.14348	231253	<= 0.05	0.297667	Up*
9130401M01Rik	ENSMUSG00000101892	495.972	-0.363472	0.104878	-3.46565	0.000528949	3.27659	1.22929	75758	<= 0.05	-0.307149	Down*
9430015G10Rik	ENSMUSG00000059939	365.524	-0.3872	0.127068	-3.04718	0.00230998	2.63639	1.22581	230996	<= 0.05	-0.306473	Down*
9430038I01Rik	ENSMUSG00000040139	307.676	0.366492	0.0983873	3.725	0.000195317	3.70926	1.0451	77252	<= 0.05	0.3157	Up*
9630028B13Rik	ENSMUSG00000051295	18.5599	2.45783	0.57289	4.29023	1.78488e-05	4.74839	0.485492	319562	<= 0.05	1.6896	Up*
9930021J03Rik	ENSMUSG00000046138	1359.29	0.380348	0.1279	2.97379	0.00294142	2.53144	1.22929	240613	<= 0.05	0.299823	Up*
A1cf	ENSMUSG00000052595	1300.96	0.400338	0.117054	3.4201	0.000625975	3.20344	1.22929	69865	<= 0.05	0.32802	Up*
A4galt	ENSMUSG00000047878	52.7116	0.620685	0.210434	2.94955	0.00318237	2.49725	0.770925	239559	<= 0.05	0.404034	Up*
A4gnt	ENSMUSG00000037953	76.9504	-0.98379	0.293788	-3.34864	0.000812085	3.0904	1.22581	333424	<= 0.05	-0.659718	Down*
A630089N07Rik	ENSMUSG00000116673	197.99	-0.404427	0.125734	-3.21654	0.00129746	2.88691	1.03991	320586	<= 0.05	-0.322637	Down*
AA467197	ENSMUSG00000033213	707.524	1.46366	0.276822	5.28735	1.241e-07	6.90623	1.39549	433470	<= 0.05	1.31475	Up*
AA986860	ENSMUSG00000042510	887.503	0.643555	0.17686	3.63879	0.000273927	3.56237	1.35861	212439	<= 0.05	0.480076	Up*
Aaas	ENSMUSG00000036678	688.111	-0.339075	0.0932469	-3.63631	0.000276571	3.55819	1.22581	223921	<= 0.05	-0.295341	Down*
Aadac	ENSMUSG00000027761	4581.11	0.694322	0.12129	5.72449	1.03745e-08	7.98403	1.17302	67758	<= 0.05	0.624129	Up*
Aagab	ENSMUSG00000037257	1089.43	-0.250324	0.0954031	-2.62386	0.00869401	2.06078	1.50959	66939	<= 0.05	-0.214953	Down*
Aamdc	ENSMUSG00000035642	1070.78	0.575345	0.137149	4.19502	2.72847e-05	4.56408	1.22581	66273	<= 0.05	0.468395	Up*
Aars	ENSMUSG00000031960	2964.06	-0.450862	0.108264	-4.16445	3.121e-05	4.50571	1.14607	234734	<= 0.05	-0.383133	Down*
Aars2	ENSMUSG00000023938	472.03	-0.279292	0.111785	-2.49848	0.0124727	1.90404	1.35861	224805	<= 0.05	-0.228666	Down*
Aarsd1	ENSMUSG00000075528	801.164	-0.281608	0.113513	-2.48085	0.0131071	1.88249	1.22929	69684	<= 0.05	-0.229342	Down*
Aatf	ENSMUSG00000018697	1473.47	-0.291141	0.0864586	-3.3674	0.000758796	3.11987	1.22929	56321	<= 0.05	-0.257178	Down*
Abat	ENSMUSG00000057880	2465.03	0.603561	0.16146	3.73815	0.000185378	3.73194	1.14607	268860	<= 0.05	0.462076	Up*
Abca1	ENSMUSG00000015243	220.348	1.0509	0.356366	2.94893	0.00318877	2.49638	1.14348	11303	<= 0.05	0.587988	Up*
Abca7	ENSMUSG00000035722	365.111	0.474505	0.153788	3.08544	0.00203251	2.69197	1.15989	27403	<= 0.05	0.35124	Up*
Abcb10	ENSMUSG00000031974	1053.8	0.255303	0.0951637	2.68278	0.00730139	2.13659	1.22581	56199	<= 0.05	0.219465	Up*
Abcb1a	ENSMUSG00000040584	3946.8	1.24798	0.191749	6.5084	7.5955e-11	10.1194	1.09903	18671	<= 0.05	1.1824	Up*
Abcb9	ENSMUSG00000029408	264.302	0.355491	0.11433	3.10935	0.00187497	2.72701	0.894052	56325	<= 0.05	0.291525	Up*
Abcc10	ENSMUSG00000032842	379.24	0.310242	0.102114	3.03819	0.00238004	2.62342	1.14348	224814	<= 0.05	0.262595	Up*
Abcc2	ENSMUSG00000025194	4184.06	1.632	0.244855	6.66517	2.64359e-11	10.5778	0.876588	12780	<= 0.05	1.51225	Up*
Abcc3	ENSMUSG00000020865	2542.99	0.577141	0.182325	3.16545	0.00154842	2.81011	1.17302	76408	<= 0.05	0.404977	Up*
Abcc4	ENSMUSG00000032849	112.616	-0.653571	0.261608	-2.49829	0.0124795	1.9038	1.03991	239273	<= 0.05	-0.358766	Down*
Abcd1	ENSMUSG00000031378	1341.78	1.02748	0.197092	5.21319	1.8562e-07	6.73138	1.05142	11666	<= 0.05	0.936418	Up*
Abcd3	ENSMUSG00000028127	6637.57	0.624004	0.0934131	6.68005	2.38863e-11	10.6219	0.889295	19299	<= 0.05	0.576159	Up*
Abcf2	ENSMUSG00000028953	2216.9	-0.436204	0.0959781	-4.54483	5.49806e-06	5.25979	1.66601	27407	<= 0.05	-0.382227	Down*
Abcg2	ENSMUSG00000029802	2162.32	0.620322	0.109935	5.64265	1.67457e-08	7.7761	1.17302	26357	<= 0.05	0.553158	Up*
Abcg5	ENSMUSG00000040505	1940.34	1.10743	0.195358	5.6687	1.43887e-08	7.84198	1.22929	27409	<= 0.05	1.03186	Up*
Abcg8	ENSMUSG00000024254	1657.33	1.43898	0.245473	5.86206	4.57159e-09	8.33993	1.22581	67470	<= 0.05	1.3252	Up*
Abhd11	ENSMUSG00000040532	1912.38	-0.247076	0.0867086	-2.8495	0.00437883	2.35864	1.66601	68758	<= 0.05	-0.217411	Down*
Abhd12	ENSMUSG00000032046	1386.34	0.542344	0.127703	4.24692	2.16726e-05	4.66409	1.17425	76192	<= 0.05	0.447705	Up*
Abhd17a	ENSMUSG00000003346	1539.85	0.62489	0.135411	4.61477	3.9353e-06	5.40502	1.05142	216169	<= 0.05	0.523977	Up*
Abhd17b	ENSMUSG00000047368	806.934	0.265771	0.0898219	2.95887	0.00308773	2.51036	1.50959	226016	<= 0.05	0.23216	Up*
Abhd17c	ENSMUSG00000038459	3460.52	0.392873	0.0631663	6.21965	4.98252e-10	9.30255	1.10925	70178	<= 0.05	0.369184	Up*
Abhd18	ENSMUSG00000037818	506.86	1.36084	0.218236	6.23562	4.5e-10	9.34679	1.35861	269423	<= 0.05	1.27332	Up*
Abhd2	ENSMUSG00000039202	8170.26	0.858861	0.125671	6.83421	8.24556e-12	11.0838	0.889295	54608	<= 0.05	0.816928	Up*
Abhd3	ENSMUSG00000002475	1070.02	0.872828	0.148093	5.89377	3.77476e-09	8.42311	1.22929	106861	<= 0.05	0.810254	Up*
Abhd4	ENSMUSG00000040997	1056.45	0.616891	0.136964	4.50403	6.66762e-06	5.17603	1.35861	105501	<= 0.05	0.512891	Up*
Abhd5	ENSMUSG00000032540	426.172	0.416525	0.120763	3.44911	0.000562433	3.24993	0.894052	67469	<= 0.05	0.338459	Up*
Abhd6	ENSMUSG00000025277	942.962	1.08645	0.22098	4.91651	8.80998e-07	6.05503	1.35861	66082	<= 0.05	0.97301	Up*
Abitram	ENSMUSG00000038827	697.018	-0.303295	0.115484	-2.62629	0.00863219	2.06388	1.22581	230234	<= 0.05	-0.246049	Down*
Abl2	ENSMUSG00000026596	592.336	-0.407746	0.159698	-2.55323	0.0106729	1.97172	1.22581	11352	<= 0.05	-0.289611	Down*
Abr	ENSMUSG00000017631	5468.27	0.328409	0.0823073	3.99003	6.60638e-05	4.18004	1.09903	109934	<= 0.05	0.294162	Up*
Abt1	ENSMUSG00000036376	484.242	-0.29233	0.0945333	-3.09235	0.00198577	2.70207	1.22929	30946	<= 0.05	-0.252535	Down*
Abtb1	ENSMUSG00000030083	323.649	0.433557	0.129465	3.34882	0.000811553	3.09068	1.14348	80283	<= 0.05	0.344012	Up*
Acaa1a	ENSMUSG00000036138	3567.13	0.725873	0.161299	4.50016	6.79033e-06	5.16811	1.09903	113868	<= 0.05	0.602813	Up*
Acaa1b	ENSMUSG00000010651	235.312	1.79534	0.499155	3.59675	0.000322217	3.49185	1.14348	235674	<= 0.05	1.14188	Up*
Acaa2	ENSMUSG00000036880	6611.21	0.427378	0.1073	3.98303	6.80434e-05	4.16721	0.876588	52538	<= 0.05	0.36243	Up*
Acad11	ENSMUSG00000090150	2301.88	1.16408	0.153488	7.5842	3.34544e-14	13.4755	1.22581	102632	<= 0.05	1.12369	Up*
Acad12	ENSMUSG00000042647	305.305	0.518411	0.16764	3.09241	0.00198537	2.70216	1.22581	338350	<= 0.05	0.371978	Up*
Acadl	ENSMUSG00000026003	4190.26	0.459313	0.120475	3.8125	0.000137566	3.86149	0.889295	11363	<= 0.05	0.377322	Up*
Acadm	ENSMUSG00000062908	3951.17	0.577711	0.116823	4.94519	7.60685e-07	6.1188	1.09903	11364	<= 0.05	0.498228	Up*
Acads	ENSMUSG00000029545	2071.23	0.206092	0.0694727	2.96652	0.00301194	2.52115	1.66601	11409	<= 0.05	0.189107	Up*
Acadvl	ENSMUSG00000018574	5465.31	0.289172	0.0749011	3.86073	0.00011305	3.94673	1.10925	11370	<= 0.05	0.263035	Up*
Acat2	ENSMUSG00000023832	1603.49	-0.29125	0.107708	-2.70406	0.00684974	2.16433	1.05142	110460	<= 0.05	-0.241852	Down*
Acbd4	ENSMUSG00000056938	1097.46	0.741805	0.206318	3.59544	0.000323848	3.48966	1.22581	67131	<= 0.05	0.54019	Up*
Acbd5	ENSMUSG00000026781	1512.96	0.563857	0.109013	5.17236	2.31152e-07	6.6361	1.25558	74159	<= 0.05	0.493459	Up*
Ace	ENSMUSG00000020681	10827.7	1.90178	0.542118	3.50806	0.000451386	3.34545	1.17302	11421	<= 0.05	1.12045	Up*
Ace2	ENSMUSG00000015405	8630.46	1.99134	0.45765	4.35123	1.35377e-05	4.86845	1.10925	70008	<= 0.05	1.5216	Up*
Acer2	ENSMUSG00000038007	744.615	-0.252679	0.104807	-2.41089	0.0159135	1.79823	1.23235	230379	<= 0.05	-0.210942	Down*
Acin1	ENSMUSG00000022185	5533.45	-0.227669	0.0675905	-3.36836	0.00075618	3.12137	0.876588	56215	<= 0.05	-0.210001	Down*
Acly	ENSMUSG00000020917	3192.39	-0.331174	0.123855	-2.67388	0.00749794	2.12506	1.14607	104112	<= 0.05	-0.262381	Down*
Aco1	ENSMUSG00000028405	5576.53	0.378533	0.103019	3.67439	0.000238422	3.62265	0.889295	11428	<= 0.05	0.322321	Up*
Aco2	ENSMUSG00000022477	15372.9	0.344683	0.0873822	3.94454	7.9952e-05	4.09717	1.17302	11429	<= 0.05	0.305187	Up*
Acot11	ENSMUSG00000034853	1551.32	0.355214	0.126075	2.81748	0.00484026	2.31513	1.22929	329910	<= 0.05	0.28043	Up*
Acot12	ENSMUSG00000021620	352.137	1.97639	0.56094	3.52336	0.000426111	3.37048	1.15989	74156	<= 0.05	1.14561	Up*
Acot2	ENSMUSG00000021226	308.579	0.576008	0.216193	2.66433	0.00771428	2.1127	1.22581	171210	<= 0.05	0.356568	Up*
Acot4	ENSMUSG00000052392	450.35	0.763325	0.200567	3.80585	0.000141321	3.84979	1.39549	171282	<= 0.05	0.577973	Up*
Acot9	ENSMUSG00000025287	445.275	1.04714	0.191035	5.4814	4.21967e-08	7.37472	1.38343	56360	<= 0.05	0.968011	Up*
Acox1	ENSMUSG00000020777	7661.97	1.19964	0.194718	6.16088	7.23401e-10	9.14062	1.10925	11430	<= 0.05	1.13092	Up*
Acox2	ENSMUSG00000021751	131.805	0.808973	0.287881	2.81009	0.00495272	2.30516	1.03991	93732	<= 0.05	0.459838	Up*
Acp2	ENSMUSG00000002103	903.62	0.302874	0.0723149	4.18826	2.81097e-05	4.55114	1.22581	11432	<= 0.05	0.277426	Up*
Acp5	ENSMUSG00000001348	2216.77	0.349221	0.110922	3.14834	0.00164199	2.78463	1.17302	11433	<= 0.05	0.289173	Up*
Acsf2	ENSMUSG00000076435	1178.21	0.765788	0.162413	4.71508	2.41619e-06	5.61687	1.22581	264895	<= 0.05	0.651857	Up*
Acsl3	ENSMUSG00000032883	1313.71	-0.342949	0.138575	-2.47482	0.0133303	1.87516	1.05142	74205	<= 0.05	-0.258899	Down*
Acsl5	ENSMUSG00000024981	21034.7	1.16268	0.211413	5.49958	3.8069e-08	7.41943	1.17302	433256	<= 0.05	1.07519	Up*
Acsl6	ENSMUSG00000020333	169.547	1.33411	0.257819	5.17458	2.28419e-07	6.64127	1.14348	216739	<= 0.05	1.2043	Up*
Acsm5	ENSMUSG00000030972	147.233	1.50586	0.278506	5.40691	6.412e-08	7.19301	1.03991	272428	<= 0.05	1.35511	Up*
Acta1	ENSMUSG00000031972	85.9977	0.759495	0.296603	2.56064	0.0104479	1.98097	1.15989	11459	<= 0.05	0.397696	Up*
Actb	ENSMUSG00000029580	56950.6	0.398793	0.128706	3.09847	0.00194524	2.71103	1.10925	11461	<= 0.05	0.314697	Up*
Actl6a	ENSMUSG00000027671	2218.35	-0.321944	0.081548	-3.94791	7.88356e-05	4.10328	1.22929	56456	<= 0.05	-0.288768	Down*
Actn1	ENSMUSG00000015143	3913.53	-0.412016	0.12405	-3.32139	0.000895718	3.04783	1.09903	109711	<= 0.05	-0.331011	Down*
Actr3	ENSMUSG00000026341	12324.2	0.156355	0.0496831	3.14704	0.00164932	2.78269	0.876588	74117	<= 0.05	0.149311	Up*
Actr5	ENSMUSG00000037761	268.9	-0.314439	0.118093	-2.66264	0.00775299	2.11053	1.14348	109275	<= 0.05	-0.253296	Down*
Acvr1b	ENSMUSG00000000532	2023.95	0.274594	0.0816928	3.3613	0.000775779	3.11026	1.66601	11479	<= 0.05	0.245332	Up*
Acvr2a	ENSMUSG00000052155	924.175	0.323826	0.10715	3.02218	0.00250963	2.60039	1.22581	11480	<= 0.05	0.270369	Up*
Acy1	ENSMUSG00000023262	2055.8	0.530124	0.147488	3.59435	0.000325205	3.48784	1.22581	109652	<= 0.05	0.409499	Up*
Acy3	ENSMUSG00000024866	724.62	1.04083	0.208437	4.9935	5.92953e-07	6.22698	1.35861	71670	<= 0.05	0.935999	Up*
Ada	ENSMUSG00000017697	2565.02	1.16804	0.383752	3.04373	0.00233662	2.63141	1.22581	11486	<= 0.05	0.664626	Up*
Adam15	ENSMUSG00000028041	438.101	-0.366167	0.12552	-2.91721	0.00353181	2.452	1.0451	11490	<= 0.05	-0.29016	Down*
Adamdec1	ENSMUSG00000022057	92.3563	-2.15204	0.317211	-6.78425	1.16693e-11	10.933	1.15989	58860	<= 0.05	-1.92161	Down*
Adamts6	ENSMUSG00000046169	6.91559	-3.23908	0.880446	-3.67891	0.000234234	3.63035	0.352598	108154	<= 0.05	-1.30147	Down*
Adamtsl5	ENSMUSG00000043822	383.92	0.937778	0.283498	3.30788	0.000940057	3.02685	1.15989	66548	<= 0.05	0.622919	Up*
Adap1	ENSMUSG00000056413	1427.05	0.620138	0.123333	5.02817	4.95189e-07	6.30523	1.22929	231821	<= 0.05	0.535606	Up*
Adap2	ENSMUSG00000020709	162.714	1.41277	0.267844	5.27461	1.33041e-07	6.87601	1.03991	216991	<= 0.05	1.27398	Up*
Adat1	ENSMUSG00000031949	197.012	-0.378087	0.132185	-2.86029	0.00423258	2.37339	1.15989	30947	<= 0.05	-0.293678	Down*
Adgre5	ENSMUSG00000002885	756.129	-0.481228	0.114292	-4.2105	2.54805e-05	4.59379	1.22929	26364	<= 0.05	-0.404917	Down*
Adgrf1	ENSMUSG00000041293	184.462	-0.551619	0.220922	-2.49689	0.0125288	1.90209	1.22581	77596	<= 0.05	-0.330806	Down*
Adgrg4	ENSMUSG00000053852	91.672	1.04887	0.194147	5.40242	6.57472e-08	7.18212	1.14348	236798	<= 0.05	0.966143	Up*
Adgrg7	ENSMUSG00000022755	5188.47	0.663369	0.118581	5.5942	2.21636e-08	7.65436	0.876588	239853	<= 0.05	0.591154	Up*
Adgrl1	ENSMUSG00000013033	127.057	-1.1382	0.349967	-3.25232	0.00114469	2.94131	1.22581	330814	<= 0.05	-0.720792	Down*
Adh1	ENSMUSG00000074207	21025.6	0.500485	0.13711	3.65025	0.000261989	3.58172	0.889295	11522	<= 0.05	0.395255	Up*
Adh4	ENSMUSG00000037797	568.466	1.42462	0.444984	3.20151	0.00136711	2.8642	1.22581	26876	<= 0.05	0.822317	Up*
Adh6a	ENSMUSG00000053054	11155.7	1.24622	0.242616	5.1366	2.79754e-07	6.55322	1.17302	69117	<= 0.05	1.12876	Up*
Adipor1	ENSMUSG00000026457	3266.8	0.233419	0.0780214	2.99174	0.00277395	2.5569	1.17302	72674	<= 0.05	0.210002	Up*
Adipor2	ENSMUSG00000030168	7437.45	0.798935	0.10557	7.5678	3.79591e-14	13.4207	1.17302	68465	<= 0.05	0.764846	Up*
Adora1	ENSMUSG00000042429	186.943	-0.807641	0.197639	-4.08644	4.38035e-05	4.35849	1.14348	11539	<= 0.05	-0.641696	Down*
Adora2b	ENSMUSG00000018500	67.1929	1.35767	0.301007	4.51042	6.46994e-06	5.1891	0.87157	11541	<= 0.05	1.16026	Up*
Adpgk	ENSMUSG00000025236	880.605	-0.411039	0.0844639	-4.86645	1.13621e-06	5.94454	1.22929	72141	<= 0.05	-0.369407	Down*
Adprhl2	ENSMUSG00000042558	623.921	-0.356621	0.0981794	-3.63235	0.000280856	3.55152	1.38343	100206	<= 0.05	-0.306989	Down*
Adprm	ENSMUSG00000020910	335.037	1.14893	0.16764	6.85357	7.20318e-12	11.1425	1.0451	66358	<= 0.05	1.09961	Up*
Adsl	ENSMUSG00000022407	2294.44	-0.375487	0.0935331	-4.01449	5.95752e-05	4.22493	1.17302	11564	<= 0.05	-0.328201	Down*
Adss	ENSMUSG00000015961	3639.43	0.297366	0.0678436	4.38311	1.17e-05	4.93182	0.889295	11566	<= 0.05	0.275062	Up*
Adtrp	ENSMUSG00000058022	1593.57	0.810938	0.179595	4.51537	6.32066e-06	5.19924	1.25558	109254	<= 0.05	0.68104	Up*
Aen	ENSMUSG00000030609	1307.91	-0.515633	0.12063	-4.27451	1.91559e-05	4.7177	1.05142	68048	<= 0.05	-0.430381	Down*
Afap1	ENSMUSG00000029094	156.016	-0.650377	0.265872	-2.44621	0.0144368	1.84053	1.15989	70292	<= 0.05	-0.350427	Down*
Afg1l	ENSMUSG00000038302	639.323	0.34368	0.102345	3.35806	0.000784923	3.10517	1.22581	215951	<= 0.05	0.291833	Up*
Afp	ENSMUSG00000054932	748.16	0.905111	0.155055	5.83736	5.3033e-09	8.27545	1.35861	11576	<= 0.05	0.841459	Up*
Aftph	ENSMUSG00000049659	2187.73	0.198693	0.0505576	3.93003	8.49349e-05	4.07091	1.17302	216549	<= 0.05	0.189603	Up*
Agap3	ENSMUSG00000023353	960.726	-0.281761	0.0883815	-3.188	0.00143258	2.84388	1.35861	213990	<= 0.05	-0.247414	Down*
Agfg1	ENSMUSG00000026159	1630.98	0.228621	0.0667634	3.42434	0.000616298	3.21021	1.17425	15463	<= 0.05	0.211284	Up*
Agk	ENSMUSG00000029916	590.692	-0.17713	0.0707047	-2.50521	0.012238	1.91229	1.38343	69923	<= 0.05	-0.161881	Down*
Agmo	ENSMUSG00000050103	1343.4	1.32976	0.188594	7.05092	1.77735e-12	11.7502	1.22929	319660	<= 0.05	1.26564	Up*
Agpat1	ENSMUSG00000034254	2299.29	0.284089	0.100005	2.84076	0.00450067	2.34672	1.14607	55979	<= 0.05	0.24134	Up*
Agpat2	ENSMUSG00000026922	1951.54	0.673506	0.179077	3.76099	0.000169245	3.77148	1.22581	67512	<= 0.05	0.509477	Up*
Agpat3	ENSMUSG00000001211	3423.69	0.343924	0.0885101	3.88571	0.000102032	3.99126	0.889295	28169	<= 0.05	0.303588	Up*
Agpat4	ENSMUSG00000023827	257.288	-0.942923	0.267754	-3.52161	0.000428941	3.3676	1.0451	68262	<= 0.05	-0.66907	Down*
Agpat5	ENSMUSG00000031467	1769.59	-0.27599	0.105843	-2.60755	0.00911935	2.04004	1.66601	52123	<= 0.05	-0.230155	Down*
Agt	ENSMUSG00000031980	84.9191	-0.725248	0.207177	-3.50061	0.000464191	3.3333	1.22581	11606	<= 0.05	-0.5189	Down*
Ahcyl1	ENSMUSG00000027893	9354.26	0.364676	0.0754938	4.83054	1.36165e-06	5.86594	1.17302	229709	<= 0.05	0.33312	Up*
Ahcyl2	ENSMUSG00000029772	10450.8	0.464404	0.0801931	5.79107	6.99384e-09	8.15528	1.10925	74340	<= 0.05	0.424606	Up*
Ahnak	ENSMUSG00000069833	1545.54	0.918208	0.187421	4.89918	9.62363e-07	6.01666	1.17425	66395	<= 0.05	0.811549	Up*
Ahrr	ENSMUSG00000021575	15.4245	-1.63961	0.592837	-2.7657	0.00568013	2.24564	0.485492	11624	<= 0.05	-0.631643	Down*
AI506816	ENSMUSG00000105987	6152.8	-0.471825	0.108326	-4.35561	1.32699e-05	4.87713	1.09903	433855	<= 0.05	-0.402793	Down*
AI987944	ENSMUSG00000056383	263.223	0.40033	0.127464	3.14074	0.00168519	2.77335	1.15989	233168	<= 0.05	0.317303	Up*
Aicda	ENSMUSG00000040627	5.28851	-2.87474	0.870985	-3.30056	0.000964917	3.01551	0.349335	11628	<= 0.05	-0.955712	Down*
Aif1	ENSMUSG00000024397	32.3268	-1.81789	0.411163	-4.42134	9.8091e-06	5.00837	0.765643	11629	<= 0.05	-1.44777	Down*
Aim2	ENSMUSG00000037860	57.4207	-1.01689	0.275905	-3.68567	0.000228105	3.64187	0.87917	383619	<= 0.05	-0.754116	Down*
Aimp2	ENSMUSG00000029610	1143.47	-0.355851	0.129263	-2.75291	0.00590675	2.22865	1.22581	231872	<= 0.05	-0.277987	Down*
Ak3	ENSMUSG00000024782	7943.45	0.442099	0.081338	5.43533	5.46936e-08	7.26206	1.17302	56248	<= 0.05	0.401899	Up*
Akap1	ENSMUSG00000018428	3197.79	-0.281603	0.0981751	-2.86837	0.00412588	2.38448	1.66601	11640	<= 0.05	-0.240474	Down*
Akap10	ENSMUSG00000047804	767.64	0.198521	0.0810143	2.45045	0.0142678	1.84564	1.22581	56697	<= 0.05	0.176908	Up*
Akap7	ENSMUSG00000039166	1607.5	0.560948	0.101296	5.53769	3.06481e-08	7.5136	1.05142	432442	<= 0.05	0.499592	Up*
Akap8	ENSMUSG00000024045	2000.24	-0.278264	0.0749675	-3.7118	0.000205793	3.68657	1.22929	56399	<= 0.05	-0.252901	Down*
Akap9	ENSMUSG00000040407	2712.27	0.854073	0.12611	6.77247	1.26601e-11	10.8976	1.14607	100986	<= 0.05	0.810953	Up*
Akp3	ENSMUSG00000036500	17869.9	2.63182	0.362753	7.25514	4.01246e-13	12.3966	1.10925	11648	<= 0.05	2.30834	Up*
Akr1a1	ENSMUSG00000028692	15326.6	0.266001	0.0942231	2.82309	0.00475627	2.32273	1.10925	58810	<= 0.05	0.229479	Up*
Akr1b7	ENSMUSG00000052131	1861.87	1.40421	0.60343	2.32704	0.019963	1.69978	1.66601	11997	<= 0.05	0.42072	Up*
Akr1c12	ENSMUSG00000021211	4559.42	0.403661	0.0847336	4.76388	1.89904e-06	5.72146	0.889295	622402	<= 0.05	0.362202	Up*
Akr1c13	ENSMUSG00000021213	6052.85	0.752574	0.0979525	7.68305	1.55342e-14	13.8087	0.889295	27384	<= 0.05	0.71792	Up*
Akr1c14	ENSMUSG00000033715	1977.11	0.811644	0.150352	5.39829	6.72773e-08	7.17213	1.66601	105387	<= 0.05	0.730279	Up*
Akr1c19	ENSMUSG00000071551	3666.64	1.1873	0.171946	6.90507	5.01794e-12	11.2995	0.876588	432720	<= 0.05	1.13557	Up*
Akr1e1	ENSMUSG00000045410	1125.73	0.320913	0.114351	2.80637	0.00501024	2.30014	1.22929	56043	<= 0.05	0.261872	Up*
Akt1	ENSMUSG00000001729	6130.17	-0.334809	0.0930886	-3.59667	0.000322316	3.49172	1.10925	11651	<= 0.05	-0.29162	Down*
Aktip	ENSMUSG00000031667	1189.4	0.18764	0.0611882	3.06661	0.00216499	2.66454	1.22929	14339	<= 0.05	0.175296	Up*
Aldh1a1	ENSMUSG00000053279	5107.45	1.79103	0.462135	3.87555	0.000106382	3.97313	0.876588	11668	<= 0.05	1.26938	Up*
Aldh1a7	ENSMUSG00000024747	665.072	1.60335	0.283641	5.65274	1.57906e-08	7.8016	1.35861	26358	<= 0.05	1.44459	Up*
Aldh1b1	ENSMUSG00000035561	30562.7	-0.175376	0.0621095	-2.82366	0.0047478	2.32351	0.876588	72535	<= 0.05	-0.163457	Down*
Aldh1l1	ENSMUSG00000030088	1784.68	0.737838	0.165172	4.4671	7.92879e-06	5.10079	1.22581	107747	<= 0.05	0.611268	Up*
Aldh2	ENSMUSG00000029455	5469.7	0.277443	0.0777144	3.57004	0.000356931	3.44742	1.17302	11669	<= 0.05	0.250446	Up*
Aldh3a2	ENSMUSG00000010025	3968.83	0.585098	0.0847481	6.90397	5.05702e-12	11.2961	1.17302	11671	<= 0.05	0.542925	Up*
Aldh3b1	ENSMUSG00000024885	298.24	0.969649	0.271561	3.57065	0.000356093	3.44844	0.894052	67689	<= 0.05	0.697229	Up*
Aldh4a1	ENSMUSG00000028737	1098.77	1.8197	0.407688	4.46347	8.06445e-06	5.09343	1.23235	212647	<= 0.05	1.45778	Up*
Aldh9a1	ENSMUSG00000026687	8659.75	0.305077	0.0812754	3.75362	0.000174298	3.75871	0.889295	56752	<= 0.05	0.273461	Up*
Aldob	ENSMUSG00000028307	45110.6	1.15829	0.208608	5.55247	2.81653e-08	7.55029	0.876588	230163	<= 0.05	1.07353	Up*
Aldoc	ENSMUSG00000017390	311.48	0.837603	0.158389	5.28826	1.23485e-07	6.90839	0.894052	11676	<= 0.05	0.751948	Up*
Alg2	ENSMUSG00000039740	882.085	-0.224578	0.090757	-2.47449	0.0133425	1.87476	1.50959	56737	<= 0.05	-0.195104	Down*
Alg3	ENSMUSG00000033809	444.945	-0.295731	0.0967842	-3.05557	0.00224633	2.64853	1.22929	208624	<= 0.05	-0.253901	Down*
Alg8	ENSMUSG00000035704	1070.33	-0.410162	0.117469	-3.49165	0.000480041	3.31872	1.22581	381903	<= 0.05	-0.336283	Down*
Alkbh1	ENSMUSG00000079036	584.323	-0.419505	0.118599	-3.53717	0.000404443	3.39314	1.39549	211064	<= 0.05	-0.343403	Down*
Alkbh2	ENSMUSG00000044339	139.722	-0.726165	0.207754	-3.49531	0.000473519	3.32466	1.03991	231642	<= 0.05	-0.518897	Down*
Alox5	ENSMUSG00000025701	235.54	0.61734	0.167759	3.67993	0.000233299	3.63209	1.14348	11689	<= 0.05	0.466738	Up*
Aloxe3	ENSMUSG00000020892	5.08715	-3.60976	1.1125	-3.24473	0.00117562	2.92973	0.294192	23801	<= 0.05	-0.785091	Down*
Alpi	ENSMUSG00000079440	22462.1	1.84645	0.218905	8.43496	3.31327e-17	16.4797	1.10925	76768	<= 0.05	1.74219	Up*
Alpk1	ENSMUSG00000028028	250.428	-0.595526	0.216567	-2.74984	0.0059624	2.22458	1.14348	71481	<= 0.05	-0.37259	Down*
Als2	ENSMUSG00000026024	1597.59	0.442573	0.123787	3.57527	0.000349868	3.4561	1.22581	74018	<= 0.05	0.358367	Up*
Alyref	ENSMUSG00000025134	2469.72	-0.319305	0.112247	-2.84466	0.00444586	2.35204	1.66601	21681	<= 0.05	-0.262252	Down*
Amacr	ENSMUSG00000022244	581.454	0.373958	0.135578	2.75824	0.00581126	2.23573	1.38343	17117	<= 0.05	0.28691	Up*
Ambp	ENSMUSG00000028356	87.8224	0.685632	0.227799	3.00981	0.00261409	2.58268	1.3506	11699	<= 0.05	0.43929	Up*
Amd1	ENSMUSG00000075232	4835.41	-0.384611	0.102536	-3.751	0.000176132	3.75416	0.876588	11702	<= 0.05	-0.328251	Down*
Amdhd2	ENSMUSG00000036820	754.247	0.473386	0.15597	3.0351	0.00240454	2.61897	1.22581	245847	<= 0.05	0.34763	Up*
Amfr	ENSMUSG00000031751	3152.39	0.140626	0.0495525	2.83792	0.00454083	2.34286	1.22929	23802	<= 0.05	0.134287	Up*
Amigo2	ENSMUSG00000048218	163.123	0.58044	0.181429	3.19927	0.00137775	2.86083	1.22581	105827	<= 0.05	0.409374	Up*
Amn	ENSMUSG00000021278	370.407	0.542032	0.191035	2.83734	0.0045491	2.34207	0.894052	93835	<= 0.05	0.361542	Up*
Amn1	ENSMUSG00000068250	210.512	0.683052	0.202472	3.37357	0.000742006	3.12959	1.22581	232566	<= 0.05	0.479756	Up*
Ampd2	ENSMUSG00000027889	1452.48	-0.402464	0.15536	-2.59053	0.00958296	2.0185	1.17425	109674	<= 0.05	-0.289957	Down*
Amt	ENSMUSG00000032607	248.076	-0.445732	0.127341	-3.50031	0.000464711	3.33282	1.15989	434437	<= 0.05	-0.357188	Down*
Amz1	ENSMUSG00000050022	25.7491	-1.16731	0.321232	-3.63387	0.000279204	3.55408	0.48904	231842	<= 0.05	-0.848325	Down*
Anapc1	ENSMUSG00000014355	3888.21	-0.29748	0.0996787	-2.98439	0.00284148	2.54646	1.17302	17222	<= 0.05	-0.253288	Down*
Anapc5	ENSMUSG00000029472	6408.34	-0.162907	0.0547386	-2.97608	0.00291955	2.53468	0.889295	59008	<= 0.05	-0.154115	Down*
Angel2	ENSMUSG00000026634	1842.2	0.231948	0.0640254	3.62275	0.000291493	3.53537	1.17302	52477	<= 0.05	0.215692	Up*
Angptl4	ENSMUSG00000002289	209.513	1.38841	0.572457	2.42535	0.0152937	1.81549	1.14348	57875	<= 0.05	0.459495	Up*
Ank	ENSMUSG00000022265	1897.78	0.722507	0.0914642	7.89934	2.80385e-15	14.5522	1.22581	11732	<= 0.05	0.689041	Up*
Ank1	ENSMUSG00000031543	9.20981	-2.20457	0.634475	-3.47464	0.000511542	3.29112	0.348568	11733	<= 0.05	-1.14258	Down*
Ank3	ENSMUSG00000069601	949.307	1.16039	0.19475	5.95833	2.54821e-09	8.59376	1.23235	11735	<= 0.05	1.0899	Up*
Ankle1	ENSMUSG00000046295	226.574	-0.576156	0.150156	-3.83704	0.000124527	3.90474	1.22581	234396	<= 0.05	-0.450758	Down*
Ankle2	ENSMUSG00000029501	1120.11	-0.359602	0.133363	-2.69641	0.00700903	2.15434	1.50959	71782	<= 0.05	-0.277229	Down*
Ankra2	ENSMUSG00000021661	573.409	0.195482	0.0788387	2.47951	0.0131562	1.88087	1.35861	68558	<= 0.05	0.175174	Up*
Ankrd10	ENSMUSG00000031508	1086.79	-0.352814	0.0979981	-3.60022	0.000317954	3.49764	1.22581	102334	<= 0.05	-0.303724	Down*
Ankrd13a	ENSMUSG00000041870	5766.46	0.196208	0.0676135	2.90191	0.003709	2.43074	1.17302	68420	<= 0.05	0.180752	Up*
Ankrd13b	ENSMUSG00000037907	602.067	-0.5821	0.11975	-4.86095	1.16825e-06	5.93246	1.35861	268445	<= 0.05	-0.499078	Down*
Ankrd23	ENSMUSG00000067653	38.1492	-0.848098	0.281331	-3.0146	0.0025732	2.58953	0.87157	78321	<= 0.05	-0.515458	Down*
Ankrd26	ENSMUSG00000007827	425.027	-0.551558	0.173156	-3.18533	0.00144591	2.83986	1.14348	232339	<= 0.05	-0.394312	Down*
Ankrd40	ENSMUSG00000020864	1836.05	0.229684	0.06705	3.42557	0.000613522	3.21217	1.17302	71452	<= 0.05	0.212138	Up*
Ankrd46	ENSMUSG00000048307	959.723	0.363651	0.0970843	3.74572	0.000179876	3.74503	1.22581	68839	<= 0.05	0.314287	Up*
Ankrd52	ENSMUSG00000014498	1936.31	-0.299091	0.115477	-2.59005	0.00959613	2.0179	1.14607	237615	<= 0.05	-0.242521	Down*
Anks4b	ENSMUSG00000030909	3244.41	0.798408	0.143329	5.57047	2.54055e-08	7.59507	1.22581	72074	<= 0.05	0.72329	Up*
Ankzf1	ENSMUSG00000026199	611.387	0.222105	0.0897882	2.47366	0.0133738	1.87375	1.22581	52231	<= 0.05	0.193459	Up*
Ano1	ENSMUSG00000031075	68.505	-1.22017	0.239418	-5.09642	3.46139e-07	6.46075	0.778353	101772	<= 0.05	-1.10393	Down*
Ano6	ENSMUSG00000064210	5794.62	0.73677	0.145903	5.04972	4.42462e-07	6.35412	1.09903	105722	<= 0.05	0.641417	Up*
Ano9	ENSMUSG00000054662	2717.55	-0.276528	0.0980821	-2.81935	0.0048121	2.31767	1.14607	71345	<= 0.05	-0.236098	Down*
Anp32b	ENSMUSG00000028333	10493.7	-0.191748	0.0734799	-2.60953	0.00906678	2.04255	1.17302	67628	<= 0.05	-0.174153	Down*
Anpep	ENSMUSG00000039062	41660.7	1.37623	0.481138	2.86037	0.0042315	2.37351	0.876588	16790	<= 0.05	0.649945	Up*
Antxr2	ENSMUSG00000029338	496.464	0.467966	0.14609	3.20327	0.00135875	2.86686	1.22929	71914	<= 0.05	0.354877	Up*
Anxa13	ENSMUSG00000055114	4850.44	0.689746	0.164731	4.18711	2.82529e-05	4.54894	1.10925	69787	<= 0.05	0.55279	Up*
Anxa7	ENSMUSG00000021814	2749.47	0.256589	0.0642137	3.99586	6.44596e-05	4.19071	1.66601	11750	<= 0.05	0.238751	Up*
Aoc1	ENSMUSG00000029811	6012.53	0.871371	0.214184	4.06833	4.73505e-05	4.32468	1.17302	76507	<= 0.05	0.694453	Up*
Ap1g1	ENSMUSG00000031731	3688.2	0.246628	0.0627119	3.93271	8.3995e-05	4.07575	1.10925	11765	<= 0.05	0.230125	Up*
Ap1s3	ENSMUSG00000054702	584.229	0.645844	0.0985962	6.5504	5.73843e-11	10.2412	1.35861	252903	<= 0.05	0.594928	Up*
Ap2a2	ENSMUSG00000002957	3425.35	0.561863	0.0895596	6.27361	3.52761e-10	9.45252	1.17302	11772	<= 0.05	0.513507	Up*
Ap3b1	ENSMUSG00000021686	3581.86	0.163945	0.0519137	3.15804	0.00158836	2.79905	1.17302	11774	<= 0.05	0.155942	Up*
Ap3s1	ENSMUSG00000024480	1336.15	0.593935	0.106012	5.60252	2.11263e-08	7.67518	1.17425	11777	<= 0.05	0.529039	Up*
Ap5s1	ENSMUSG00000068264	365.625	0.449668	0.1216	3.69792	0.00021737	3.6628	1.0451	69596	<= 0.05	0.367235	Up*
Apaf1	ENSMUSG00000019979	1518.44	0.359763	0.0970027	3.7088	0.000208245	3.68142	1.05142	11783	<= 0.05	0.310846	Up*
Apex1	ENSMUSG00000035960	2701.83	-0.37281	0.0952914	-3.91232	9.1415e-05	4.03898	1.14607	11792	<= 0.05	-0.324191	Down*
Aplp1	ENSMUSG00000006651	476.632	1.17009	0.225886	5.18003	2.21852e-07	6.65394	1.35861	11803	<= 0.05	1.0655	Up*
Apoa1	ENSMUSG00000032083	30361.9	1.85201	0.521325	3.55251	0.000381575	3.41842	1.17302	11806	<= 0.05	1.1343	Up*
Apoa4	ENSMUSG00000032080	44605	2.07838	0.493376	4.21256	2.5249e-05	4.59776	1.10925	11808	<= 0.05	1.51804	Up*
Apob	ENSMUSG00000020609	17863.9	1.93973	0.36373	5.33289	9.66619e-08	7.01474	1.17302	238055	<= 0.05	1.6579	Up*
Apobec1	ENSMUSG00000040613	599.436	1.04667	0.199282	5.2522	1.50293e-07	6.82306	1.22929	11810	<= 0.05	0.956702	Up*
Apobec3	ENSMUSG00000009585	2829.47	-0.370344	0.10367	-3.57233	0.000353816	3.45122	1.22929	80287	<= 0.05	-0.314378	Down*
Apoc2	ENSMUSG00000002992	2968.67	1.95082	0.50807	3.83967	0.000123198	3.9094	1.66601	11813	<= 0.05	1.31535	Up*
Apoc3	ENSMUSG00000032081	1965.66	2.00438	0.521368	3.84447	0.000120815	3.91788	1.22581	11814	<= 0.05	1.33552	Up*
Apol10a	ENSMUSG00000050982	1697.49	1.30839	0.439929	2.97408	0.00293867	2.53185	1.22581	245282	<= 0.05	0.684555	Up*
Apol10b	ENSMUSG00000050014	16.4804	-1.51063	0.426744	-3.53991	0.000400267	3.39765	0.217596	328561	<= 0.05	-1.00735	Down*
Apol7a	ENSMUSG00000010601	390.594	1.59823	0.299026	5.34478	9.05263e-08	7.04323	1.0451	75761	<= 0.05	1.42088	Up*
Apol7c	ENSMUSG00000044309	75.0276	-1.20399	0.314746	-3.82528	0.000130625	3.88397	0.87917	108956	<= 0.05	-0.920991	Down*
Apol9a	ENSMUSG00000057346	140.302	1.8598	0.31863	5.83687	5.31914e-09	8.27416	1.14348	223672	<= 0.05	1.64604	Up*
Apol9b	ENSMUSG00000068246	102.431	1.48619	0.415795	3.57433	0.000351131	3.45453	1.22581	71898	<= 0.05	1.01033	Up*
Apoo	ENSMUSG00000079508	789.669	0.534414	0.152659	3.5007	0.000464043	3.33344	1.22581	68316	<= 0.05	0.406575	Up*
Apoo-ps	ENSMUSG00000049233	205.823	-0.408569	0.158971	-2.57008	0.0101675	1.99278	1.14348	621156	<= 0.05	-0.291022	Down*
Apool	ENSMUSG00000025525	1212.03	0.264022	0.0916983	2.87924	0.00398633	2.39943	1.17425	68117	<= 0.05	0.229387	Up*
Aqp11	ENSMUSG00000042797	1207.07	0.84755	0.161146	5.25953	1.44427e-07	6.84035	1.22581	66333	<= 0.05	0.760715	Up*
Aqp3	ENSMUSG00000028435	142.204	1.49602	0.36156	4.13768	3.50843e-05	4.45489	1.3506	11828	<= 0.05	1.1917	Up*
Aqp7	ENSMUSG00000028427	104.279	2.08639	0.349127	5.97601	2.28672e-09	8.64079	1.14348	11832	<= 0.05	1.81591	Up*
Aqp8	ENSMUSG00000030762	30.522	1.91741	0.503064	3.81147	0.000138143	3.85967	0.87157	11833	<= 0.05	1.29033	Up*
Arap2	ENSMUSG00000037999	1209.17	0.314145	0.102282	3.07136	0.00213085	2.67145	1.05142	212285	<= 0.05	0.265878	Up*
Arcn1	ENSMUSG00000032096	10438.4	0.276466	0.066436	4.16138	3.1633e-05	4.49986	0.876588	213827	<= 0.05	0.256241	Up*
Arf1	ENSMUSG00000048076	13129.1	0.267499	0.0844837	3.16627	0.00154405	2.81134	1.17302	11840	<= 0.05	0.237129	Up*
Arf2	ENSMUSG00000062421	454.57	-0.280389	0.0866412	-3.23621	0.0012113	2.91675	1.22581	11841	<= 0.05	-0.247352	Down*
Arf4	ENSMUSG00000021877	6883.17	0.306172	0.0761243	4.022	5.77057e-05	4.23878	0.889295	11843	<= 0.05	0.277991	Up*
Arfgap3	ENSMUSG00000054277	2039.15	0.604065	0.109661	5.50846	3.61989e-08	7.44131	1.66601	66251	<= 0.05	0.535593	Up*
Arfgef1	ENSMUSG00000067851	6795.49	0.212891	0.083288	2.55608	0.0105858	1.97528	1.10925	211673	<= 0.05	0.188699	Up*
Arfgef3	ENSMUSG00000019852	377.269	-0.434292	0.170161	-2.55224	0.0107031	1.97049	1.15989	215821	<= 0.05	-0.29924	Down*
Arg2	ENSMUSG00000021125	12157.5	1.10111	0.182751	6.02518	1.68919e-09	8.77232	1.09903	11847	<= 0.05	1.03758	Up*
Arglu1	ENSMUSG00000040459	2062.99	-0.28872	0.107979	-2.67386	0.00749848	2.12503	1.22581	234023	<= 0.05	-0.239484	Down*
Arhgap1	ENSMUSG00000027247	2178.37	-0.175722	0.0519675	-3.38139	0.000721213	3.14194	1.22929	228359	<= 0.05	-0.167167	Down*
Arhgap18	ENSMUSG00000039031	1680.7	0.522779	0.103559	5.04813	4.46149e-07	6.35052	1.22581	73910	<= 0.05	0.457932	Up*
Arhgap26	ENSMUSG00000036452	459.215	0.917117	0.183812	4.98944	6.05561e-07	6.21784	1.22929	71302	<= 0.05	0.81613	Up*
Arhgap35	ENSMUSG00000058230	2189.49	-0.41298	0.148716	-2.77696	0.00548692	2.26067	1.22929	232906	<= 0.05	-0.305448	Down*
Arhgap39	ENSMUSG00000033697	657.066	-0.370145	0.12571	-2.94443	0.00323546	2.49006	1.22581	223666	<= 0.05	-0.293338	Down*
Arhgap5	ENSMUSG00000035133	3385.2	0.441252	0.108588	4.06355	4.83311e-05	4.31577	1.17302	11855	<= 0.05	0.373856	Up*
Arhgap8	ENSMUSG00000078954	387.878	-0.468149	0.11377	-4.11488	3.87377e-05	4.41187	1.22581	73167	<= 0.05	-0.39318	Down*
Arhgdig	ENSMUSG00000073433	127.535	-0.895835	0.225372	-3.97491	7.04047e-05	4.1524	1.22581	14570	<= 0.05	-0.704065	Down*
Arhgef1	ENSMUSG00000040940	1688.99	-0.208364	0.0610715	-3.4118	0.000645365	3.19019	1.22581	16801	<= 0.05	-0.194829	Down*
Arhgef17	ENSMUSG00000032875	24.5038	-1.68135	0.516152	-3.25747	0.0011241	2.94919	0.294192	207212	<= 0.05	-0.922196	Down*
Arhgef2	ENSMUSG00000028059	813.259	0.891346	0.17838	4.99689	5.82634e-07	6.2346	1.22929	16800	<= 0.05	0.791024	Up*
Arhgef5	ENSMUSG00000033542	2971.97	0.29144	0.0905148	3.21981	0.00128276	2.89186	1.14607	54324	<= 0.05	0.254613	Up*
Arid3a	ENSMUSG00000019564	43.6013	-1.81061	0.330237	-5.48275	4.18759e-08	7.37804	0.770925	13496	<= 0.05	-1.58437	Down*
Arih1	ENSMUSG00000025234	2954.84	-0.208026	0.084924	-2.44955	0.0143034	1.84456	1.22929	23806	<= 0.05	-0.183521	Down*
Arl15	ENSMUSG00000042348	496.853	0.456006	0.088696	5.14122	2.72956e-07	6.56391	1.35861	218639	<= 0.05	0.408334	Up*
Arl4a	ENSMUSG00000047446	767.053	0.800319	0.193365	4.1389	3.48981e-05	4.4572	1.35861	11861	<= 0.05	0.640421	Up*
Arl4d	ENSMUSG00000034936	104.448	0.956297	0.305799	3.1272	0.00176479	2.75331	1.22581	80981	<= 0.05	0.592845	Up*
Arl5a	ENSMUSG00000036093	2744.72	0.483015	0.105434	4.58123	4.62256e-06	5.33512	1.22929	75423	<= 0.05	0.416733	Up*
Arl6ip1	ENSMUSG00000030654	6112.38	0.310375	0.0920798	3.37072	0.000749719	3.1251	1.10925	54208	<= 0.05	0.270435	Up*
Arl8a	ENSMUSG00000026426	560.33	0.720221	0.164954	4.36619	1.26431e-05	4.89815	1.22581	68724	<= 0.05	0.589528	Up*
Armc6	ENSMUSG00000002343	333.9	-0.706469	0.177794	-3.97353	7.0816e-05	4.14987	1.15989	76813	<= 0.05	-0.550225	Down*
Arpc1a	ENSMUSG00000029621	2742.5	0.209205	0.072138	2.90007	0.00373078	2.4282	1.66601	56443	<= 0.05	0.19077	Up*
Arpc2	ENSMUSG00000006304	7165.58	0.203382	0.0697193	2.91716	0.00353234	2.45194	0.889295	76709	<= 0.05	0.186492	Up*
Arpc5	ENSMUSG00000008475	5664.5	0.38072	0.091144	4.17713	2.95212e-05	4.52987	1.09903	67771	<= 0.05	0.335128	Up*
Arrb2	ENSMUSG00000060216	295.936	-0.780784	0.156766	-4.98057	6.33964e-07	6.19794	1.0451	216869	<= 0.05	-0.680629	Down*
Arrdc3	ENSMUSG00000074794	581.104	0.339223	0.139983	2.42332	0.0153795	1.81306	1.22581	105171	<= 0.05	0.25466	Up*
Arrdc4	ENSMUSG00000042659	1430.39	-0.489909	0.12571	-3.89713	9.73384e-05	4.01172	1.22929	66412	<= 0.05	-0.399529	Down*
Arsa	ENSMUSG00000022620	277.353	0.575639	0.165725	3.47346	0.000513803	3.2892	0.894052	11883	<= 0.05	0.42767	Up*
Arsb	ENSMUSG00000042082	768.883	-0.291855	0.0998073	-2.92419	0.00345358	2.46173	1.50959	11881	<= 0.05	-0.248267	Down*
Arsg	ENSMUSG00000020604	205.47	0.772653	0.238094	3.24516	0.00117386	2.93038	1.3506	74008	<= 0.05	0.515055	Up*
Arv1	ENSMUSG00000031982	119.426	-0.395449	0.160638	-2.46175	0.0138263	1.85929	1.22581	68865	<= 0.05	-0.279032	Down*
Arvcf	ENSMUSG00000000325	220.368	-0.38496	0.13976	-2.75443	0.00587947	2.23066	1.22581	11877	<= 0.05	-0.291802	Down*
Asah1	ENSMUSG00000031591	1672.74	0.292926	0.0813675	3.60003	0.000318176	3.49733	1.22581	11886	<= 0.05	0.262269	Up*
Asah2	ENSMUSG00000024887	4051.96	1.8676	0.449915	4.15101	3.31008e-05	4.48016	0.876588	54447	<= 0.05	1.4027	Up*
Asb11	ENSMUSG00000031382	5.79777	2.64291	0.888817	2.97352	0.00294408	2.53105	0.351608	68854	<= 0.05	0.705627	Up*
Asb13	ENSMUSG00000033781	509.96	0.403252	0.122849	3.28249	0.00102893	2.98761	1.39549	142688	<= 0.05	0.324617	Up*
Ascl2	ENSMUSG00000009248	731.201	-0.562156	0.180054	-3.12215	0.00179535	2.74585	1.35861	17173	<= 0.05	-0.394362	Down*
Asf1a	ENSMUSG00000019857	688.883	-0.219267	0.0879181	-2.49399	0.0126315	1.89855	1.39549	66403	<= 0.05	-0.191962	Down*
Asf1b	ENSMUSG00000005470	882.865	-0.443983	0.118607	-3.74331	0.000181612	3.74085	1.35861	66929	<= 0.05	-0.365423	Down*
Asns	ENSMUSG00000029752	1962.55	-0.452987	0.108052	-4.19232	2.76122e-05	4.5589	1.66601	27053	<= 0.05	-0.385349	Down*
Asnsd1	ENSMUSG00000026095	2003	0.27637	0.059064	4.67916	2.88053e-06	5.54053	1.17302	70396	<= 0.05	0.260131	Up*
Aspa	ENSMUSG00000020774	483.866	2.0748	0.493783	4.20185	2.64741e-05	4.57718	1.35861	11484	<= 0.05	1.51278	Up*
Ass1	ENSMUSG00000076441	237.494	-0.357154	0.13374	-2.6705	0.00757374	2.12069	1.0451	11898	<= 0.05	-0.274864	Down*
Atad2	ENSMUSG00000022360	2120.95	-0.293867	0.078668	-3.73554	0.000187315	3.72743	1.22581	70472	<= 0.05	-0.264932	Down*
Atad3a	ENSMUSG00000029036	3506.62	-0.40592	0.10867	-3.73534	0.000187465	3.72708	1.10925	108888	<= 0.05	-0.341498	Down*
Atad5	ENSMUSG00000017550	637.443	-0.307049	0.111699	-2.74889	0.00597972	2.22332	1.22581	237877	<= 0.05	-0.252243	Down*
Atf2	ENSMUSG00000027104	1535.29	0.26241	0.0700485	3.74612	0.000179588	3.74572	1.22581	11909	<= 0.05	0.241071	Up*
Atf6	ENSMUSG00000026663	1581.15	0.254998	0.0998097	2.55484	0.0106236	1.97373	1.22929	226641	<= 0.05	0.2162	Up*
Atg12	ENSMUSG00000032905	1196.68	0.45625	0.0876574	5.20492	1.94076e-07	6.71203	1.22929	67526	<= 0.05	0.409586	Up*
Atg13	ENSMUSG00000027244	1034.48	0.408184	0.119316	3.42103	0.000623834	3.20493	1.35861	51897	<= 0.05	0.332612	Up*
Atg14	ENSMUSG00000037526	369.171	0.416354	0.135936	3.06288	0.00219221	2.65912	1.0451	100504663	<= 0.05	0.322032	Up*
Atg16l1	ENSMUSG00000026289	860.793	-0.298912	0.0846956	-3.52925	0.000416739	3.38014	1.35861	77040	<= 0.05	-0.265446	Down*
Atg3	ENSMUSG00000022663	1402.84	0.266837	0.0620174	4.30261	1.68796e-05	4.77264	1.25558	67841	<= 0.05	0.249554	Up*
Atg4a	ENSMUSG00000079418	291.294	0.539552	0.117938	4.57488	4.76494e-06	5.32194	1.14348	666468	<= 0.05	0.457445	Up*
Atg4c	ENSMUSG00000028550	566.395	0.60391	0.0940899	6.41843	1.37687e-10	9.86111	1.39549	242557	<= 0.05	0.553459	Up*
Atg4d	ENSMUSG00000002820	1302.33	0.406466	0.123881	3.28111	0.00103401	2.98547	1.22581	235040	<= 0.05	0.326343	Up*
Atg5	ENSMUSG00000038160	1366.94	0.225071	0.0932591	2.41339	0.0158048	1.80121	1.22929	11793	<= 0.05	0.194134	Up*
Atg9a	ENSMUSG00000033124	1080.95	0.567579	0.103956	5.45983	4.76598e-08	7.32185	1.22581	245860	<= 0.05	0.503428	Up*
Atic	ENSMUSG00000026192	5417.78	-0.415543	0.0842009	-4.93514	8.0093e-07	6.09641	1.09903	108147	<= 0.05	-0.373908	Down*
Atl2	ENSMUSG00000059811	4006.87	0.693465	0.0804879	8.61577	6.94745e-18	17.1582	0.889295	56298	<= 0.05	0.665272	Up*
Atoh1	ENSMUSG00000073043	364.461	-0.292795	0.102592	-2.85398	0.00431752	2.36477	1.15989	11921	<= 0.05	-0.247022	Down*
Atp11b	ENSMUSG00000037400	3519.29	0.418159	0.0962821	4.34306	1.40513e-05	4.85228	1.10925	76295	<= 0.05	0.365024	Up*
Atp1a1	ENSMUSG00000033161	78560.8	0.709251	0.116244	6.1014	1.05146e-09	8.97821	0.876588	11928	<= 0.05	0.648252	Up*
Atp1b1	ENSMUSG00000026576	38341.8	0.531181	0.113347	4.68634	2.7813e-06	5.55575	1.09903	11931	<= 0.05	0.45473	Up*
Atp2b1	ENSMUSG00000019943	4917.14	0.736361	0.135529	5.43323	5.53422e-08	7.25694	1.10925	67972	<= 0.05	0.656143	Up*
Atp5b	ENSMUSG00000025393	64416.7	0.210206	0.0862157	2.43814	0.0147631	1.83082	1.10925	11947	<= 0.05	0.184808	Up*
Atp5g3	ENSMUSG00000018770	15903.6	0.38316	0.113118	3.38728	0.000705902	3.15126	0.889295	228033	<= 0.05	0.316806	Up*
Atp5pb	ENSMUSG00000000563	14083.3	0.358738	0.0902732	3.97391	7.07022e-05	4.15057	1.10925	11950	<= 0.05	0.315684	Up*
ATP6	ENSMUSG00000064357	16632.1	1.00903	0.157057	6.42459	1.32224e-10	9.87869	1.10925	17705	<= 0.05	0.95984	Up*
Atp6ap2	ENSMUSG00000031007	2914.27	0.228018	0.0691082	3.29944	0.000968778	3.01378	1.22581	70495	<= 0.05	0.209594	Up*
Atp6v0a1	ENSMUSG00000019302	810.073	0.572847	0.132883	4.31092	1.6258e-05	4.78893	1.35861	11975	<= 0.05	0.471727	Up*
Atp6v0a2	ENSMUSG00000038023	4191.92	0.468633	0.0954956	4.90737	9.23041e-07	6.03478	0.889295	21871	<= 0.05	0.413623	Up*
Atp6v0d1	ENSMUSG00000013160	1223.93	0.369882	0.131756	2.80732	0.00499551	2.30142	1.25558	11972	<= 0.05	0.287264	Up*
Atp6v0e	ENSMUSG00000015575	1220.99	0.329948	0.131261	2.51368	0.011948	1.9227	1.25558	11974	<= 0.05	0.254911	Up*
Atp6v1d	ENSMUSG00000021114	971.263	0.5325	0.122737	4.33855	1.43423e-05	4.84338	1.22929	73834	<= 0.05	0.444322	Up*
Atp7b	ENSMUSG00000006567	984.355	0.408186	0.0931004	4.38437	1.16324e-05	4.93433	1.22929	11979	<= 0.05	0.358788	Up*
ATP8	ENSMUSG00000064356	19242.4	1.11447	0.228375	4.87998	1.06094e-06	5.97431	1.09903	17706	<= 0.05	0.995722	Up*
Atp8a1	ENSMUSG00000037685	1612.6	0.335898	0.132725	2.53079	0.0113807	1.94383	1.05142	11980	<= 0.05	0.258457	Up*
Atp8a2	ENSMUSG00000021983	703.932	-0.315827	0.120021	-2.63143	0.00850262	2.07045	1.22929	50769	<= 0.05	-0.252861	Down*
Atpaf1	ENSMUSG00000028710	785.333	0.29437	0.0765083	3.84756	0.000119302	3.92335	1.50959	230649	<= 0.05	0.266812	Up*
Atraid	ENSMUSG00000013622	811.783	0.317514	0.107326	2.95841	0.00309235	2.50971	1.23235	381629	<= 0.05	0.264754	Up*
Atrip	ENSMUSG00000025646	345.673	-0.272522	0.102732	-2.65274	0.00798416	2.09777	1.0451	235610	<= 0.05	-0.229371	Down*
Atrn	ENSMUSG00000027312	1057.97	0.429387	0.140371	3.05895	0.00222114	2.65342	1.22929	11990	<= 0.05	0.328261	Up*
Atrnl1	ENSMUSG00000054843	878.844	0.330422	0.0823079	4.01446	5.95815e-05	4.22489	1.23235	226255	<= 0.05	0.296016	Up*
Atxn1	ENSMUSG00000046876	403.046	0.49503	0.137307	3.60528	0.000311816	3.5061	1.14348	20238	<= 0.05	0.389961	Up*
Atxn2l	ENSMUSG00000032637	2759.65	-0.305251	0.0845426	-3.61061	0.000305478	3.51502	1.66601	233871	<= 0.05	-0.271322	Down*
Atxn7	ENSMUSG00000021738	934.504	0.410578	0.11642	3.5267	0.00042077	3.37596	1.22581	246103	<= 0.05	0.337744	Up*
Atxn7l2	ENSMUSG00000048997	190.118	-0.390494	0.121649	-3.21	0.00132736	2.87701	1.15989	72522	<= 0.05	-0.31476	Down*
Atxn7l3	ENSMUSG00000059995	2172.78	-0.169548	0.0604178	-2.80625	0.00501213	2.29998	1.22929	217218	<= 0.05	-0.158574	Down*
Atxn7l3b	ENSMUSG00000074748	5635.4	0.141547	0.0562654	2.51571	0.0118794	1.92521	1.09903	382423	<= 0.05	0.133444	Up*
AU022252	ENSMUSG00000078584	444.97	-0.450582	0.168927	-2.66732	0.00764587	2.11657	1.39549	230696	<= 0.05	-0.313507	Down*
AU040320	ENSMUSG00000028830	3957.82	0.675521	0.101136	6.67934	2.40023e-11	10.6197	0.876588	100317	<= 0.05	0.625934	Up*
Auh	ENSMUSG00000021460	775.853	0.281919	0.09822	2.87028	0.00410103	2.38711	1.22929	11992	<= 0.05	0.24072	Up*
Aunip	ENSMUSG00000078521	276.539	-0.351831	0.143036	-2.45974	0.0139038	1.85686	1.14348	69885	<= 0.05	-0.261901	Down*
Aurkb	ENSMUSG00000020897	1572.39	-0.383955	0.112509	-3.41265	0.000643344	3.19156	1.22581	20877	<= 0.05	-0.318098	Down*
Avl9	ENSMUSG00000029787	1293.26	0.302376	0.114476	2.64139	0.00825657	2.0832	1.17425	78937	<= 0.05	0.246075	Up*
Avpi1	ENSMUSG00000018821	268.71	-0.514693	0.133698	-3.84966	0.000118284	3.92707	1.22581	69534	<= 0.05	-0.412962	Down*
AW549877	ENSMUSG00000041935	860.182	0.403841	0.161321	2.50334	0.0123028	1.90999	1.22581	106064	<= 0.05	0.284863	Up*
Axin1	ENSMUSG00000024182	1975.24	-0.205903	0.0826672	-2.49075	0.0127475	1.89458	1.22929	12005	<= 0.05	-0.182744	Down*
Axin2	ENSMUSG00000000142	5269.4	-0.476971	0.112742	-4.23063	2.33038e-05	4.63257	0.876588	12006	<= 0.05	-0.40267	Down*
Azi2	ENSMUSG00000039285	2300.04	0.177909	0.0569139	3.12593	0.00177245	2.75143	1.22929	27215	<= 0.05	0.167641	Up*
Azin1	ENSMUSG00000037458	7380.22	0.319955	0.0603816	5.29889	1.16512e-07	6.93363	1.17302	54375	<= 0.05	0.300964	Up*
B2m	ENSMUSG00000060802	14683.1	0.747694	0.156917	4.76491	1.88938e-06	5.72368	0.876588	12010	<= 0.05	0.637756	Up*
B3galnt2	ENSMUSG00000039242	1527.08	-0.30506	0.0956205	-3.19032	0.00142114	2.84736	1.22581	97884	<= 0.05	-0.263026	Down*
B3gnt2	ENSMUSG00000051650	253.185	-0.336718	0.127044	-2.65041	0.00803937	2.09478	1.14348	53625	<= 0.05	-0.264171	Down*
B3gnt3	ENSMUSG00000031803	4537.94	0.388671	0.0868982	4.47272	7.72314e-06	5.11221	0.876588	72297	<= 0.05	0.346242	Up*
B3gnt7	ENSMUSG00000079445	598.037	0.541561	0.161817	3.34676	0.000817627	3.08744	1.22929	227327	<= 0.05	0.400762	Up*
B430010I23Rik	ENSMUSG00000084960	12.7842	1.39602	0.432905	3.22478	0.00126071	2.89938	0.485492	78849	<= 0.05	0.823007	Up*
B4galnt4	ENSMUSG00000055629	738.562	-0.522497	0.157515	-3.31713	0.000909478	3.04121	1.39549	330671	<= 0.05	-0.38902	Down*
B4galt5	ENSMUSG00000017929	1783.23	0.549741	0.101467	5.41792	6.02954e-08	7.21972	1.14607	56336	<= 0.05	0.487767	Up*
B4galt6	ENSMUSG00000056124	3070.67	0.480482	0.0813373	5.90728	3.47806e-09	8.45866	1.17302	56386	<= 0.05	0.439316	Up*
Baat	ENSMUSG00000039653	9.25173	1.81641	0.641929	2.82961	0.00466047	2.33157	0.352598	12012	<= 0.05	0.672504	Up*
Bach1	ENSMUSG00000025612	1749	0.338741	0.131237	2.58113	0.00984765	2.00667	1.05142	12013	<= 0.05	0.262096	Up*
Bag2	ENSMUSG00000042215	214.492	-0.530694	0.210333	-2.52311	0.0116321	1.93434	1.15989	213539	<= 0.05	-0.327572	Down*
Bag3	ENSMUSG00000030847	1269.47	-0.341662	0.141138	-2.42076	0.015488	1.81001	1.25558	29810	<= 0.05	-0.255561	Down*
Bag5	ENSMUSG00000049792	755.587	-0.228397	0.0896473	-2.54772	0.0108429	1.96486	1.35861	70369	<= 0.05	-0.199096	Down*
Baiap2	ENSMUSG00000025372	168.628	-0.631708	0.195911	-3.22447	0.00126208	2.89891	1.14348	108100	<= 0.05	-0.437095	Down*
Baiap2l1	ENSMUSG00000038859	2209.72	0.288281	0.116342	2.47786	0.0132171	1.87886	1.17302	66898	<= 0.05	0.232804	Up*
Bambi	ENSMUSG00000024232	197.457	-0.667336	0.171323	-3.89519	9.81209e-05	4.00824	1.03991	68010	<= 0.05	-0.515573	Down*
Bank1	ENSMUSG00000037922	45.6517	-1.80088	0.685848	-2.62577	0.0086454	2.06321	0.770925	242248	<= 0.05	-0.55414	Down*
Bap1	ENSMUSG00000021901	1561.72	-0.213168	0.0558006	-3.82018	0.000133354	3.87499	1.17425	104416	<= 0.05	-0.201499	Down*
Baz1a	ENSMUSG00000035021	1902.73	-0.475706	0.128928	-3.6897	0.000224516	3.64875	1.66601	217578	<= 0.05	-0.382463	Down*
Baz1b	ENSMUSG00000002748	4992.99	-0.339637	0.0925286	-3.67061	0.000241969	3.61624	0.876588	22385	<= 0.05	-0.296434	Down*
Baz2b	ENSMUSG00000026987	1448.24	0.288859	0.0971758	2.97255	0.00295342	2.52968	1.22929	407823	<= 0.05	0.24756	Up*
Bbox1	ENSMUSG00000041660	397.278	1.97989	0.541579	3.65578	0.0002564	3.59108	1.0451	170442	<= 0.05	1.22688	Up*
Bbs12	ENSMUSG00000051444	64.242	-0.742031	0.225339	-3.29296	0.000991396	3.00375	0.770925	241950	<= 0.05	-0.504225	Down*
BC004004	ENSMUSG00000052712	1284.59	0.30225	0.083566	3.61691	0.000298146	3.52557	1.05142	80748	<= 0.05	0.269277	Up*
BC005537	ENSMUSG00000019132	7628.98	0.390218	0.08443	4.6218	3.80431e-06	5.41972	1.17302	79555	<= 0.05	0.349836	Up*
BC016579	ENSMUSG00000033187	170.862	0.327236	0.128949	2.53773	0.0111576	1.95243	1.22581	212998	<= 0.05	0.25471	Up*
BC029722	ENSMUSG00000074649	375.512	0.328257	0.131158	2.50276	0.012323	1.90928	1.15989	613262	<= 0.05	0.253627	Up*
BC031181	ENSMUSG00000036299	1540.17	0.298032	0.121215	2.45871	0.0139438	1.85562	1.22929	407819	<= 0.05	0.237124	Up*
Bcam	ENSMUSG00000002980	168.581	-0.599798	0.203004	-2.95462	0.00313054	2.50438	1.3506	57278	<= 0.05	-0.395807	Down*
Bcar3	ENSMUSG00000028121	1215.53	0.668877	0.139043	4.81057	1.50497e-06	5.82247	1.25558	29815	<= 0.05	0.568997	Up*
Bccip	ENSMUSG00000030983	2118.54	-0.210574	0.0674693	-3.12103	0.00180222	2.74419	1.22929	66165	<= 0.05	-0.194154	Down*
Bche	ENSMUSG00000027792	4559.62	1.09037	0.144755	7.53253	4.97665e-14	13.3031	0.889295	12038	<= 0.05	1.05423	Up*
Bcl2l1	ENSMUSG00000007659	957.207	0.526664	0.128103	4.11125	3.93517e-05	4.40504	1.35861	12048	<= 0.05	0.431705	Up*
Bcl2l12	ENSMUSG00000003190	285.882	-0.260977	0.101209	-2.5786	0.00992024	2.00348	1.14348	75736	<= 0.05	-0.220447	Down*
Bcl2l14	ENSMUSG00000030200	1499.61	0.365223	0.108738	3.35873	0.000783015	3.10623	1.22929	66813	<= 0.05	0.305162	Up*
Bcl2l15	ENSMUSG00000044165	163.839	1.34968	0.410089	3.2912	0.000997626	3.00103	1.15989	229672	<= 0.05	0.833443	Up*
Bcl2l2	ENSMUSG00000022194	2815.45	-0.308523	0.0814517	-3.7878	0.000151986	3.8182	1.22581	12050	<= 0.05	-0.2765	Down*
Bcl7a	ENSMUSG00000029438	953.344	-0.342869	0.0919317	-3.72961	0.000191777	3.7172	1.35861	77045	<= 0.05	-0.29985	Down*
Bcl7c	ENSMUSG00000030814	798.727	-0.329411	0.0870404	-3.78457	0.000153974	3.81255	1.23235	12055	<= 0.05	-0.291494	Down*
Bco2	ENSMUSG00000032066	1697.29	1.48987	0.350548	4.25011	2.13662e-05	4.67027	1.25558	170752	<= 0.05	1.21179	Up*
Bcor	ENSMUSG00000040363	1366.57	-0.442259	0.125543	-3.52277	0.000427067	3.3695	1.17425	71458	<= 0.05	-0.356114	Down*
Bcr	ENSMUSG00000009681	1295.99	0.408303	0.0979308	4.1693	3.05535e-05	4.51494	1.22929	110279	<= 0.05	0.354284	Up*
Becn1	ENSMUSG00000035086	3567.33	0.187363	0.0668476	2.80284	0.00506552	2.29538	1.17302	56208	<= 0.05	0.172855	Up*
Bend3	ENSMUSG00000038214	710.453	-0.354769	0.107891	-3.2882	0.00100829	2.99641	1.38343	331623	<= 0.05	-0.296738	Down*
Bet1	ENSMUSG00000032757	787.741	0.525209	0.142295	3.691	0.000223375	3.65097	1.50959	12068	<= 0.05	0.411757	Up*
Bfar	ENSMUSG00000022684	1153.33	0.297334	0.0990614	3.00151	0.00268645	2.57082	1.05142	67118	<= 0.05	0.253622	Up*
Bhlha15	ENSMUSG00000052271	403.901	-0.988772	0.173077	-5.71289	1.11073e-08	7.95439	1.22581	17341	<= 0.05	-0.920764	Down*
Bicd2	ENSMUSG00000037933	428.729	-0.353232	0.1242	-2.84407	0.00445411	2.35124	1.0451	76895	<= 0.05	-0.280509	Down*
Bloc1s6	ENSMUSG00000005804	907.119	0.292442	0.0915873	3.19304	0.00140784	2.85145	1.23235	18457	<= 0.05	0.254747	Up*
Bmp1	ENSMUSG00000022098	311.543	0.642994	0.251269	2.55899	0.0104976	1.97891	0.894052	12153	<= 0.05	0.364336	Up*
Bmp2	ENSMUSG00000027358	171.266	0.585197	0.181878	3.21753	0.00129299	2.88841	1.03991	12156	<= 0.05	0.413218	Up*
Bmp2k	ENSMUSG00000034663	1889.5	0.342841	0.118492	2.89337	0.0038113	2.41893	1.14607	140780	<= 0.05	0.27692	Up*
Bmp3	ENSMUSG00000029335	1180.67	0.42991	0.123982	3.46751	0.000525305	3.27959	1.25558	110075	<= 0.05	0.346847	Up*
Bmp7	ENSMUSG00000008999	430.832	-0.5098	0.131074	-3.8894	0.000100492	3.99787	1.14348	12162	<= 0.05	-0.411653	Down*
Bms1	ENSMUSG00000030138	1891.52	-0.310767	0.0908026	-3.42244	0.000620613	3.20718	1.22581	213895	<= 0.05	-0.271746	Down*
Bmx	ENSMUSG00000031377	192.913	0.517041	0.135783	3.80785	0.000140178	3.85332	1.15989	12169	<= 0.05	0.412512	Up*
Bnip3	ENSMUSG00000078566	203.976	1.31073	0.23869	5.49136	3.98839e-08	7.3992	1.22581	12176	<= 0.05	1.20286	Up*
Bnip3l	ENSMUSG00000022051	1603.57	0.396069	0.121349	3.26389	0.00109894	2.95902	1.17425	12177	<= 0.05	0.319904	Up*
Bnip5	ENSMUSG00000048905	290.782	0.84566	0.222435	3.80183	0.000143631	3.84275	1.15989	207819	<= 0.05	0.640923	Up*
Bnipl	ENSMUSG00000028115	9.12823	-1.95561	0.577223	-3.38795	0.000704164	3.15233	0.352598	171388	<= 0.05	-1.05344	Down*
Boc	ENSMUSG00000022687	95.2834	-0.830156	0.233487	-3.55548	0.000377293	3.42332	1.22581	117606	<= 0.05	-0.595981	Down*
Bop1	ENSMUSG00000022557	1960.43	-0.368248	0.13939	-2.64184	0.00824561	2.08378	1.22929	12181	<= 0.05	-0.278527	Down*
Bpgm	ENSMUSG00000038871	1406.65	0.384425	0.1427	2.69394	0.0070613	2.15112	1.22581	12183	<= 0.05	0.288408	Up*
Bpnt1	ENSMUSG00000026617	11298.3	0.810199	0.138943	5.83115	5.50454e-09	8.25928	0.889295	23827	<= 0.05	0.743891	Up*
Brca1	ENSMUSG00000017146	943.738	-0.394165	0.110611	-3.56351	0.000365926	3.43661	1.50959	12189	<= 0.05	-0.329017	Down*
Brox	ENSMUSG00000046836	1733.77	0.233275	0.0745663	3.12843	0.00175745	2.75512	1.25558	71678	<= 0.05	0.211696	Up*
Brpf1	ENSMUSG00000001632	1182.39	-0.272427	0.0821402	-3.31661	0.00091116	3.04041	1.22929	78783	<= 0.05	-0.243078	Down*
Bsdc1	ENSMUSG00000040859	1128.28	0.335276	0.122133	2.74517	0.00604787	2.2184	1.22581	100383	<= 0.05	0.267312	Up*
Bsg	ENSMUSG00000023175	16429.3	0.252803	0.0926196	2.72948	0.00634341	2.19768	1.17302	12215	<= 0.05	0.21888	Up*
Bsn	ENSMUSG00000032589	546.875	-0.420021	0.0855727	-4.90835	9.18437e-07	6.03695	1.38343	12217	<= 0.05	-0.37691	Down*
Bspry	ENSMUSG00000028392	1360.94	-0.280856	0.093379	-3.0077	0.00263231	2.57966	1.17425	192120	<= 0.05	-0.24318	Down*
Bst1	ENSMUSG00000029082	1022.37	2.04654	0.515108	3.97304	7.09618e-05	4.14898	1.22581	12182	<= 0.05	1.41051	Up*
Btbd8	ENSMUSG00000111375	96.8775	0.560405	0.185739	3.01716	0.00255158	2.59319	1.14348	100503185	<= 0.05	0.384812	Up*
Btbd9	ENSMUSG00000062202	900.788	0.285389	0.0852918	3.34603	0.000819786	3.0863	1.50959	224671	<= 0.05	0.252772	Up*
Btd	ENSMUSG00000021900	378.585	0.578252	0.180368	3.20596	0.00134612	2.87092	1.0451	26363	<= 0.05	0.408856	Up*
Btg1	ENSMUSG00000036478	4052.96	0.962367	0.109062	8.82404	1.10406e-18	17.957	0.889295	12226	<= 0.05	0.94092	Up*
Btg2	ENSMUSG00000020423	1028.56	0.458033	0.142555	3.21304	0.00131338	2.88161	1.22929	12227	<= 0.05	0.35042	Up*
Btnl1	ENSMUSG00000062638	2827.26	1.28254	0.225794	5.68014	1.34585e-08	7.871	1.14607	100038862	<= 0.05	1.18743	Up*
Btnl2	ENSMUSG00000024340	1326.03	1.07912	0.235563	4.58104	4.62675e-06	5.33472	1.05142	547431	<= 0.05	0.937768	Up*
Btnl4	ENSMUSG00000058435	955.466	0.835055	0.163144	5.1185	3.0798e-07	6.51148	1.50959	632126	<= 0.05	0.741357	Up*
Btnl6	ENSMUSG00000092618	2363.18	1.26869	0.23864	5.31633	1.05883e-07	6.97517	1.66601	624681	<= 0.05	1.15845	Up*
Btnl7-ps	ENSMUSG00000061728	369.934	1.78041	0.52218	3.40958	0.000650635	3.18666	1.14348	195349	<= 0.05	1.03359	Up*
Bub3	ENSMUSG00000066979	2595.14	-0.265076	0.08081	-3.28023	0.00103721	2.98413	1.17302	12237	<= 0.05	-0.237221	Down*
Bud23	ENSMUSG00000005378	1021.9	-0.436522	0.141074	-3.09427	0.00197297	2.70488	1.35861	66138	<= 0.05	-0.33356	Down*
Bysl	ENSMUSG00000023988	1032.26	-0.582788	0.148754	-3.91779	8.93662e-05	4.04883	1.50959	53414	<= 0.05	-0.459529	Down*
Bzw1	ENSMUSG00000051223	11549.3	-0.213791	0.0865601	-2.46986	0.0135167	1.86913	1.09903	66882	<= 0.05	-0.187818	Down*
Bzw2	ENSMUSG00000020547	3463.12	-0.189704	0.069242	-2.73973	0.00614904	2.21119	0.889295	66912	<= 0.05	-0.174056	Down*
C1galt1c1	ENSMUSG00000048970	1075.68	0.222814	0.0811657	2.74518	0.00604784	2.2184	1.22929	59048	<= 0.05	0.19872	Up*
C1qa	ENSMUSG00000036887	122.649	-1.25791	0.3713	-3.38786	0.000704408	3.15218	1.15989	12259	<= 0.05	-0.827253	Down*
C1qb	ENSMUSG00000036905	117.335	-1.44135	0.412784	-3.49178	0.000479816	3.31893	1.3506	12260	<= 0.05	-0.95615	Down*
C1qbp	ENSMUSG00000018446	6191.37	-0.281873	0.0865802	-3.25563	0.00113143	2.94637	1.17302	12261	<= 0.05	-0.24873	Down*
C1qc	ENSMUSG00000036896	108.779	-1.49114	0.396502	-3.76073	0.000169419	3.77104	1.14348	12262	<= 0.05	-1.08202	Down*
C1ra	ENSMUSG00000055172	343.951	-0.730153	0.238675	-3.05919	0.00221934	2.65378	1.14348	50909	<= 0.05	-0.466548	Down*
C1rl	ENSMUSG00000038527	47.0261	-0.77531	0.229116	-3.38392	0.000714598	3.14594	0.778353	232371	<= 0.05	-0.536019	Down*
C1s2	ENSMUSG00000079343	5.76739	-4.73733	1.38907	-3.41044	0.000648591	3.18803	0.348568	317677	<= 0.05	-0.775171	Down*
C2cd2	ENSMUSG00000045975	528.572	-0.492825	0.127165	-3.87546	0.000106422	3.97297	1.38343	207781	<= 0.05	-0.400489	Down*
C2cd2l	ENSMUSG00000032120	1327.35	0.858457	0.193335	4.44026	8.98482e-06	5.04649	1.25558	71764	<= 0.05	0.71952	Up*
C330018D20Rik	ENSMUSG00000024592	281.318	0.452987	0.166314	2.72369	0.00645576	2.19005	1.15989	77422	<= 0.05	0.31843	Up*
C6	ENSMUSG00000022181	8.91687	-2.17535	0.584979	-3.71868	0.000200266	3.69839	0.352598	12274	<= 0.05	-1.30897	Down*
C77080	ENSMUSG00000050390	4854.88	0.52784	0.0979357	5.38966	7.05895e-08	7.15126	0.889295	97130	<= 0.05	0.469403	Up*
Cab39	ENSMUSG00000036707	4728.55	0.385391	0.058471	6.59115	4.36425e-11	10.3601	1.17302	12283	<= 0.05	0.365152	Up*
Cacna1d	ENSMUSG00000015968	59.684	0.64897	0.240986	2.69298	0.00708166	2.14987	0.778353	12289	<= 0.05	0.384143	Up*
Cacnb3	ENSMUSG00000003352	382.44	-0.379785	0.114416	-3.31933	0.00090234	3.04463	1.15989	12297	<= 0.05	-0.31258	Down*
Cactin	ENSMUSG00000034889	1020.38	-0.490896	0.0876548	-5.60033	2.13944e-08	7.6697	1.35861	70312	<= 0.05	-0.443413	Down*
Cacul1	ENSMUSG00000033417	1698.96	0.216311	0.0573828	3.76962	0.000163498	3.78649	1.17425	78832	<= 0.05	0.203851	Up*
Cad	ENSMUSG00000013629	1998.07	-0.657409	0.191022	-3.44153	0.000578441	3.23774	1.14607	69719	<= 0.05	-0.471578	Down*
Cadm3	ENSMUSG00000005338	9.46366	-2.50373	0.562663	-4.44979	8.59525e-06	5.06574	0.348568	94332	<= 0.05	-1.77009	Down*
Calhm6	ENSMUSG00000046031	15.0033	-1.14334	0.371079	-3.08111	0.00206227	2.68565	0.485492	215900	<= 0.05	-0.667494	Down*
Calm1	ENSMUSG00000001175	33725.4	0.379784	0.0819519	4.63423	3.58261e-06	5.4458	0.876588	12313	<= 0.05	0.342158	Up*
Calml4	ENSMUSG00000032246	4006.48	0.48675	0.119717	4.06583	4.78617e-05	4.32001	1.10925	75600	<= 0.05	0.403768	Up*
Camk1	ENSMUSG00000030272	236.632	-0.550854	0.132614	-4.1538	3.27002e-05	4.48545	1.22581	52163	<= 0.05	-0.449705	Down*
Camk2b	ENSMUSG00000057897	365.59	0.465208	0.149894	3.10358	0.00191195	2.71852	0.894052	12323	<= 0.05	0.347923	Up*
Camk2d	ENSMUSG00000053819	2451.75	0.282912	0.0619952	4.56345	5.03209e-06	5.29825	1.66601	108058	<= 0.05	0.264787	Up*
Camk2n1	ENSMUSG00000046447	1118.22	0.3024	0.117132	2.58169	0.00983177	2.00737	1.50959	66259	<= 0.05	0.243988	Up*
Camsap1	ENSMUSG00000026933	691.978	-0.460332	0.17882	-2.57428	0.010045	1.99805	1.22929	227634	<= 0.05	-0.30996	Down*
Cap1	ENSMUSG00000028656	6662.88	0.182729	0.0681978	2.6794	0.00737538	2.13222	0.876588	12331	<= 0.05	0.168027	Up*
Cap2	ENSMUSG00000021373	165.296	-0.735708	0.152393	-4.82771	1.38114e-06	5.85976	1.22581	67252	<= 0.05	-0.629896	Down*
Capn5	ENSMUSG00000035547	564.629	-0.402029	0.160298	-2.50801	0.0121413	1.91573	1.39549	12337	<= 0.05	-0.284504	Down*
Capza2	ENSMUSG00000015733	4508.14	0.300834	0.0463802	6.48626	8.79961e-11	10.0555	1.17302	12343	<= 0.05	0.289872	Up*
Car12	ENSMUSG00000032373	988.996	-0.702881	0.176704	-3.97774	6.9574e-05	4.15755	1.22581	76459	<= 0.05	-0.547844	Down*
Car13	ENSMUSG00000027555	1174.55	0.347237	0.0713644	4.86569	1.14059e-06	5.94287	1.05142	71934	<= 0.05	0.31972	Up*
Car2	ENSMUSG00000027562	783.893	0.830535	0.265203	3.1317	0.00173798	2.75995	1.22581	12349	<= 0.05	0.528377	Up*
Car8	ENSMUSG00000041261	595.783	-0.304859	0.111546	-2.73304	0.00627518	2.20237	1.38343	12319	<= 0.05	-0.250501	Down*
Car9	ENSMUSG00000028463	2388.5	0.27563	0.0701586	3.92866	8.54202e-05	4.06844	1.22581	230099	<= 0.05	0.253327	Up*
Card10	ENSMUSG00000033170	931.605	-0.247366	0.103037	-2.40075	0.0163616	1.78617	1.50959	105844	<= 0.05	-0.207547	Down*
Card11	ENSMUSG00000036526	989.627	-0.424073	0.0926588	-4.57672	4.72326e-06	5.32576	1.35861	108723	<= 0.05	-0.374074	Down*
Card14	ENSMUSG00000013483	285.041	-0.417661	0.143409	-2.91237	0.00358693	2.44528	1.14348	170720	<= 0.05	-0.31504	Down*
Card19	ENSMUSG00000037960	225.998	0.379459	0.131267	2.89073	0.00384347	2.41528	1.0451	68480	<= 0.05	0.295734	Up*
Carm1	ENSMUSG00000032185	1827.17	-0.328097	0.0799834	-4.10206	4.0948e-05	4.38777	1.17302	59035	<= 0.05	-0.295591	Down*
Casp1	ENSMUSG00000025888	3347.06	0.481497	0.124934	3.85402	0.000116195	3.93481	1.10925	12362	<= 0.05	0.392604	Up*
Casp12	ENSMUSG00000025887	94.589	-0.819624	0.243161	-3.37071	0.000749748	3.12508	1.15989	12364	<= 0.05	-0.5616	Down*
Casp2	ENSMUSG00000029863	1623.23	-0.277305	0.0865377	-3.20444	0.00135324	2.86863	1.22581	12366	<= 0.05	-0.244643	Down*
Casp3	ENSMUSG00000031628	3093.78	0.993429	0.15834	6.27403	3.51819e-10	9.45368	1.14607	12367	<= 0.05	0.941355	Up*
Casp6	ENSMUSG00000027997	3413.51	0.608904	0.132209	4.60563	4.11219e-06	5.38593	1.10925	12368	<= 0.05	0.510951	Up*
Casp7	ENSMUSG00000025076	5020.69	0.653255	0.14709	4.44119	8.94636e-06	5.04835	1.09903	12369	<= 0.05	0.538579	Up*
Casp9	ENSMUSG00000028914	726.071	0.416225	0.106176	3.92014	8.84984e-05	4.05306	1.39549	12371	<= 0.05	0.353375	Up*
Castor2	ENSMUSG00000015944	478.278	1.56486	0.288583	5.42257	5.87484e-08	7.231	1.22581	80909	<= 0.05	1.40121	Up*
Casz1	ENSMUSG00000028977	1848.88	0.317286	0.0996884	3.18277	0.00145871	2.83603	1.17302	69743	<= 0.05	0.270698	Up*
Cat	ENSMUSG00000027187	6682	0.908926	0.166006	5.47525	4.36887e-08	7.35963	1.17302	12359	<= 0.05	0.832264	Up*
Cav1	ENSMUSG00000007655	35.3582	-1.69067	0.656625	-2.57479	0.0100301	1.99869	0.778353	12389	<= 0.05	-0.530291	Down*
Cavin1	ENSMUSG00000004044	85.8482	-1.49895	0.438882	-3.41538	0.000636921	3.19591	1.03991	19285	<= 0.05	-0.947938	Down*
Cavin2	ENSMUSG00000045954	14.2639	-2.3506	0.591516	-3.97385	7.07198e-05	4.15046	0.48904	20324	<= 0.05	-1.50115	Down*
Cbfa2t3	ENSMUSG00000006362	291.675	-0.487124	0.142661	-3.41457	0.000638839	3.19461	1.22581	12398	<= 0.05	-0.376068	Down*
Cbr1	ENSMUSG00000051483	4141.98	0.969273	0.181774	5.33231	9.69715e-08	7.01336	0.889295	12408	<= 0.05	0.886072	Up*
Cbr3	ENSMUSG00000022947	87.2367	0.81595	0.313231	2.60495	0.00918889	2.03674	1.15989	109857	<= 0.05	0.422184	Up*
Cbx1	ENSMUSG00000018666	2668.32	-0.197736	0.0757137	-2.61162	0.00901142	2.04521	1.22929	12412	<= 0.05	-0.178637	Down*
Cbx2	ENSMUSG00000025577	578.271	-0.406019	0.105488	-3.84895	0.000118627	3.92582	1.38343	12416	<= 0.05	-0.344773	Down*
Cbx5	ENSMUSG00000009575	6592.9	-0.370073	0.129986	-2.84703	0.00441298	2.35527	1.10925	12419	<= 0.05	-0.289139	Down*
Cbx6	ENSMUSG00000089715	1355.96	-0.298786	0.123864	-2.4122	0.0158564	1.79979	1.22929	494448	<= 0.05	-0.235651	Down*
Cbx7	ENSMUSG00000053411	849.934	-0.238323	0.0984727	-2.4202	0.0155121	1.80933	1.22581	52609	<= 0.05	-0.202611	Down*
Ccar2	ENSMUSG00000033712	1801.56	-0.19172	0.0762161	-2.51548	0.0118869	1.92493	1.17302	219158	<= 0.05	-0.172938	Down*
Ccdc120	ENSMUSG00000031150	255.018	0.553431	0.149671	3.69764	0.000217613	3.66231	1.14348	54648	<= 0.05	0.428889	Up*
Ccdc137	ENSMUSG00000049957	741.142	-0.432372	0.153893	-2.80957	0.00496083	2.30445	1.22929	67291	<= 0.05	-0.315687	Down*
Ccdc149	ENSMUSG00000045790	155.555	-0.463387	0.15002	-3.08884	0.00200939	2.69694	1.3506	100503884	<= 0.05	-0.346206	Down*
Ccdc186	ENSMUSG00000035173	1004.97	0.618502	0.124547	4.96601	6.8344e-07	6.1653	1.35861	213993	<= 0.05	0.532141	Up*
Ccdc28a	ENSMUSG00000059554	425.085	0.397351	0.119323	3.33006	0.000868282	3.06134	1.22581	215814	<= 0.05	0.323086	Up*
Ccdc3	ENSMUSG00000026676	161.194	-0.837493	0.186892	-4.48117	7.4235e-06	5.12939	1.22581	74186	<= 0.05	-0.703258	Down*
Ccdc32	ENSMUSG00000039983	586.03	0.616726	0.147804	4.17259	3.01157e-05	4.52121	1.39549	269336	<= 0.05	0.496705	Up*
Ccdc50	ENSMUSG00000038127	1521.9	-0.179388	0.0699781	-2.5635	0.0103624	1.98454	1.05142	67501	<= 0.05	-0.164244	Down*
Ccdc6	ENSMUSG00000048701	2606.53	0.253834	0.0645583	3.93185	8.42945e-05	4.0742	1.14607	76551	<= 0.05	0.235983	Up*
Ccdc61	ENSMUSG00000074358	382.444	-0.382735	0.104582	-3.65968	0.00025253	3.59769	1.15989	232933	<= 0.05	-0.324628	Down*
Ccdc68	ENSMUSG00000038903	288.013	0.948176	0.150322	6.30763	2.83346e-10	9.54768	1.14348	381175	<= 0.05	0.897442	Up*
Ccdc71l	ENSMUSG00000090946	646.68	0.507818	0.117976	4.30442	1.67426e-05	4.77618	1.22929	72123	<= 0.05	0.42604	Up*
Ccdc86	ENSMUSG00000024732	1322.7	-0.642867	0.13105	-4.9055	9.31914e-07	6.03062	1.22929	108673	<= 0.05	-0.550496	Down*
Ccdc90b	ENSMUSG00000030613	639.583	0.324906	0.0817487	3.97445	7.05418e-05	4.15155	1.22581	66365	<= 0.05	0.291349	Up*
Cchcr1	ENSMUSG00000040312	294.571	-0.377335	0.119143	-3.16707	0.00153981	2.81253	1.15989	240084	<= 0.05	-0.305856	Down*
Ccl20	ENSMUSG00000026166	95.0385	1.44956	0.393213	3.68644	0.000227409	3.64319	1.3506	20297	<= 0.05	1.03398	Up*
Ccl25	ENSMUSG00000023235	11041.1	0.585937	0.142564	4.10998	3.95691e-05	4.40264	0.889295	20300	<= 0.05	0.471704	Up*
Ccl6	ENSMUSG00000018927	3343.69	-0.586311	0.155314	-3.775	0.000160009	3.79586	1.17302	20305	<= 0.05	-0.453553	Down*
Ccl9	ENSMUSG00000019122	955.635	-0.374787	0.137191	-2.73187	0.00629758	2.20083	1.22929	20308	<= 0.05	-0.286009	Down*
Ccm2	ENSMUSG00000000378	486.929	-0.3458	0.11468	-3.01534	0.00256693	2.59059	1.22581	216527	<= 0.05	-0.282856	Down*
Ccn1	ENSMUSG00000028195	73.8664	-0.700773	0.216742	-3.23321	0.00122408	2.91219	0.778353	16007	<= 0.05	-0.474028	Down*
Ccnd1	ENSMUSG00000070348	4055.68	-0.452543	0.112404	-4.02604	5.6723e-05	4.24624	0.889295	12443	<= 0.05	-0.380161	Down*
Ccnd2	ENSMUSG00000000184	16048.6	-0.426195	0.112511	-3.78804	0.00015184	3.81861	0.889295	12444	<= 0.05	-0.355879	Down*
Ccndbp1	ENSMUSG00000023572	643.25	0.312503	0.0913696	3.42021	0.00062573	3.20361	1.38343	17151	<= 0.05	0.272881	Up*
Ccne1	ENSMUSG00000002068	533.036	-0.714203	0.154994	-4.60795	4.0666e-06	5.39077	1.39549	12447	<= 0.05	-0.598778	Down*
Ccne2	ENSMUSG00000028212	599.69	-0.896263	0.188279	-4.7603	1.93304e-06	5.71376	1.35861	12448	<= 0.05	-0.780629	Down*
Ccnf	ENSMUSG00000072082	983.373	-0.394665	0.146024	-2.70274	0.00687708	2.1626	1.22581	12449	<= 0.05	-0.293348	Down*
Ccng2	ENSMUSG00000029385	729.444	1.66419	0.28185	5.90452	3.53684e-09	8.45139	1.22929	12452	<= 0.05	1.50502	Up*
Ccni	ENSMUSG00000063015	5207.9	0.366775	0.099002	3.70473	0.000211619	3.67445	1.09903	12453	<= 0.05	0.315407	Up*
Ccr6	ENSMUSG00000040899	15.23	-2.64878	0.924285	-2.86576	0.00416007	2.3809	0.485492	12458	<= 0.05	-0.625372	Down*
Ccs	ENSMUSG00000034108	977.775	0.216491	0.0899968	2.40554	0.0161485	1.79187	1.22929	12460	<= 0.05	0.188392	Up*
Ccser2	ENSMUSG00000058690	1559.96	0.484717	0.142115	3.41073	0.000647889	3.1885	1.17425	72972	<= 0.05	0.374577	Up*
Cct2	ENSMUSG00000034024	10578.4	-0.154067	0.0622017	-2.47689	0.0132532	1.87768	1.09903	12461	<= 0.05	-0.143485	Down*
Cct5	ENSMUSG00000022234	10728.5	-0.261447	0.0915081	-2.8571	0.00427535	2.36903	1.10925	12465	<= 0.05	-0.227229	Down*
Cct6a	ENSMUSG00000029447	7990.04	-0.490012	0.096744	-5.06503	4.08329e-07	6.38899	1.10925	12466	<= 0.05	-0.433072	Down*
Cct8	ENSMUSG00000025613	9085.45	-0.276457	0.0802552	-3.44472	0.000571645	3.24287	1.17302	12469	<= 0.05	-0.247944	Down*
Ccz1	ENSMUSG00000029617	2136.55	0.235122	0.0772127	3.04512	0.00232587	2.63342	1.17302	231874	<= 0.05	0.211988	Up*
Cd177	ENSMUSG00000052212	478.228	-1.08704	0.318758	-3.41024	0.000649059	3.18772	1.22581	68891	<= 0.05	-0.737939	Down*
Cd276	ENSMUSG00000035914	371.394	-0.92739	0.1525	-6.08123	1.19266e-09	8.92348	0.894052	102657	<= 0.05	-0.871048	Down*
Cd302	ENSMUSG00000060703	1026.43	0.449623	0.101627	4.42425	9.67787e-06	5.01422	1.22929	66205	<= 0.05	0.389069	Up*
Cd320	ENSMUSG00000002308	537.946	-0.289848	0.111375	-2.60244	0.00925622	2.03357	1.22581	54219	<= 0.05	-0.237888	Down*
Cd36	ENSMUSG00000002944	570.237	2.13536	0.604496	3.53247	0.000411701	3.38542	1.22581	12491	<= 0.05	1.17754	Up*
Cd37	ENSMUSG00000030798	98.281	-1.15943	0.40917	-2.83361	0.0046025	2.33701	1.22581	12493	<= 0.05	-0.586865	Down*
Cd38	ENSMUSG00000029084	2574.91	0.222793	0.0776911	2.86768	0.00413488	2.38354	1.17302	12494	<= 0.05	0.200501	Up*
Cd3eap	ENSMUSG00000047649	944.76	-0.497811	0.13085	-3.80445	0.000142122	3.84734	1.35861	70333	<= 0.05	-0.400614	Down*
Cd4	ENSMUSG00000023274	36.1111	-1.47283	0.498729	-2.95316	0.00314542	2.50232	0.765643	12504	<= 0.05	-0.713303	Down*
Cd47	ENSMUSG00000055447	3040.96	0.355151	0.0883123	4.02154	5.78198e-05	4.23792	1.22929	16423	<= 0.05	0.31403	Up*
Cd52	ENSMUSG00000000682	130.573	-0.922203	0.335167	-2.75148	0.00593275	2.22674	1.03991	23833	<= 0.05	-0.487808	Down*
Cd55	ENSMUSG00000026399	475.803	0.564818	0.147478	3.82985	0.000128223	3.89203	1.22929	13136	<= 0.05	0.443193	Up*
Cd55b	ENSMUSG00000026401	58.3205	-0.702433	0.260877	-2.69259	0.00708997	2.14936	0.765643	13137	<= 0.05	-0.401971	Down*
Cd59a	ENSMUSG00000032679	58.8859	0.748861	0.249917	2.99643	0.00273157	2.56359	0.778353	12509	<= 0.05	0.466185	Up*
Cd72	ENSMUSG00000028459	169.394	-0.759128	0.238999	-3.17628	0.00149176	2.8263	1.14348	12517	<= 0.05	-0.497758	Down*
Cd74	ENSMUSG00000024610	5982.34	-0.984209	0.358231	-2.74742	0.00600669	2.22136	1.17302	16149	<= 0.05	-0.506851	Down*
Cd79b	ENSMUSG00000040592	118.567	-1.50323	0.399012	-3.76739	0.000164966	3.78261	1.14348	15985	<= 0.05	-1.09079	Down*
Cd81	ENSMUSG00000037706	4802.82	-0.18272	0.0639603	-2.85676	0.00427984	2.36857	1.09903	12520	<= 0.05	-0.169647	Down*
Cd82	ENSMUSG00000027215	3005.5	0.420888	0.113885	3.69571	0.00021927	3.65902	1.14607	12521	<= 0.05	0.349627	Up*
Cd9	ENSMUSG00000030342	1227.87	-0.702717	0.103606	-6.78258	1.18045e-11	10.928	1.05142	12527	<= 0.05	-0.654777	Down*
Cda	ENSMUSG00000028755	2734.4	1.04548	0.181508	5.75998	8.41219e-09	8.07509	1.66601	72269	<= 0.05	0.977106	Up*
Cdadc1	ENSMUSG00000021982	994.355	0.311693	0.0951117	3.27713	0.00104868	2.97936	1.50959	71891	<= 0.05	0.26931	Up*
Cdc123	ENSMUSG00000039128	2048.83	-0.171547	0.0688318	-2.49227	0.0126931	1.89643	1.22929	98828	<= 0.05	-0.157452	Down*
Cdc23	ENSMUSG00000024370	1079.97	-0.328613	0.0898719	-3.65647	0.000255717	3.59224	1.22581	52563	<= 0.05	-0.288573	Down*
Cdc34	ENSMUSG00000020307	1904.23	-0.306561	0.12184	-2.5161	0.0118661	1.92569	1.17302	216150	<= 0.05	-0.243671	Down*
Cdc37	ENSMUSG00000019471	4635.41	-0.218106	0.0633428	-3.44327	0.00057473	3.24054	0.876588	12539	<= 0.05	-0.203017	Down*
Cdc42	ENSMUSG00000006699	10619.4	0.303925	0.0714877	4.25144	2.12405e-05	4.67284	1.10925	12540	<= 0.05	0.27894	Up*
Cdc42ep1	ENSMUSG00000049521	882.601	-0.519741	0.129579	-4.01098	6.04663e-05	4.21849	1.35861	104445	<= 0.05	-0.423085	Down*
Cdc42ep2	ENSMUSG00000045664	226.461	1.46359	0.267384	5.47373	4.40668e-08	7.35589	1.15989	104252	<= 0.05	1.32609	Up*
Cdc42ep5	ENSMUSG00000063838	1351.48	0.424954	0.118824	3.57634	0.000348443	3.45787	1.25558	58804	<= 0.05	0.348028	Up*
Cdc42se2	ENSMUSG00000052298	3228.09	0.646198	0.113473	5.69474	1.23562e-08	7.90812	1.22581	72729	<= 0.05	0.577889	Up*
Cdc45	ENSMUSG00000000028	738.756	-0.403746	0.113832	-3.54685	0.00038987	3.40908	1.22929	12544	<= 0.05	-0.334323	Down*
Cdc6	ENSMUSG00000017499	817.926	-0.692849	0.127153	-5.44896	5.06644e-08	7.2953	1.23235	23834	<= 0.05	-0.614584	Down*
Cdca2	ENSMUSG00000048922	861.677	-0.263106	0.0988846	-2.66074	0.00779695	2.10808	1.22929	108912	<= 0.05	-0.223845	Down*
Cdca4	ENSMUSG00000047832	868.342	-0.343601	0.0893285	-3.84649	0.000119823	3.92146	1.22929	71963	<= 0.05	-0.302632	Down*
Cdca5	ENSMUSG00000024791	711.136	-0.322113	0.108174	-2.97772	0.00290401	2.537	1.39549	67849	<= 0.05	-0.268037	Down*
Cdca7	ENSMUSG00000055612	8494.69	-0.373999	0.0904729	-4.13382	3.56779e-05	4.4476	1.09903	66953	<= 0.05	-0.329524	Down*
Cdca8	ENSMUSG00000028873	1420.9	-0.365669	0.107428	-3.40384	0.000664467	3.17753	1.17425	52276	<= 0.05	-0.306763	Down*
Cdh11	ENSMUSG00000031673	26.7177	-1.72363	0.657831	-2.62017	0.00878867	2.05608	0.765643	12552	<= 0.05	-0.553328	Down*
Cdh17	ENSMUSG00000028217	26750.2	0.581323	0.0675672	8.60363	7.72326e-18	17.1122	1.17302	12557	<= 0.05	0.554348	Up*
Cdh24	ENSMUSG00000059674	77.0145	-0.602992	0.205351	-2.93639	0.00332058	2.47879	1.03991	239096	<= 0.05	-0.395286	Down*
Cdh5	ENSMUSG00000031871	5.44957	-2.50388	0.842384	-2.97238	0.00295502	2.52944	0.351608	12562	<= 0.05	-0.722879	Down*
Cdhr2	ENSMUSG00000034918	11132.3	1.36708	0.19974	6.8443	7.68515e-12	11.1143	1.17302	268663	<= 0.05	1.29418	Up*
Cdhr5	ENSMUSG00000025497	10005.5	1.18251	0.206334	5.73105	9.98081e-09	8.00083	0.889295	72040	<= 0.05	1.10219	Up*
Cdipt	ENSMUSG00000030682	1917.12	0.349069	0.0998729	3.49514	0.000473817	3.32439	1.17302	52858	<= 0.05	0.298754	Up*
Cdk1	ENSMUSG00000019942	2392.47	-0.4008	0.116433	-3.44233	0.000576717	3.23904	1.66601	12534	<= 0.05	-0.329062	Down*
Cdk18	ENSMUSG00000026437	1977.77	0.459797	0.128721	3.57203	0.000354221	3.45073	1.22929	18557	<= 0.05	0.368228	Up*
Cdk2	ENSMUSG00000025358	1444.47	-0.440512	0.0786174	-5.60324	2.10381e-08	7.67699	1.05142	12566	<= 0.05	-0.402818	Down*
Cdk2ap1	ENSMUSG00000029394	2703.54	-0.345485	0.0887264	-3.89382	9.86763e-05	4.00579	1.17302	13445	<= 0.05	-0.304839	Down*
Cdk4	ENSMUSG00000006728	7365.84	-0.388002	0.0631452	-6.14459	8.01704e-10	9.09599	0.876588	12567	<= 0.05	-0.364493	Down*
Cdk6	ENSMUSG00000040274	2529.72	-0.388648	0.156663	-2.48079	0.0131091	1.88243	1.66601	12571	<= 0.05	-0.277743	Down*
Cdkal1	ENSMUSG00000006191	446.644	-0.246249	0.0936983	-2.62811	0.0085862	2.0662	1.39549	68916	<= 0.05	-0.212441	Down*
Cdkn1a	ENSMUSG00000023067	1572.72	0.797535	0.177963	4.48147	7.41296e-06	5.13001	1.25558	12575	<= 0.05	0.666133	Up*
Cdkn2b	ENSMUSG00000073802	582.732	0.938358	0.289884	3.23701	0.00120789	2.91797	1.35861	12579	<= 0.05	0.608093	Up*
Cdo1	ENSMUSG00000033022	1569.93	-0.250092	0.0845133	-2.9592	0.00308439	2.51083	1.25558	12583	<= 0.05	-0.221424	Down*
Cdr2	ENSMUSG00000030878	2123.11	1.26914	0.225144	5.637	1.7304e-08	7.76185	1.22581	12585	<= 0.05	1.17419	Up*
Cdr2l	ENSMUSG00000050910	52.2862	-0.886958	0.234761	-3.77813	0.000158009	3.80132	0.765643	237988	<= 0.05	-0.670141	Down*
Cds1	ENSMUSG00000029330	5747.78	0.563586	0.124255	4.53574	5.74031e-06	5.24106	0.889295	74596	<= 0.05	0.47379	Up*
Cdt1	ENSMUSG00000006585	1839.1	-0.507271	0.127552	-3.97697	6.97983e-05	4.15616	1.17302	67177	<= 0.05	-0.413682	Down*
Cdv3	ENSMUSG00000032803	6792.52	-0.272098	0.0782634	-3.47669	0.000507646	3.29444	1.10925	321022	<= 0.05	-0.2452	Down*
Cdyl	ENSMUSG00000059288	399.811	-0.351191	0.109735	-3.20035	0.00137259	2.86246	1.22581	12593	<= 0.05	-0.291952	Down*
Ceacam10	ENSMUSG00000054169	612.672	-1.84766	0.669223	-2.7609	0.00576429	2.23925	1.38343	26366	<= 0.05	-0.630269	Down*
Ceacam18	ENSMUSG00000030472	707.105	1.57327	0.196791	7.99461	1.29982e-15	14.8861	1.35861	72431	<= 0.05	1.49649	Up*
Ceacam2	ENSMUSG00000054385	57.3823	0.763977	0.255899	2.98546	0.00283151	2.54798	0.87917	26367	<= 0.05	0.47138	Up*
Ceacam20	ENSMUSG00000070777	276.635	1.34201	0.356998	3.75916	0.000170484	3.76832	1.0451	71601	<= 0.05	0.995319	Up*
Cebpg	ENSMUSG00000056216	2658	0.195342	0.0794643	2.45824	0.0139622	1.85505	1.14607	12611	<= 0.05	0.174762	Up*
Cebpz	ENSMUSG00000024081	2323.74	-0.356951	0.0959897	-3.71864	0.000200298	3.69832	1.14607	12607	<= 0.05	-0.309185	Down*
Celf5	ENSMUSG00000034818	58.954	0.973724	0.380862	2.55663	0.0105692	1.97596	0.87157	319586	<= 0.05	0.452019	Up*
Celsr3	ENSMUSG00000023473	51.2063	1.22079	0.340263	3.5878	0.000333484	3.47692	0.778353	107934	<= 0.05	0.869992	Up*
Cenpm	ENSMUSG00000068101	193.172	-0.375973	0.128904	-2.91669	0.00353768	2.45128	1.15989	66570	<= 0.05	-0.295141	Down*
Cenpn	ENSMUSG00000031756	221.611	-0.441069	0.123228	-3.5793	0.000344515	3.46279	1.22581	72155	<= 0.05	-0.357642	Down*
Cenpo	ENSMUSG00000020652	304.941	-0.379498	0.104514	-3.63106	0.000282265	3.54934	1.14348	52504	<= 0.05	-0.321787	Down*
Cenpt	ENSMUSG00000036672	289.061	-0.3538	0.140108	-2.5252	0.0115633	1.93692	0.894052	320394	<= 0.05	-0.266188	Down*
Cenpx	ENSMUSG00000025144	644.882	-0.254862	0.106835	-2.38557	0.0170527	1.76821	1.35861	20892	<= 0.05	-0.211462	Down*
Cep128	ENSMUSG00000061533	331.251	-0.423699	0.128199	-3.30501	0.000949719	3.0224	1.14348	75216	<= 0.05	-0.336768	Down*
Cep131	ENSMUSG00000039781	193.812	-0.373274	0.142706	-2.61568	0.0089049	2.05037	1.15989	12009	<= 0.05	-0.279371	Down*
Cep152	ENSMUSG00000068394	310.535	-0.345337	0.0907057	-3.80723	0.000140533	3.85222	0.894052	99100	<= 0.05	-0.303094	Down*
Cep19	ENSMUSG00000035790	457.232	0.233496	0.0940817	2.48185	0.0130704	1.88371	1.39549	66994	<= 0.05	0.201033	Up*
Cep290	ENSMUSG00000019971	304.682	0.24176	0.100157	2.4138	0.0157872	1.80169	1.22581	216274	<= 0.05	0.204544	Up*
Cep350	ENSMUSG00000033671	2194.57	0.256145	0.110528	2.31747	0.0204784	1.6887	1.66601	74081	<= 0.05	0.210077	Up*
Cep43	ENSMUSG00000069135	783.118	-0.301985	0.110883	-2.72347	0.00646007	2.18976	1.23235	75296	<= 0.05	-0.248577	Down*
Cep57	ENSMUSG00000031922	814.619	-0.191496	0.0760657	-2.51751	0.0118188	1.92743	1.22581	74360	<= 0.05	-0.1728	Down*
Cep68	ENSMUSG00000044066	925.453	-0.333463	0.106935	-3.11837	0.00181856	2.74027	1.35861	216543	<= 0.05	-0.278932	Down*
Cep76	ENSMUSG00000073542	486.547	-0.338811	0.109338	-3.09876	0.00194336	2.71145	1.22929	225659	<= 0.05	-0.281524	Down*
Cep78	ENSMUSG00000041491	283.51	-0.414742	0.15044	-2.75686	0.00583599	2.23389	1.0451	208518	<= 0.05	-0.305039	Down*
Cept1	ENSMUSG00000040774	1543.22	0.3919	0.0760107	5.15586	2.52468e-07	6.59779	1.05142	99712	<= 0.05	0.358475	Up*
Cers2	ENSMUSG00000015714	3115.64	0.28218	0.0761767	3.70428	0.000211994	3.67368	1.22929	76893	<= 0.05	0.255767	Up*
Cers5	ENSMUSG00000023021	372.864	-0.442905	0.0968585	-4.5727	4.81476e-06	5.31743	1.22581	71949	<= 0.05	-0.387661	Down*
Ces1e	ENSMUSG00000061959	1403.98	0.451287	0.0991682	4.55073	5.3461e-06	5.27196	1.25558	13897	<= 0.05	0.393216	Up*
Ces1f	ENSMUSG00000031725	3553.27	1.11715	0.250439	4.46078	8.16629e-06	5.08798	1.17302	234564	<= 0.05	0.958498	Up*
Ces1g	ENSMUSG00000057074	312.865	1.10103	0.256264	4.29646	1.73549e-05	4.76058	1.15989	12623	<= 0.05	0.924143	Up*
Ces2a	ENSMUSG00000055730	4757.49	1.14719	0.233989	4.90275	9.45048e-07	6.02455	0.889295	102022	<= 0.05	1.02665	Up*
Ces2b	ENSMUSG00000050097	185.639	1.75385	0.235851	7.43626	1.03576e-13	12.9847	1.22581	234669	<= 0.05	1.63735	Up*
Ces2c	ENSMUSG00000061825	6079.13	1.56836	0.242231	6.47464	9.50367e-11	10.0221	0.889295	234671	<= 0.05	1.45372	Up*
Ces2e	ENSMUSG00000031886	11968.4	1.27421	0.225128	5.65992	1.5144e-08	7.81976	1.10925	234673	<= 0.05	1.17948	Up*
Ces2g	ENSMUSG00000031877	3965.56	0.590665	0.0873754	6.76009	1.37907e-11	10.8604	1.10925	72361	<= 0.05	0.546224	Up*
Ces2h	ENSMUSG00000091813	17.1235	1.50951	0.462262	3.26549	0.00109274	2.96148	0.658376	436059	<= 0.05	0.880541	Up*
Ces3a	ENSMUSG00000069922	41.5351	1.00806	0.293613	3.4333	0.000596278	3.22455	0.765643	382053	<= 0.05	0.694212	Up*
Cfap43	ENSMUSG00000044948	78.3508	-0.461737	0.172355	-2.679	0.00738434	2.13169	1.03991	100048534	<= 0.05	-0.318511	Down*
Cfap97	ENSMUSG00000031631	547.249	0.34958	0.109318	3.19784	0.00138462	2.85867	1.35861	66756	<= 0.05	0.290918	Up*
Cfb	ENSMUSG00000090231	2576.93	0.470528	0.12497	3.76512	0.000166467	3.77867	1.22929	14962	<= 0.05	0.382408	Up*
Cfdp1	ENSMUSG00000031954	2346.92	-0.257585	0.0959377	-2.68492	0.00725482	2.13937	1.17302	23837	<= 0.05	-0.220965	Down*
Cflar	ENSMUSG00000026031	1318.43	0.378479	0.123139	3.07359	0.00211503	2.67468	1.22929	12633	<= 0.05	0.302932	Up*
Cfp	ENSMUSG00000001128	33.6211	-0.769309	0.252833	-3.04276	0.0023442	2.63001	0.778353	18636	<= 0.05	-0.482879	Down*
Cgas	ENSMUSG00000032344	467.246	-0.533753	0.139599	-3.82348	0.000131581	3.88081	1.22581	214763	<= 0.05	-0.423522	Down*
Cgnl1	ENSMUSG00000032232	197.159	-0.811108	0.24641	-3.29171	0.000995805	3.00183	1.14348	68178	<= 0.05	-0.54419	Down*
Cgref1	ENSMUSG00000029161	2831.34	1.18093	0.23171	5.09656	3.45873e-07	6.46108	1.66601	68567	<= 0.05	1.0699	Up*
Cgrrf1	ENSMUSG00000055128	283.639	0.386517	0.151029	2.55922	0.0104907	1.9792	1.0451	68755	<= 0.05	0.281718	Up*
Chac2	ENSMUSG00000020309	227.75	0.574816	0.121364	4.73631	2.17641e-06	5.66226	1.14348	68044	<= 0.05	0.489279	Up*
Chadl	ENSMUSG00000063765	7.76022	-2.95176	0.616835	-4.78533	1.70704e-06	5.76776	0.294192	214685	<= 0.05	-2.06755	Down*
Chaf1a	ENSMUSG00000002835	1538.55	-0.526256	0.109814	-4.79224	1.64927e-06	5.78271	1.22581	27221	<= 0.05	-0.45407	Down*
Chaf1b	ENSMUSG00000022945	1102.08	-0.60934	0.110126	-5.53311	3.14609e-08	7.50223	1.22581	110749	<= 0.05	-0.540794	Down*
Chaserr	ENSMUSG00000101970	368.294	0.417426	0.132582	3.14845	0.00164141	2.78478	0.894052	69170	<= 0.05	0.326574	Up*
Chchd6	ENSMUSG00000030086	191.379	-0.353455	0.135096	-2.61632	0.00888822	2.05119	1.03991	66098	<= 0.05	-0.270574	Down*
Chchd7	ENSMUSG00000042198	893.639	0.315817	0.108426	2.91275	0.00358265	2.4458	1.23235	66433	<= 0.05	0.262394	Up*
Chd2	ENSMUSG00000078671	1373.42	0.35238	0.141714	2.48655	0.0128989	1.88945	1.22581	244059	<= 0.05	0.26356	Up*
Chd5	ENSMUSG00000005045	11.5001	-2.18506	0.834848	-2.61731	0.00886252	2.05244	0.658376	269610	<= 0.05	-0.52155	Down*
Chd9	ENSMUSG00000056608	26943.7	0.667734	0.164122	4.06852	4.7313e-05	4.32502	1.17302	109151	<= 0.05	0.528003	Up*
Chdh	ENSMUSG00000015970	4580.84	0.428898	0.11339	3.7825	0.000155264	3.80893	1.09903	218865	<= 0.05	0.357398	Up*
Chek1	ENSMUSG00000032113	633.352	-0.440868	0.127845	-3.44846	0.000563783	3.24889	1.38343	12649	<= 0.05	-0.352285	Down*
Chek2	ENSMUSG00000029521	1077.43	-0.22655	0.0806016	-2.81074	0.00494272	2.30603	1.35861	50883	<= 0.05	-0.202393	Down*
Chga	ENSMUSG00000021194	2397.57	0.443444	0.154276	2.87435	0.00404862	2.39269	1.22581	12652	<= 0.05	0.324396	Up*
Chgb	ENSMUSG00000027350	9594.34	0.452877	0.119099	3.80252	0.00014323	3.84396	1.09903	12653	<= 0.05	0.372986	Up*
Chkb	ENSMUSG00000022617	1045.34	0.3386	0.112269	3.01596	0.00256169	2.59147	1.22929	12651	<= 0.05	0.27879	Up*
Chmp1a	ENSMUSG00000000743	2308.82	0.294066	0.0860069	3.4191	0.000628287	3.20184	1.66601	234852	<= 0.05	0.260136	Up*
Chmp1b	ENSMUSG00000109901	1176.53	0.69848	0.0815263	8.56754	1.05718e-17	16.9759	1.05142	67064	<= 0.05	0.670042	Up*
Chmp2a	ENSMUSG00000033916	2722.81	0.252889	0.101881	2.48221	0.0130571	1.88415	1.22581	68953	<= 0.05	0.213033	Up*
Chmp2b	ENSMUSG00000004843	1799.98	0.459101	0.103038	4.45567	8.36334e-06	5.07762	1.66601	68942	<= 0.05	0.396524	Up*
Chmp4c	ENSMUSG00000027536	4403.61	0.555364	0.105264	5.2759	1.32105e-07	6.87908	0.876588	66371	<= 0.05	0.489138	Up*
Chmp5	ENSMUSG00000028419	1867.74	0.583187	0.118275	4.93077	8.19068e-07	6.08668	1.17302	76959	<= 0.05	0.502156	Up*
Chn2	ENSMUSG00000004633	1029.49	0.272558	0.0930713	2.92849	0.00340613	2.46774	1.50959	69993	<= 0.05	0.23604	Up*
Chodl	ENSMUSG00000022860	7.6398	2.33071	0.722944	3.22391	0.00126454	2.89807	0.352598	246048	<= 0.05	0.942769	Up*
Chp1	ENSMUSG00000014077	5323.4	0.372741	0.0720313	5.17471	2.28264e-07	6.64156	0.889295	56398	<= 0.05	0.343386	Up*
Chp2	ENSMUSG00000030865	3134.45	1.20493	0.321899	3.74319	0.000181697	3.74065	1.66601	70261	<= 0.05	0.90172	Up*
Chpf	ENSMUSG00000032997	152.411	-0.50543	0.173369	-2.91535	0.00355295	2.44941	1.22581	74241	<= 0.05	-0.353341	Down*
Chpt1	ENSMUSG00000060002	4517.46	0.773019	0.133641	5.78429	7.28181e-09	8.13776	1.09903	212862	<= 0.05	0.704338	Up*
Chrna2	ENSMUSG00000022041	7.77108	2.03325	0.684876	2.96878	0.00298986	2.52435	0.294192	110902	<= 0.05	0.760423	Up*
Chrnb4	ENSMUSG00000035200	32.4198	-1.0307	0.373872	-2.75684	0.00583635	2.23386	0.87157	108015	<= 0.05	-0.523845	Down*
Chst11	ENSMUSG00000034612	130.066	-0.824514	0.25535	-3.22895	0.00124244	2.90573	1.22581	58250	<= 0.05	-0.541798	Down*
Chsy1	ENSMUSG00000032640	247.391	-0.320038	0.121409	-2.63603	0.00838832	2.07633	1.14348	269941	<= 0.05	-0.255211	Down*
Chtf18	ENSMUSG00000019214	504.461	-0.449557	0.158262	-2.84059	0.00450297	2.3465	1.22581	214901	<= 0.05	-0.324889	Down*
Chuk	ENSMUSG00000025199	1763.23	0.471069	0.073939	6.37104	1.87751e-10	9.72642	1.25558	12675	<= 0.05	0.436788	Up*
Cibar1	ENSMUSG00000028218	327.408	-0.435567	0.173346	-2.5127	0.0119811	1.9215	1.0451	68099	<= 0.05	-0.296754	Down*
Cideb	ENSMUSG00000022219	2122.63	1.35942	0.37136	3.66066	0.000251567	3.59935	1.22929	12684	<= 0.05	0.97531	Up*
Cidec	ENSMUSG00000030278	442.785	1.40287	0.268739	5.2202	1.78734e-07	6.74779	1.22581	14311	<= 0.05	1.26259	Up*
Ciita	ENSMUSG00000022504	204.22	-1.04037	0.293833	-3.54069	0.000399076	3.39894	1.3506	12265	<= 0.05	-0.740035	Down*
Cilk1	ENSMUSG00000009828	1379.24	0.370537	0.099262	3.73292	0.000189272	3.72291	1.25558	56542	<= 0.05	0.318567	Up*
Cinp	ENSMUSG00000021276	681.463	-0.387182	0.126046	-3.07174	0.00212813	2.672	1.35861	67236	<= 0.05	-0.307485	Down*
Cir1	ENSMUSG00000041777	590.328	0.513893	0.113947	4.50992	6.48531e-06	5.18807	1.38343	66935	<= 0.05	0.43685	Up*
Cisd1	ENSMUSG00000037710	1342.88	0.323651	0.126998	2.54847	0.0108195	1.96579	1.05142	52637	<= 0.05	0.253452	Up*
Cited2	ENSMUSG00000039910	905.534	0.757952	0.121642	6.23102	4.63423e-10	9.33402	1.22581	17684	<= 0.05	0.700563	Up*
Ckap4	ENSMUSG00000046841	200.984	-0.533418	0.137284	-3.88552	0.000102112	3.99092	1.3506	216197	<= 0.05	-0.426277	Down*
Ckb	ENSMUSG00000001270	5431.27	0.508523	0.157997	3.21856	0.00128836	2.88996	0.876588	12709	<= 0.05	0.37578	Up*
Ckmt1	ENSMUSG00000000308	20469.9	0.873373	0.183113	4.76958	1.84611e-06	5.73374	1.10925	12716	<= 0.05	0.758923	Up*
Clca3b	ENSMUSG00000037033	53487.7	-0.591965	0.177097	-3.34261	0.000829954	3.08095	1.10925	229927	<= 0.05	-0.426817	Down*
Clca4a	ENSMUSG00000068547	528.9	1.65323	0.680472	2.42954	0.0151182	1.8205	1.22581	99663	<= 0.05	0.460895	Up*
Clca4b	ENSMUSG00000074195	12716.8	0.595544	0.109667	5.43046	5.62095e-08	7.25019	1.09903	99709	<= 0.05	0.526327	Up*
Clcn2	ENSMUSG00000022843	1809.06	0.487139	0.123064	3.95843	7.54435e-05	4.12238	1.22929	12724	<= 0.05	0.400129	Up*
Clcn3	ENSMUSG00000004319	3127.77	0.444647	0.0690034	6.44384	1.16488e-10	9.93372	1.22929	12725	<= 0.05	0.415027	Up*
Clcn5	ENSMUSG00000004317	1062.77	0.617101	0.140061	4.40596	1.05317e-05	4.9775	1.22581	12728	<= 0.05	0.508611	Up*
Cldn15	ENSMUSG00000001739	11455.3	0.355282	0.10711	3.31698	0.000909966	3.04098	1.17302	60363	<= 0.05	0.297891	Up*
Cldn2	ENSMUSG00000047230	9006.35	-0.375333	0.144948	-2.58943	0.00961341	2.01712	1.17302	12738	<= 0.05	-0.278831	Down*
Cldn23	ENSMUSG00000055976	229.668	0.687701	0.210871	3.26124	0.00110926	2.95497	1.0451	71908	<= 0.05	0.470225	Up*
Cldnd1	ENSMUSG00000022744	1831.9	0.571273	0.113974	5.01233	5.3775e-07	6.26942	1.22929	224250	<= 0.05	0.495072	Up*
Clec1b	ENSMUSG00000030159	8.66461	-2.50017	0.676038	-3.69827	0.000217077	3.66339	0.349335	56760	<= 0.05	-1.33727	Down*
Clec2d	ENSMUSG00000030157	1041.01	0.64281	0.107896	5.95767	2.5586e-09	8.592	1.22929	93694	<= 0.05	0.580872	Up*
Clec2e	ENSMUSG00000030155	1036.76	2.52916	0.496427	5.09472	3.49249e-07	6.45686	1.22929	232409	<= 0.05	1.96184	Up*
Clec2h	ENSMUSG00000030364	6220.95	2.16278	0.515649	4.19428	2.73738e-05	4.56266	1.10925	94071	<= 0.05	1.54541	Up*
Clec4n	ENSMUSG00000023349	25.1978	-1.71872	0.393577	-4.36693	1.26005e-05	4.89961	0.48904	56620	<= 0.05	-1.37893	Down*
Clec7a	ENSMUSG00000079293	64.8327	-1.25657	0.397603	-3.16035	0.00157577	2.80251	0.87157	56644	<= 0.05	-0.742852	Down*
Clic4	ENSMUSG00000037242	1939.72	-0.44793	0.0942437	-4.75289	2.0053e-06	5.69782	1.17302	29876	<= 0.05	-0.395075	Down*
Clic5	ENSMUSG00000023959	3700.51	1.48907	0.343686	4.33265	1.47326e-05	4.83172	1.09903	224796	<= 0.05	1.22699	Up*
Clip1	ENSMUSG00000049550	1169.54	-0.265209	0.100199	-2.64682	0.00812522	2.09016	1.22581	56430	<= 0.05	-0.224787	Down*
Clk2	ENSMUSG00000068917	928.156	-0.412702	0.100501	-4.10646	4.01776e-05	4.39602	1.22581	12748	<= 0.05	-0.35583	Down*
Cln8	ENSMUSG00000026317	338.62	0.285266	0.108772	2.62261	0.00872582	2.05919	1.22581	26889	<= 0.05	0.235947	Up*
Clns1a	ENSMUSG00000025439	1973.44	-0.203354	0.0720472	-2.82251	0.004765	2.32194	1.66601	12729	<= 0.05	-0.18543	Down*
Clps	ENSMUSG00000024225	2172.47	-0.598397	0.129109	-4.63482	3.57248e-06	5.44703	1.22929	109791	<= 0.05	-0.503899	Down*
Clpx	ENSMUSG00000015357	1602.47	0.256354	0.0899974	2.84846	0.00439317	2.35722	1.22929	270166	<= 0.05	0.223669	Up*
Clrn3	ENSMUSG00000050866	2887.73	0.922048	0.164009	5.62192	1.88842e-08	7.7239	1.22929	212070	<= 0.05	0.85122	Up*
Clspn	ENSMUSG00000042489	887.212	-0.415486	0.156337	-2.65764	0.00786901	2.10408	1.35861	269582	<= 0.05	-0.299317	Down*
Cltc	ENSMUSG00000047126	13196.3	0.303813	0.092579	3.28166	0.00103196	2.98634	1.17302	67300	<= 0.05	0.264187	Up*
Cmah	ENSMUSG00000016756	45.6014	-2.74498	0.597511	-4.59403	4.34766e-06	5.36174	0.87917	12763	<= 0.05	-1.91393	Down*
Cmbl	ENSMUSG00000022235	1395.84	0.941478	0.180743	5.20894	1.89924e-07	6.72142	1.22581	69574	<= 0.05	0.852533	Up*
Cmpk1	ENSMUSG00000028719	4966.13	0.516002	0.0760841	6.78199	1.18532e-11	10.9262	1.17302	66588	<= 0.05	0.479687	Up*
Cmpk2	ENSMUSG00000020638	369.794	0.553484	0.210656	2.62743	0.00860334	2.06533	1.22581	22169	<= 0.05	0.345337	Up*
Cmtm6	ENSMUSG00000032434	3784.15	0.391426	0.0667454	5.86446	4.50595e-09	8.34621	0.889295	67213	<= 0.05	0.365199	Up*
Cmtm7	ENSMUSG00000032436	387.155	-0.599168	0.143934	-4.16279	3.14381e-05	4.50254	0.894052	102545	<= 0.05	-0.483614	Down*
Cnbp	ENSMUSG00000030057	11961.3	-0.179334	0.0685049	-2.61783	0.00884908	2.0531	0.889295	12785	<= 0.05	-0.164768	Down*
Cndp1	ENSMUSG00000056162	248.643	1.03432	0.206873	4.99979	5.73937e-07	6.24114	1.15989	338403	<= 0.05	0.930275	Up*
Cndp2	ENSMUSG00000024644	4170.8	1.06714	0.313053	3.40882	0.000652453	3.18545	1.09903	66054	<= 0.05	0.725424	Up*
Cnep1r1	ENSMUSG00000036810	878.036	0.44234	0.0962802	4.5943	4.34205e-06	5.36231	1.50959	382030	<= 0.05	0.387714	Up*
Cnksr3	ENSMUSG00000015202	427.737	0.457659	0.156804	2.91867	0.00351528	2.45404	1.0451	215748	<= 0.05	0.333323	Up*
Cnn3	ENSMUSG00000053931	6328.58	-0.462969	0.0912532	-5.07346	3.90652e-07	6.40821	1.17302	71994	<= 0.05	-0.412507	Down*
Cnnm2	ENSMUSG00000064105	178.836	0.741352	0.210882	3.51549	0.00043895	3.35759	1.15989	94219	<= 0.05	0.530923	Up*
Cnnm3	ENSMUSG00000001138	630.784	-0.496497	0.125012	-3.97159	7.1394e-05	4.14634	1.35861	94218	<= 0.05	-0.40659	Down*
Cnot10	ENSMUSG00000056167	1696.64	-0.188873	0.0695429	-2.71591	0.00660929	2.17984	1.25558	78893	<= 0.05	-0.173165	Down*
Cnot9	ENSMUSG00000026174	2617.49	-0.143197	0.0578632	-2.47474	0.0133332	1.87506	1.14607	58184	<= 0.05	-0.134564	Down*
Cnp	ENSMUSG00000006782	800.766	-0.209536	0.0741189	-2.82703	0.00469826	2.32806	1.23235	12799	<= 0.05	-0.190151	Down*
Cnpy3	ENSMUSG00000023973	885.515	-0.318211	0.106255	-2.99479	0.00274635	2.56124	1.50959	72029	<= 0.05	-0.26623	Down*
Cnst	ENSMUSG00000038949	720.004	0.333892	0.0741718	4.5016	6.74433e-06	5.17106	1.22581	226744	<= 0.05	0.305174	Up*
Coa5	ENSMUSG00000026112	4419.13	0.222612	0.0517121	4.30484	1.67103e-05	4.77702	0.876588	76178	<= 0.05	0.212109	Up*
Cobl	ENSMUSG00000020173	3294.25	1.13745	0.156975	7.24607	4.2905e-13	12.3675	1.09903	12808	<= 0.05	1.09483	Up*
Col6a4	ENSMUSG00000032572	10.793	-3.13692	0.735715	-4.26377	2.01003e-05	4.6968	0.348568	68553	<= 0.05	-1.84862	Down*
Colgalt1	ENSMUSG00000034807	1768.2	-0.258919	0.0850155	-3.04555	0.00232253	2.63404	1.05142	234407	<= 0.05	-0.229063	Down*
Copa	ENSMUSG00000026553	8971.97	0.296978	0.0653452	4.54475	5.49998e-06	5.25964	1.09903	12847	<= 0.05	0.276193	Up*
Copb1	ENSMUSG00000030754	4690.5	0.291272	0.0582661	4.999	5.76271e-07	6.23937	1.17302	70349	<= 0.05	0.274757	Up*
Copb2	ENSMUSG00000032458	7123.96	0.255816	0.0610982	4.18697	2.82702e-05	4.54867	0.876588	50797	<= 0.05	0.239596	Up*
Cops2	ENSMUSG00000027206	2236.27	0.218936	0.0788653	2.77608	0.00550186	2.25949	1.17302	12848	<= 0.05	0.196398	Up*
Cops7a	ENSMUSG00000030127	2420.68	-0.222578	0.073791	-3.01633	0.00255853	2.59201	1.66601	26894	<= 0.05	-0.202269	Down*
Copz2	ENSMUSG00000018672	44.8746	-0.767265	0.237098	-3.23607	0.00121188	2.91654	0.765643	56358	<= 0.05	-0.510738	Down*
Coq10b	ENSMUSG00000025981	603.254	0.419106	0.0786534	5.32852	9.90178e-08	7.00429	1.22929	67876	<= 0.05	0.3822	Up*
Coro2a	ENSMUSG00000028337	8693.84	0.409007	0.158311	2.58357	0.00977836	2.00973	1.10925	107684	<= 0.05	0.292062	Up*
Cotl1	ENSMUSG00000031827	4960.08	-0.280051	0.0841241	-3.32902	0.000871524	3.05972	1.17302	72042	<= 0.05	-0.248715	Down*
COX1	ENSMUSG00000064351	1.0277e+06	0.590332	0.137052	4.30737	1.65209e-05	4.78197	0.876588	17708	<= 0.05	0.484171	Up*
Cox15	ENSMUSG00000040018	2473.54	0.220486	0.0654536	3.36858	0.000755569	3.12173	1.22581	226139	<= 0.05	0.204299	Up*
Cox16	ENSMUSG00000091803	651.911	0.466866	0.126347	3.69509	0.000219806	3.65796	1.35861	66272	<= 0.05	0.377429	Up*
Cox17	ENSMUSG00000046516	994.196	0.309284	0.119539	2.5873	0.00967301	2.01444	1.22581	12856	<= 0.05	0.247801	Up*
COX2	ENSMUSG00000064354	20124.2	0.969908	0.148784	6.51889	7.08274e-11	10.1498	0.876588	17709	<= 0.05	0.923465	Up*
Cox20	ENSMUSG00000026500	1014.67	0.229563	0.0931581	2.46423	0.0137307	1.86231	1.22581	66359	<= 0.05	0.198126	Up*
COX3	ENSMUSG00000064358	10935.6	2.77293	0.441418	6.28186	3.34555e-10	9.47553	0.889295	17710	<= 0.05	2.30276	Up*
Cox6c	ENSMUSG00000014313	7019.94	0.305694	0.117771	2.59567	0.00944068	2.025	1.09903	12864	<= 0.05	0.246234	Up*
Cox7a1	ENSMUSG00000074218	496.545	1.37551	0.29099	4.72702	2.27836e-06	5.64238	1.22929	12865	<= 0.05	1.19969	Up*
Cox7a2l	ENSMUSG00000024248	7506.49	0.206902	0.0802049	2.57967	0.00988957	2.00482	0.876588	20463	<= 0.05	0.184845	Up*
Cox7c	ENSMUSG00000017778	3721.21	0.272768	0.106163	2.56934	0.0101892	1.99186	0.876588	12867	<= 0.05	0.227172	Up*
Cpeb2	ENSMUSG00000039782	467.159	0.642734	0.156749	4.10041	4.12425e-05	4.38466	1.22929	231207	<= 0.05	0.511546	Up*
Cpeb3	ENSMUSG00000039652	105.507	1.07787	0.238166	4.5257	6.01957e-06	5.22043	1.3506	208922	<= 0.05	0.930997	Up*
Cpeb4	ENSMUSG00000020300	609.186	0.927062	0.173277	5.35016	8.78773e-08	7.05612	1.38343	67579	<= 0.05	0.845049	Up*
Cpne1	ENSMUSG00000074643	204.841	0.453379	0.158401	2.86223	0.00420666	2.37606	1.15989	266692	<= 0.05	0.327893	Up*
Cpox	ENSMUSG00000022742	1830.49	0.302049	0.0889783	3.39463	0.000687204	3.16291	1.14607	12892	<= 0.05	0.26524	Up*
Cpped1	ENSMUSG00000065979	3509.89	0.243193	0.0649507	3.74427	0.00018092	3.74251	0.876588	223978	<= 0.05	0.225795	Up*
Cpsf1	ENSMUSG00000034022	2742.79	-0.327007	0.0918601	-3.55983	0.000371091	3.43052	1.22929	94230	<= 0.05	-0.285561	Down*
Cpsf2	ENSMUSG00000041781	2429.23	-0.249332	0.0874875	-2.84992	0.00437308	2.35921	1.22929	51786	<= 0.05	-0.218959	Down*
Cpsf3	ENSMUSG00000054309	2477.84	-0.182361	0.0731913	-2.49157	0.0127181	1.89558	1.22581	54451	<= 0.05	-0.165685	Down*
Cpsf4	ENSMUSG00000029625	792.821	-0.313168	0.105711	-2.9625	0.00305155	2.51548	1.35861	54188	<= 0.05	-0.262293	Down*
Cpsf6	ENSMUSG00000055531	2645.43	-0.234524	0.0788697	-2.97357	0.00294362	2.53112	1.66601	432508	<= 0.05	-0.210551	Down*
Cpsf7	ENSMUSG00000034820	1832.15	-0.294715	0.0745557	-3.95295	7.71937e-05	4.11242	1.14607	269061	<= 0.05	-0.268393	Down*
Cpt2	ENSMUSG00000028607	3115.8	0.468298	0.104786	4.4691	7.85488e-06	5.10486	1.14607	12896	<= 0.05	0.403361	Up*
Cracd	ENSMUSG00000036377	1019.5	1.43885	0.259907	5.53603	3.09399e-08	7.50948	1.50959	320827	<= 0.05	1.30985	Up*
Cracr2a	ENSMUSG00000061414	859.978	-0.539012	0.188806	-2.85485	0.00430569	2.36596	1.50959	381812	<= 0.05	-0.36192	Down*
Cracr2b	ENSMUSG00000048200	264.937	-0.372266	0.105839	-3.51728	0.000436	3.36051	1.22581	213573	<= 0.05	-0.314088	Down*
Crat	ENSMUSG00000026853	2040.59	1.00025	0.15669	6.3836	1.72976e-10	9.76201	1.22581	12908	<= 0.05	0.950444	Up*
Crbn	ENSMUSG00000005362	659.678	0.47066	0.1181	3.98526	6.74062e-05	4.1713	1.38343	58799	<= 0.05	0.39056	Up*
Creb3l2	ENSMUSG00000038648	784.262	0.799711	0.182107	4.39144	1.12605e-05	4.94844	1.50959	208647	<= 0.05	0.661334	Up*
Creb3l3	ENSMUSG00000035041	2721.34	1.55964	0.382219	4.08049	4.49401e-05	4.34737	1.17302	208677	<= 0.05	1.21706	Up*
Creb3l4	ENSMUSG00000027938	271.92	-0.363659	0.114155	-3.18565	0.00144427	2.84035	1.0451	78284	<= 0.05	-0.298763	Down*
Crebl2	ENSMUSG00000032652	294.663	0.74972	0.150651	4.97653	6.47327e-07	6.18888	1.22581	232430	<= 0.05	0.650425	Up*
Crebrf	ENSMUSG00000048249	459.199	1.09879	0.278615	3.94375	8.02159e-05	4.09574	1.22929	77128	<= 0.05	0.866642	Up*
Creg1	ENSMUSG00000040713	1645.82	-0.217284	0.0878687	-2.47282	0.0134051	1.87273	1.22929	433375	<= 0.05	-0.19023	Down*
Crip1	ENSMUSG00000006360	6952.29	0.977557	0.207523	4.7106	2.46983e-06	5.60733	1.09903	12925	<= 0.05	0.855328	Up*
Cript	ENSMUSG00000024146	941.063	0.576408	0.104184	5.53257	3.15564e-08	7.50091	1.22929	56724	<= 0.05	0.512471	Up*
Crot	ENSMUSG00000003623	2412.33	0.983379	0.130325	7.54561	4.5019e-14	13.3466	1.22581	74114	<= 0.05	0.951562	Up*
Crtap	ENSMUSG00000032431	196.476	-0.499654	0.154716	-3.22949	0.00124012	2.90654	1.22581	56693	<= 0.05	-0.372097	Down*
Crtc2	ENSMUSG00000027936	658.415	-0.261446	0.09012	-2.90109	0.00371871	2.42961	1.39549	74343	<= 0.05	-0.228118	Down*
Cry1	ENSMUSG00000020038	374.345	-0.5904	0.226943	-2.60153	0.00928078	2.03242	1.22581	12952	<= 0.05	-0.354067	Down*
Cryl1	ENSMUSG00000021947	3701.81	0.40754	0.11985	3.40042	0.000672823	3.1721	0.876588	68631	<= 0.05	0.331489	Up*
Cryzl2	ENSMUSG00000033488	221.521	-0.388334	0.118761	-3.26989	0.0010759	2.96823	1.14348	226527	<= 0.05	-0.315777	Down*
Cs	ENSMUSG00000005683	17144.9	0.389994	0.0867382	4.49622	6.91707e-06	5.16008	0.889295	12974	<= 0.05	0.347617	Up*
Csad	ENSMUSG00000023044	656.983	-0.364787	0.129015	-2.82748	0.00469164	2.32868	1.35861	246277	<= 0.05	-0.285659	Down*
Cse1l	ENSMUSG00000002718	3463.52	-0.335914	0.118364	-2.83798	0.00453995	2.34295	1.09903	110750	<= 0.05	-0.271161	Down*
Csf1r	ENSMUSG00000024621	169.243	-1.01565	0.347105	-2.92607	0.00343271	2.46436	1.22581	12978	<= 0.05	-0.567559	Down*
Csf2ra	ENSMUSG00000059326	160.103	-0.473895	0.143364	-3.30555	0.000947908	3.02323	1.3506	12982	<= 0.05	-0.363385	Down*
Csnk1e	ENSMUSG00000022433	621.572	-0.457153	0.147224	-3.10515	0.00190185	2.72082	1.39549	27373	<= 0.05	-0.344157	Down*
Csnk1g3	ENSMUSG00000073563	1911.34	0.369963	0.0548376	6.74652	1.51433e-11	10.8198	1.22929	70425	<= 0.05	0.352484	Up*
Csnk2a1	ENSMUSG00000074698	4710.4	0.18914	0.0545118	3.46971	0.000521029	3.28314	1.09903	12995	<= 0.05	0.17912	Up*
Csnk2a2	ENSMUSG00000046707	1459.6	-0.239453	0.0871938	-2.74622	0.00602864	2.21978	1.25558	13000	<= 0.05	-0.210318	Down*
Csrp1	ENSMUSG00000026421	879.406	-0.466492	0.0892238	-5.22834	1.71041e-07	6.7669	1.22581	13007	<= 0.05	-0.417951	Down*
Cst6	ENSMUSG00000024846	251.433	1.29241	0.282001	4.583	4.58361e-06	5.33879	0.894052	73720	<= 0.05	1.11858	Up*
Cstf1	ENSMUSG00000027498	1199.91	-0.285424	0.0868422	-3.2867	0.0010137	2.99409	1.22929	67337	<= 0.05	-0.251754	Down*
Cstf2	ENSMUSG00000031256	2100.29	-0.374163	0.124573	-3.00357	0.00266835	2.57376	1.66601	108062	<= 0.05	-0.297848	Down*
Ctdp1	ENSMUSG00000033323	882.584	-0.229471	0.079951	-2.87014	0.00410289	2.38691	1.22581	67655	<= 0.05	-0.205383	Down*
Cth	ENSMUSG00000028179	2473.34	0.411527	0.0917493	4.48535	7.27953e-06	5.1379	1.14607	107869	<= 0.05	0.363177	Up*
Ctnna1	ENSMUSG00000037815	11520.1	0.23194	0.0599192	3.87088	0.000108443	3.9648	1.10925	12385	<= 0.05	0.217569	Up*
Ctnnal1	ENSMUSG00000038816	662.153	-0.370026	0.108254	-3.41814	0.000630514	3.20031	1.39549	54366	<= 0.05	-0.309852	Down*
Ctnnb1	ENSMUSG00000006932	18727.6	0.17303	0.0604499	2.86236	0.00420497	2.37624	1.17302	12387	<= 0.05	0.161835	Up*
Ctns	ENSMUSG00000005949	290.59	0.630468	0.147417	4.27677	1.89622e-05	4.72211	1.0451	83429	<= 0.05	0.512359	Up*
Ctps	ENSMUSG00000028633	1875.44	-0.424758	0.121009	-3.51013	0.000447889	3.34883	1.14607	51797	<= 0.05	-0.345501	Down*
Ctps2	ENSMUSG00000031360	960.675	-0.211433	0.0589891	-3.58427	0.000338022	3.47105	1.23235	55936	<= 0.05	-0.198577	Down*
Ctsa	ENSMUSG00000017760	3200.08	0.190506	0.0770148	2.47363	0.0133749	1.87371	1.66601	19025	<= 0.05	0.171484	Up*
Ctsb	ENSMUSG00000021939	12540.8	0.242618	0.0786411	3.08513	0.00203462	2.69152	1.09903	13030	<= 0.05	0.218042	Up*
Ctso	ENSMUSG00000028015	476.166	0.601967	0.139635	4.311	1.62519e-05	4.7891	1.38343	229445	<= 0.05	0.492842	Up*
Ctss	ENSMUSG00000038642	2025.03	0.601749	0.127798	4.70859	2.49436e-06	5.60304	1.17302	13040	<= 0.05	0.509326	Up*
Ctu2	ENSMUSG00000049482	476.075	-0.350846	0.127718	-2.74704	0.00601364	2.22086	1.38343	66965	<= 0.05	-0.275266	Down*
Cubn	ENSMUSG00000026726	1095.31	2.24091	0.582094	3.84973	0.000118246	3.92721	1.23235	65969	<= 0.05	1.40338	Up*
Cuedc2	ENSMUSG00000036748	836.462	-0.25414	0.0798613	-3.18227	0.00146125	2.83527	1.22581	67116	<= 0.05	-0.227837	Down*
Cutc	ENSMUSG00000025193	560.835	0.31389	0.0975024	3.2193	0.00128502	2.89109	1.22929	66388	<= 0.05	0.269414	Up*
Cwf19l1	ENSMUSG00000025200	515.074	-0.264957	0.0847576	-3.12605	0.00177169	2.75161	1.22929	72502	<= 0.05	-0.234663	Down*
Cx3cl1	ENSMUSG00000031778	1031.2	0.828553	0.171796	4.82289	1.41492e-06	5.84927	1.23235	20312	<= 0.05	0.718532	Up*
Cxadr	ENSMUSG00000022865	2387.42	0.3836	0.0846899	4.52947	5.91331e-06	5.22817	1.14607	13052	<= 0.05	0.343419	Up*
Cxcl16	ENSMUSG00000018920	165.964	0.849273	0.257142	3.30275	0.000957434	3.01889	1.15989	66102	<= 0.05	0.568698	Up*
Cxcl9	ENSMUSG00000029417	29.1169	-1.32852	0.385777	-3.44375	0.000573704	3.24131	0.770925	17329	<= 0.05	-0.883226	Down*
Cxxc1	ENSMUSG00000024560	1360.66	-0.186564	0.0608017	-3.0684	0.00215206	2.66715	1.25558	74322	<= 0.05	-0.174429	Down*
Cyb5a	ENSMUSG00000024646	5857.41	0.730499	0.184237	3.96499	7.33984e-05	4.13431	1.09903	109672	<= 0.05	0.567902	Up*
Cyb5b	ENSMUSG00000031924	15333.9	0.798262	0.0940236	8.49002	2.06599e-17	16.6849	1.17302	66427	<= 0.05	0.772586	Up*
Cyb5d2	ENSMUSG00000057778	114.217	0.456276	0.151417	3.01338	0.00258357	2.58778	1.3506	192986	<= 0.05	0.33848	Up*
Cyb5r1	ENSMUSG00000026456	732.87	-0.317981	0.134367	-2.36651	0.0179565	1.74578	1.35861	72017	<= 0.05	-0.242598	Down*
Cyb5r3	ENSMUSG00000018042	9260.7	0.934752	0.166209	5.62396	1.86629e-08	7.72902	0.889295	109754	<= 0.05	0.864053	Up*
Cyb5r4	ENSMUSG00000032872	2016.34	0.306541	0.0743362	4.12372	3.72808e-05	4.42851	1.14607	266690	<= 0.05	0.279526	Up*
Cyba	ENSMUSG00000006519	1047.26	-0.568641	0.210015	-2.70762	0.0067767	2.16898	1.22581	13057	<= 0.05	-0.358699	Down*
Cybb	ENSMUSG00000015340	113.815	-1.28126	0.445647	-2.87506	0.00403944	2.39368	1.03991	13058	<= 0.05	-0.635474	Down*
Cycs	ENSMUSG00000063694	3295.87	0.488628	0.134613	3.62986	0.000283571	3.54734	1.17302	13063	<= 0.05	0.387417	Up*
Cygb	ENSMUSG00000020810	11.0373	-1.84117	0.613721	-3.00001	0.00269969	2.56869	0.658376	114886	<= 0.05	-0.781397	Down*
Cyld	ENSMUSG00000036712	1424.29	0.250876	0.091101	2.75382	0.00589038	2.22986	1.05142	74256	<= 0.05	0.218123	Up*
Cym	ENSMUSG00000046213	50.6038	2.14819	0.461222	4.65761	3.19898e-06	5.49499	0.778353	229697	<= 0.05	1.67565	Up*
Cyp1a1	ENSMUSG00000032315	388.259	2.2328	0.29604	7.54223	4.61999e-14	13.3354	1.0451	13076	<= 0.05	2.02619	Up*
Cyp27a1	ENSMUSG00000026170	426.922	1.29962	0.276759	4.69587	2.65478e-06	5.57597	0.894052	104086	<= 0.05	1.13677	Up*
Cyp2b10	ENSMUSG00000030483	4410.22	2.22549	0.438754	5.07229	3.93049e-07	6.40555	1.10925	13088	<= 0.05	1.79645	Up*
Cyp2c23	ENSMUSG00000025197	51.6608	2.04159	0.477123	4.27895	1.87777e-05	4.72636	0.765643	226143	<= 0.05	1.52396	Up*
Cyp2c29	ENSMUSG00000003053	1097.27	3.33358	0.631784	5.27645	1.31709e-07	6.88038	1.22581	13095	<= 0.05	2.43183	Up*
Cyp2c38	ENSMUSG00000032808	35.8624	2.71668	0.520522	5.21915	1.79749e-07	6.74533	0.87157	13097	<= 0.05	2.08459	Up*
Cyp2c55	ENSMUSG00000025002	1327.55	2.08748	0.444607	4.69511	2.66459e-06	5.57437	1.05142	72082	<= 0.05	1.6523	Up*
Cyp2c65	ENSMUSG00000067231	4205.86	1.60129	0.182216	8.7879	1.52385e-18	17.8171	0.889295	72303	<= 0.05	1.5344	Up*
Cyp2c66	ENSMUSG00000067229	1943.67	2.0352	0.379552	5.36211	8.22554e-08	7.08484	1.22929	69888	<= 0.05	1.72263	Up*
Cyp2c68	ENSMUSG00000074882	1509.23	1.56796	0.251387	6.23722	4.45406e-10	9.35124	1.25558	433247	<= 0.05	1.44465	Up*
Cyp2d22	ENSMUSG00000061740	248.218	1.52541	0.497177	3.06813	0.00215403	2.66675	1.15989	56448	<= 0.05	0.783403	Up*
Cyp2d26	ENSMUSG00000022445	3087.27	1.74326	0.365771	4.766	1.8792e-06	5.72603	1.22929	76279	<= 0.05	1.46315	Up*
Cyp2j6	ENSMUSG00000052914	4055.99	1.49943	0.198204	7.56511	3.87536e-14	13.4117	0.889295	13110	<= 0.05	1.42392	Up*
Cyp2j9	ENSMUSG00000015224	179.008	1.02768	0.244087	4.21033	2.55001e-05	4.59346	1.15989	74519	<= 0.05	0.849126	Up*
Cyp2s1	ENSMUSG00000040703	1489.43	0.550446	0.110116	4.9988	5.76895e-07	6.2389	1.05142	74134	<= 0.05	0.478226	Up*
Cyp2u1	ENSMUSG00000027983	241.525	0.967339	0.228027	4.24222	2.21323e-05	4.65497	1.22581	71519	<= 0.05	0.79966	Up*
Cyp3a11	ENSMUSG00000056035	13055.8	2.16209	0.469975	4.60043	4.21615e-06	5.37508	1.09903	13112	<= 0.05	1.66924	Up*
Cyp3a13	ENSMUSG00000029727	9541.09	2.2345	0.3992	5.59745	2.1753e-08	7.66248	0.889295	13113	<= 0.05	1.87508	Up*
Cyp3a25	ENSMUSG00000029630	3362.84	1.99566	0.451004	4.42494	9.64707e-06	5.0156	0.889295	56388	<= 0.05	1.54326	Up*
Cyp4a10	ENSMUSG00000066072	95.0452	1.62957	0.309432	5.26633	1.39177e-07	6.85643	1.22581	13117	<= 0.05	1.43798	Up*
Cyp4b1	ENSMUSG00000028713	712.899	1.89611	0.369761	5.12793	2.92945e-07	6.53321	1.35861	13120	<= 0.05	1.60709	Up*
Cyp4f13	ENSMUSG00000024055	578.335	0.579978	0.125817	4.60969	4.03264e-06	5.39441	1.22581	170716	<= 0.05	0.488784	Up*
Cyp4f14	ENSMUSG00000024292	7041.75	1.57609	0.349314	4.51196	6.4231e-06	5.19226	0.876588	64385	<= 0.05	1.31601	Up*
Cyp4f16	ENSMUSG00000048440	1767.87	0.74475	0.151205	4.92542	8.41792e-07	6.0748	1.05142	70101	<= 0.05	0.643234	Up*
Cyp4f40	ENSMUSG00000090700	835.515	0.710248	0.176436	4.02553	5.68473e-05	4.24529	1.50959	631304	<= 0.05	0.557193	Up*
Cyp4v3	ENSMUSG00000079057	5504.62	1.557	0.323658	4.81063	1.50453e-06	5.8226	0.889295	102294	<= 0.05	1.34295	Up*
Cyren	ENSMUSG00000046806	115.282	-0.590717	0.206822	-2.85616	0.00428804	2.36774	1.3506	78412	<= 0.05	-0.382132	Down*
CYTB	ENSMUSG00000064370	439225	0.27323	0.105941	2.57907	0.00990665	2.00407	1.10925	17711	<= 0.05	0.227723	Up*
Cyyr1	ENSMUSG00000041134	71.2283	-1.44017	0.369941	-3.89298	9.90194e-05	4.00428	0.87917	224405	<= 0.05	-1.0941	Down*
D10Wsu102e	ENSMUSG00000020255	2211.57	-0.267509	0.0968677	-2.76159	0.0057521	2.24017	1.14607	28109	<= 0.05	-0.229038	Down*
D11Wsu47e	ENSMUSG00000041623	281.669	-0.402808	0.136407	-2.95299	0.00314709	2.50209	1.22581	276852	<= 0.05	-0.310074	Down*
D130043K22Rik	ENSMUSG00000006711	158.122	1.24381	0.254332	4.89051	1.00573e-06	5.99752	1.3506	210108	<= 0.05	1.10892	Up*
D16Ertd472e	ENSMUSG00000022864	119.123	-0.580075	0.152606	-3.80111	0.000144047	3.84149	1.14348	67102	<= 0.05	-0.45118	Down*
D2hgdh	ENSMUSG00000073609	772.552	0.401071	0.109269	3.67049	0.000242088	3.61603	1.35861	98314	<= 0.05	0.336532	Up*
D430020J02Rik	ENSMUSG00000112980	96.6358	-0.465153	0.177556	-2.61976	0.00879925	2.05555	1.3506	319545	<= 0.05	-0.315213	Down*
D5Ertd579e	ENSMUSG00000029190	1722.45	0.649586	0.125566	5.17327	2.30037e-07	6.6382	1.05142	320661	<= 0.05	0.565868	Up*
D630023F18Rik	ENSMUSG00000044816	7.55409	1.68221	0.558104	3.01414	0.00257705	2.58888	0.352598	98303	<= 0.05	0.778298	Up*
Dab1	ENSMUSG00000028519	885.637	0.481319	0.159647	3.01489	0.00257073	2.58994	1.23235	13131	<= 0.05	0.349931	Up*
Dagla	ENSMUSG00000035735	315.329	-0.36751	0.115562	-3.18019	0.00147179	2.83215	1.22581	269060	<= 0.05	-0.300784	Down*
Dalrd3	ENSMUSG00000019039	943.494	-0.175007	0.0746951	-2.34296	0.0191317	1.71825	1.50959	67789	<= 0.05	-0.158365	Down*
Dao	ENSMUSG00000042096	465.174	0.738481	0.197282	3.74328	0.000181637	3.7408	1.22581	13142	<= 0.05	0.553354	Up*
Dapp1	ENSMUSG00000028159	800.799	0.446104	0.113306	3.93717	8.24495e-05	4.08381	1.35861	26377	<= 0.05	0.373218	Up*
Dars2	ENSMUSG00000026709	1437.67	-0.246868	0.0920361	-2.6823	0.00731187	2.13597	1.05142	226539	<= 0.05	-0.214006	Down*
Dazap1	ENSMUSG00000069565	3001.16	-0.205848	0.0638459	-3.22414	0.00126351	2.89842	1.22581	70248	<= 0.05	-0.191314	Down*
Dazap2	ENSMUSG00000000346	8663.19	0.261132	0.0670832	3.89266	9.91494e-05	4.00371	1.10925	23994	<= 0.05	0.241503	Up*
Dbi	ENSMUSG00000026385	8020.65	0.51828	0.143458	3.61276	0.000302955	3.51862	0.889295	13167	<= 0.05	0.403688	Up*
Dbp	ENSMUSG00000059824	827.368	0.99135	0.172928	5.73274	9.88201e-09	8.00515	1.23235	13170	<= 0.05	0.923976	Up*
Dcaf1	ENSMUSG00000040325	1968.55	-0.238776	0.097342	-2.45296	0.0141687	1.84867	1.66601	321006	<= 0.05	-0.20369	Down*
Dcaf11	ENSMUSG00000022214	3454.27	0.302151	0.082773	3.65036	0.000261872	3.58191	1.10925	28199	<= 0.05	0.26974	Up*
Dcakd	ENSMUSG00000020935	1091.51	-0.2946	0.0867139	-3.39738	0.000680336	3.16728	1.22929	68087	<= 0.05	-0.260127	Down*
Dcps	ENSMUSG00000032040	1004.58	-0.274557	0.0712891	-3.85132	0.000117482	3.93003	1.35861	69305	<= 0.05	-0.251668	Down*
Dcst1	ENSMUSG00000042672	59.5639	1.42819	0.332123	4.30018	1.70658e-05	4.76787	0.87917	77772	<= 0.05	1.17923	Up*
Dctd	ENSMUSG00000031562	1132.47	-0.768808	0.142554	-5.3931	6.92522e-08	7.15957	1.22581	320685	<= 0.05	-0.686877	Down*
Dctpp1	ENSMUSG00000042462	1166.62	-0.363072	0.118861	-3.05459	0.00225365	2.64711	1.17425	66422	<= 0.05	-0.293846	Down*
Dcun1d1	ENSMUSG00000027708	1591.21	0.343353	0.0795981	4.31358	1.60629e-05	4.79418	1.17425	114893	<= 0.05	0.310028	Up*
Dcun1d4	ENSMUSG00000051674	767.476	0.446861	0.09843	4.53988	5.62852e-06	5.24961	1.22581	100737	<= 0.05	0.389792	Up*
Dcxr	ENSMUSG00000039450	366.369	0.422012	0.153116	2.75615	0.00584854	2.23295	1.14348	67880	<= 0.05	0.308068	Up*
Ddb2	ENSMUSG00000002109	292.855	-0.430137	0.127743	-3.36721	0.000759335	3.11957	1.15989	107986	<= 0.05	-0.342913	Down*
Ddc	ENSMUSG00000020182	3359.72	0.859907	0.153759	5.59257	2.23734e-08	7.65027	1.09903	13195	<= 0.05	0.787007	Up*
Ddhd2	ENSMUSG00000061313	1181.47	0.752211	0.149898	5.01816	5.21693e-07	6.28258	1.17425	72108	<= 0.05	0.654773	Up*
Ddx11	ENSMUSG00000035842	505.972	-0.439396	0.131535	-3.34052	0.000836216	3.07768	1.35861	320209	<= 0.05	-0.346825	Down*
Ddx17	ENSMUSG00000055065	7655.13	-0.460994	0.103695	-4.44568	8.76154e-06	5.05742	1.09903	67040	<= 0.05	-0.397611	Down*
Ddx18	ENSMUSG00000001674	2256.54	-0.377631	0.113155	-3.33729	0.000846002	3.07263	1.22929	66942	<= 0.05	-0.311909	Down*
Ddx19a	ENSMUSG00000015023	2112.13	-0.264853	0.0690664	-3.83476	0.000125687	3.90071	1.66601	13680	<= 0.05	-0.243895	Down*
Ddx20	ENSMUSG00000027905	912.664	-0.310218	0.101306	-3.0622	0.0021972	2.65813	1.35861	53975	<= 0.05	-0.263207	Down*
Ddx21	ENSMUSG00000020075	6633.84	-0.354232	0.116031	-3.05292	0.00226628	2.64469	1.17302	56200	<= 0.05	-0.288882	Down*
Ddx23	ENSMUSG00000003360	2610.93	-0.189719	0.0721626	-2.62905	0.00856231	2.06741	1.14607	74351	<= 0.05	-0.172855	Down*
Ddx24	ENSMUSG00000041645	2438.09	-0.238536	0.0737345	-3.23506	0.00121616	2.91501	1.22929	27225	<= 0.05	-0.216968	Down*
Ddx27	ENSMUSG00000017999	2087.72	-0.406312	0.0968636	-4.19468	2.73255e-05	4.56343	1.14607	228889	<= 0.05	-0.353472	Down*
Ddx31	ENSMUSG00000026806	565.322	-0.438756	0.138801	-3.16104	0.00157205	2.80353	1.39549	227674	<= 0.05	-0.33805	Down*
Ddx39a	ENSMUSG00000005481	3025.56	-0.365757	0.1104	-3.31302	0.00092293	3.03483	1.17302	68278	<= 0.05	-0.304093	Down*
Ddx39b	ENSMUSG00000019432	6704.73	-0.321415	0.05711	-5.628	1.82314e-08	7.73918	0.889295	53817	<= 0.05	-0.304262	Down*
Ddx41	ENSMUSG00000021494	1098.09	-0.20479	0.0787715	-2.59979	0.00932802	2.03021	1.22929	72935	<= 0.05	-0.183625	Down*
Ddx46	ENSMUSG00000021500	3818.66	-0.300773	0.113132	-2.6586	0.00784662	2.10532	0.889295	212880	<= 0.05	-0.245781	Down*
Ddx47	ENSMUSG00000030204	1411.21	-0.250529	0.0839449	-2.98444	0.00284097	2.54653	1.22929	67755	<= 0.05	-0.222155	Down*
Ddx51	ENSMUSG00000029504	744.239	-0.512265	0.112141	-4.56804	4.92316e-06	5.30776	1.22581	69663	<= 0.05	-0.437417	Down*
Ddx56	ENSMUSG00000004393	1380.46	-0.323071	0.100443	-3.21645	0.00129786	2.88677	1.25558	52513	<= 0.05	-0.275198	Down*
Ddx58	ENSMUSG00000040296	723.011	0.709613	0.179257	3.95862	7.53827e-05	4.12273	1.39549	230073	<= 0.05	0.55141	Up*
Ddx60	ENSMUSG00000037921	360.979	1.72775	0.307059	5.62675	1.83632e-08	7.73605	1.22581	234311	<= 0.05	1.53585	Up*
Decr1	ENSMUSG00000028223	3643.94	0.617591	0.128894	4.79149	1.65551e-06	5.78107	0.889295	67460	<= 0.05	0.525139	Up*
Decr2	ENSMUSG00000036775	1283.91	0.576602	0.141062	4.08756	4.35927e-05	4.36059	1.17425	26378	<= 0.05	0.464191	Up*
Def8	ENSMUSG00000001482	667.775	0.288548	0.091657	3.14813	0.00164321	2.78431	1.22581	23854	<= 0.05	0.251223	Up*
Defa-ps1	ENSMUSG00000095813	52.5788	-0.638098	0.208182	-3.0651	0.002176	2.66234	0.87917	727720	<= 0.05	-0.424046	Down*
Defa17	ENSMUSG00000060208	79547	-0.739079	0.102606	-7.20306	5.88778e-13	12.23	1.09903	23855	<= 0.05	-0.698158	Down*
Defa20	ENSMUSG00000095066	883.181	-0.684446	0.17963	-3.81031	0.000138794	3.85763	1.22581	68009	<= 0.05	-0.521043	Down*
Defa21	ENSMUSG00000074447	1360.53	-0.935948	0.179852	-5.204	1.95047e-07	6.70986	1.05142	66298	<= 0.05	-0.846795	Down*
Defa22	ENSMUSG00000074443	1331.48	-0.801055	0.170376	-4.70169	2.58012e-06	5.58836	1.22929	382059	<= 0.05	-0.684414	Down*
Defa23	ENSMUSG00000074446	38712.6	-0.6215	0.158817	-3.91332	9.10365e-05	4.04078	0.876588	497114	<= 0.05	-0.485045	Down*
Defa24	ENSMUSG00000064213	149678	-0.519886	0.119867	-4.3372	1.4431e-05	4.8407	1.17302	503491	<= 0.05	-0.435488	Down*
Defa26	ENSMUSG00000060070	1870.95	-0.596975	0.124044	-4.81261	1.4897e-06	5.8269	1.22581	626708	<= 0.05	-0.509283	Down*
Defa29	ENSMUSG00000074437	8198.81	-0.665091	0.100958	-6.58778	4.46457e-11	10.3502	1.10925	13218	<= 0.05	-0.61418	Down*
Defa3	ENSMUSG00000074440	9430.93	-0.732072	0.133519	-5.48289	4.18434e-08	7.37837	1.09903	13237	<= 0.05	-0.653631	Down*
Defa30	ENSMUSG00000074444	68304.8	-0.699201	0.117022	-5.97495	2.3016e-09	8.63797	1.09903	100038927	<= 0.05	-0.635329	Down*
Defa31	ENSMUSG00000074442	38395.1	-0.828717	0.105224	-7.87572	3.38774e-15	14.4701	0.876588	13226	<= 0.05	-0.798935	Down*
Defa37	ENSMUSG00000065956	18794.3	-0.435448	0.134417	-3.23954	0.00119724	2.92182	0.876588	100041895	<= 0.05	-0.340131	Down*
Defa38	ENSMUSG00000061958	38634.7	-0.706022	0.109163	-6.46759	9.95751e-11	10.0018	1.09903	634825	<= 0.05	-0.652632	Down*
Defa39	ENSMUSG00000058618	37784.7	-0.698947	0.125643	-5.56298	2.65212e-08	7.57641	1.10925	382000	<= 0.05	-0.623948	Down*
Defa40	ENSMUSG00000074441	680.48	-0.79559	0.125655	-6.33154	2.4273e-10	9.61488	1.22929	100041787	<= 0.05	-0.741697	Down*
Defa41	ENSMUSG00000079116	222.753	-0.642505	0.196999	-3.26146	0.00110842	2.9553	1.15989	100041759	<= 0.05	-0.446237	Down*
Defa43	ENSMUSG00000079113	48008.7	-0.738996	0.0975671	-7.57424	3.61249e-14	13.4422	1.17302	665956	<= 0.05	-0.702652	Down*
Defa5	ENSMUSG00000074439	3505.08	-0.433608	0.175633	-2.46883	0.0135555	1.86789	1.17302	13239	<= 0.05	-0.292761	Down*
Degs2	ENSMUSG00000021263	2900.17	0.225396	0.0874962	2.57607	0.00999317	2.0003	1.17302	70059	<= 0.05	0.197632	Up*
Dennd1b	ENSMUSG00000056268	762.427	0.751179	0.091782	8.18439	2.73694e-16	15.5627	1.35861	329260	<= 0.05	0.721303	Up*
Dennd6a	ENSMUSG00000040818	1440.92	0.239733	0.0827273	2.89787	0.00375707	2.42515	1.22581	211922	<= 0.05	0.213131	Up*
Dennd6b	ENSMUSG00000015377	160.601	-0.386523	0.135573	-2.85103	0.00435777	2.36074	1.22581	69440	<= 0.05	-0.297318	Down*
Depdc7	ENSMUSG00000027173	386.359	1.17271	0.151192	7.75644	8.73495e-15	14.0587	0.894052	211896	<= 0.05	1.13361	Up*
Dera	ENSMUSG00000030225	2621.25	0.353124	0.0828551	4.26194	2.02656e-05	4.69324	1.22581	232449	<= 0.05	0.316576	Up*
Derl1	ENSMUSG00000022365	3161.88	0.25063	0.0991507	2.52777	0.011479	1.94009	1.22581	67819	<= 0.05	0.212842	Up*
Dgat1	ENSMUSG00000022555	6625.4	0.80716	0.184387	4.37753	1.20031e-05	4.92071	0.876588	13350	<= 0.05	0.667	Up*
Dgat2	ENSMUSG00000030747	2810.09	1.33105	0.319311	4.16851	3.06592e-05	4.51344	1.66601	67800	<= 0.05	1.08574	Up*
Dgcr6	ENSMUSG00000003531	556.966	0.449669	0.144081	3.12095	0.0018027	2.74408	1.38343	13353	<= 0.05	0.341395	Up*
Dgka	ENSMUSG00000025357	1121.44	0.55094	0.14737	3.73848	0.000185135	3.73251	1.23235	13139	<= 0.05	0.429653	Up*
Dgkq	ENSMUSG00000004815	748.122	0.595396	0.160649	3.70618	0.000210405	3.67694	1.35861	110524	<= 0.05	0.454899	Up*
Dglucy	ENSMUSG00000021185	2463.75	0.574265	0.102902	5.58067	2.39588e-08	7.62053	1.22581	217830	<= 0.05	0.511712	Up*
Dhodh	ENSMUSG00000031730	681.193	-0.445444	0.11215	-3.97186	7.13127e-05	4.14683	1.38343	56749	<= 0.05	-0.373876	Down*
Dhrs1	ENSMUSG00000002332	4236.75	1.06789	0.199263	5.35921	8.35855e-08	7.07787	1.10925	52585	<= 0.05	0.982023	Up*
Dhrs11	ENSMUSG00000034449	2595.55	0.602907	0.171685	3.51169	0.000445262	3.35138	1.66601	192970	<= 0.05	0.445845	Up*
Dhrs13	ENSMUSG00000020834	242.921	-0.363468	0.135309	-2.68622	0.00722661	2.14107	1.0451	70451	<= 0.05	-0.278552	Down*
Dhrs3	ENSMUSG00000066026	1062.14	0.496465	0.134266	3.69763	0.000217619	3.6623	1.50959	20148	<= 0.05	0.395096	Up*
Dhrs7	ENSMUSG00000021094	909.038	0.318287	0.0986436	3.22664	0.00125253	2.90221	1.23235	66375	<= 0.05	0.272412	Up*
Dhx15	ENSMUSG00000029169	6835.26	-0.345834	0.0963952	-3.58767	0.00033365	3.47671	1.10925	13204	<= 0.05	-0.298819	Down*
Dhx30	ENSMUSG00000032480	1498.29	-0.305757	0.106168	-2.87995	0.00397739	2.4004	1.22929	72831	<= 0.05	-0.255514	Down*
Dhx37	ENSMUSG00000029480	938.981	-0.494764	0.0847629	-5.83704	5.31375e-09	8.2746	1.22581	208144	<= 0.05	-0.450129	Down*
Dhx40	ENSMUSG00000018425	1075.35	0.287293	0.117604	2.44288	0.0145707	1.83652	1.35861	67487	<= 0.05	0.231024	Up*
Dhx58	ENSMUSG00000017830	135.281	0.757662	0.277056	2.73468	0.00624403	2.20453	1.3506	80861	<= 0.05	0.427618	Up*
Dhx8	ENSMUSG00000034931	1375.13	-0.195893	0.0812983	-2.40956	0.0159718	1.79665	1.22929	217207	<= 0.05	-0.174412	Down*
Diaph3	ENSMUSG00000022021	635.676	-0.568695	0.16039	-3.54571	0.00039156	3.4072	1.39549	56419	<= 0.05	-0.428613	Down*
Dimt1	ENSMUSG00000021692	288.605	-0.431262	0.166687	-2.58725	0.00967443	2.01437	0.894052	66254	<= 0.05	-0.300659	Down*
Dio1	ENSMUSG00000034785	690.523	0.930926	0.210205	4.42865	9.48262e-06	5.02307	1.35861	13370	<= 0.05	0.78628	Up*
Dip2c	ENSMUSG00000048264	367.427	-0.365472	0.113934	-3.20774	0.00133783	2.8736	0.894052	208440	<= 0.05	-0.300545	Down*
Dipk1c	ENSMUSG00000047992	17.844	1.47757	0.461598	3.20099	0.00136957	2.86342	0.294192	240479	<= 0.05	0.838888	Up*
Dis3	ENSMUSG00000033166	1743.2	-0.445924	0.0996244	-4.47605	7.60352e-06	5.11899	1.22929	72662	<= 0.05	-0.387673	Down*
Dkc1	ENSMUSG00000031403	3209.92	-0.37669	0.0931285	-4.04484	5.23591e-05	4.28101	1.66601	245474	<= 0.05	-0.329662	Down*
Dlg3	ENSMUSG00000000881	1747.1	0.458826	0.0802993	5.71395	1.10386e-08	7.95709	1.17425	53310	<= 0.05	0.419065	Up*
Dlgap4	ENSMUSG00000061689	1074.42	-0.154909	0.0603427	-2.56715	0.0102539	1.98911	1.23235	228836	<= 0.05	-0.144852	Down*
Dll4	ENSMUSG00000027314	373.387	-0.383032	0.132147	-2.89852	0.00374928	2.42605	1.14348	54485	<= 0.05	-0.29785	Down*
Dlst	ENSMUSG00000004789	8003.71	0.299287	0.076963	3.88871	0.000100779	3.99663	1.10925	78920	<= 0.05	0.271058	Up*
Dmwd	ENSMUSG00000030410	78.0886	-0.434253	0.174917	-2.48262	0.0130419	1.88466	1.15989	13401	<= 0.05	-0.294032	Down*
Dna2	ENSMUSG00000036875	1158.37	-0.358376	0.100556	-3.56395	0.000365319	3.43733	1.05142	327762	<= 0.05	-0.306478	Down*
Dnaaf1	ENSMUSG00000031831	129.271	1.10059	0.28201	3.90267	9.51362e-05	4.02165	1.14348	68270	<= 0.05	0.860356	Up*
Dnaaf5	ENSMUSG00000025857	516.87	-0.329086	0.103284	-3.18623	0.00144141	2.84121	1.39549	433956	<= 0.05	-0.278168	Down*
Dnah7b	ENSMUSG00000041144	5.04828	-3.32081	1.10774	-2.99783	0.00271907	2.56558	0.294192	227058	<= 0.05	-0.62448	Down*
Dnajb12	ENSMUSG00000020109	1958.81	0.298435	0.0772823	3.86162	0.000112639	3.94831	1.14607	56709	<= 0.05	0.270059	Up*
Dnajb4	ENSMUSG00000028035	214.848	0.771962	0.225514	3.42313	0.00061905	3.20827	1.03991	67035	<= 0.05	0.539165	Up*
Dnajb5	ENSMUSG00000036052	86.5928	-0.439	0.159589	-2.75081	0.00594478	2.22586	1.03991	56323	<= 0.05	-0.314727	Down*
Dnajb9	ENSMUSG00000014905	1007.25	0.696557	0.116093	6.00001	1.9731e-09	8.70485	1.50959	27362	<= 0.05	0.633328	Up*
Dnajc14	ENSMUSG00000025354	1960.67	0.157259	0.0617997	2.54466	0.0109383	1.96105	1.17302	74330	<= 0.05	0.146599	Up*
Dnajc2	ENSMUSG00000029014	2906.85	-0.2765	0.0933807	-2.961	0.00306647	2.51336	1.66601	22791	<= 0.05	-0.239319	Down*
Dnajc9	ENSMUSG00000021811	1730.05	-0.381676	0.0696788	-5.47765	4.31006e-08	7.36552	1.22581	108671	<= 0.05	-0.353669	Down*
Dnase1	ENSMUSG00000005980	801.764	1.74982	0.561086	3.11863	0.00181691	2.74067	1.35861	13419	<= 0.05	0.850181	Up*
Dnase1l1	ENSMUSG00000019088	286.697	0.36749	0.118558	3.09966	0.00193745	2.71277	1.0451	69537	<= 0.05	0.297928	Up*
Dnase1l3	ENSMUSG00000025279	69.4214	-2.35087	0.366831	-6.40859	1.46867e-10	9.83308	0.778353	13421	<= 0.05	-2.03498	Down*
Dnm1	ENSMUSG00000026825	1368.52	0.329802	0.106627	3.09305	0.00198109	2.7031	1.05142	13429	<= 0.05	0.276002	Up*
Dnmt1	ENSMUSG00000004099	4886.44	-0.405028	0.119096	-3.40085	0.000671761	3.17279	0.889295	13433	<= 0.05	-0.330058	Down*
Dnmt3a	ENSMUSG00000020661	1467.18	-0.410184	0.151556	-2.70647	0.00680018	2.16748	1.17425	13435	<= 0.05	-0.300143	Down*
Dnmt3b	ENSMUSG00000027478	221.063	-0.513042	0.150917	-3.3995	0.000675103	3.17063	1.22581	13436	<= 0.05	-0.389075	Down*
Dnpep	ENSMUSG00000026209	2161.96	0.265933	0.0986935	2.69454	0.00704866	2.15189	1.22581	13437	<= 0.05	0.226433	Up*
Dnph1	ENSMUSG00000040658	284.538	-0.419031	0.105905	-3.95666	7.60063e-05	4.11915	1.15989	381101	<= 0.05	-0.356217	Down*
Dock5	ENSMUSG00000044447	1833.84	0.447843	0.0741665	6.03834	1.55703e-09	8.8077	1.66601	68813	<= 0.05	0.41383	Up*
Dock8	ENSMUSG00000052085	1062.29	0.678511	0.125317	5.41435	6.1512e-08	7.21104	1.22929	76088	<= 0.05	0.59999	Up*
Dok3	ENSMUSG00000035711	42.0276	-1.70093	0.51529	-3.30091	0.000963714	3.01605	0.778353	27261	<= 0.05	-0.951688	Down*
Dok4	ENSMUSG00000040631	951.522	0.411193	0.105646	3.89218	9.93494e-05	4.00283	1.22581	114255	<= 0.05	0.349322	Up*
Dok7	ENSMUSG00000044716	66.7403	-1.03497	0.274565	-3.76951	0.000163568	3.7863	0.770925	231134	<= 0.05	-0.784077	Down*
Donson	ENSMUSG00000022960	519.223	-0.397243	0.122686	-3.23787	0.00120425	2.91928	1.22581	60364	<= 0.05	-0.319559	Down*
Dop1a	ENSMUSG00000034973	995.859	0.349481	0.0699401	4.99685	5.82733e-07	6.23453	1.22581	320615	<= 0.05	0.322851	Up*
Dop1b	ENSMUSG00000022946	1404.81	0.527563	0.130455	4.04404	5.2539e-05	4.27952	1.25558	70028	<= 0.05	0.429545	Up*
Dot1l	ENSMUSG00000061589	2213.03	-0.198035	0.0754712	-2.62398	0.00869094	2.06093	1.17302	208266	<= 0.05	-0.179019	Down*
Dpep1	ENSMUSG00000019278	1314.09	1.76191	0.491445	3.58515	0.000336881	3.47252	1.25558	13479	<= 0.05	1.12509	Up*
Dph2	ENSMUSG00000028540	444.306	-0.402474	0.148389	-2.7123	0.00668184	2.1751	1.35861	67728	<= 0.05	-0.297234	Down*
Dpp4	ENSMUSG00000035000	5706.92	0.921731	0.150624	6.11941	9.39207e-10	9.02724	1.09903	13482	<= 0.05	0.866343	Up*
Dpy19l1	ENSMUSG00000043067	343.517	-0.291473	0.107516	-2.71096	0.00670881	2.17335	1.0451	244745	<= 0.05	-0.242187	Down*
Dpyd	ENSMUSG00000033308	3820.12	0.771885	0.13432	5.7466	9.10584e-09	8.04068	1.17302	99586	<= 0.05	0.702042	Up*
Dqx1	ENSMUSG00000009145	1051.05	0.476541	0.119312	3.99408	6.49456e-05	4.18745	1.22581	93838	<= 0.05	0.394643	Up*
Dram2	ENSMUSG00000027900	1890.29	0.536447	0.103286	5.1938	2.06049e-07	6.68603	1.66601	67171	<= 0.05	0.472046	Up*
Drg2	ENSMUSG00000020537	1489.7	-0.229844	0.0786988	-2.92056	0.00349405	2.45667	1.05142	13495	<= 0.05	-0.206388	Down*
Dscc1	ENSMUSG00000022422	151.5	-0.509991	0.151971	-3.35584	0.00079125	3.10169	1.15989	72107	<= 0.05	-0.38492	Down*
Dsn1	ENSMUSG00000027635	495.972	-0.376113	0.119167	-3.15618	0.00159853	2.79628	1.38343	66934	<= 0.05	-0.304777	Down*
Dst	ENSMUSG00000026131	826.264	0.93463	0.151313	6.1768	6.54144e-10	9.18433	1.22581	13518	<= 0.05	0.880782	Up*
Dstn	ENSMUSG00000015932	23452.8	0.517514	0.103269	5.01131	5.40594e-07	6.26713	1.10925	56431	<= 0.05	0.453	Up*
Dtd1	ENSMUSG00000027430	409.86	-0.277491	0.0971596	-2.85603	0.00428975	2.36757	1.15989	66044	<= 0.05	-0.237584	Down*
Dtl	ENSMUSG00000037474	1611.46	-0.346769	0.113304	-3.06052	0.00220956	2.65569	1.05142	76843	<= 0.05	-0.28492	Down*
Dtx3l	ENSMUSG00000049502	1606.71	0.427632	0.101335	4.21997	2.44333e-05	4.61202	1.17425	209200	<= 0.05	0.368801	Up*
Dtx4	ENSMUSG00000039982	2338.19	-0.247133	0.0975346	-2.5338	0.0112833	1.94757	1.66601	207521	<= 0.05	-0.210831	Down*
Dtymk	ENSMUSG00000026281	1617.42	-0.393671	0.098138	-4.0114	6.03587e-05	4.21926	1.22929	21915	<= 0.05	-0.340635	Down*
Dus3l	ENSMUSG00000007603	894.135	-0.227736	0.0670445	-3.39678	0.000681827	3.16633	1.23235	224907	<= 0.05	-0.210324	Down*
Dusp16	ENSMUSG00000030203	1617.93	0.54537	0.133942	4.07168	4.66743e-05	4.33092	1.22581	70686	<= 0.05	0.442458	Up*
Dusp19	ENSMUSG00000027001	285.03	0.289717	0.11432	2.53427	0.0112683	1.94814	1.0451	68082	<= 0.05	0.235544	Up*
Dusp4	ENSMUSG00000031530	274.381	-0.623063	0.229287	-2.7174	0.00657979	2.18179	1.15989	319520	<= 0.05	-0.378442	Down*
Dusp5	ENSMUSG00000034765	269.558	0.633604	0.177733	3.56492	0.000363966	3.43894	1.14348	240672	<= 0.05	0.46806	Up*
Dusp6	ENSMUSG00000019960	304.121	1.13819	0.256141	4.44358	8.84724e-06	5.05319	1.0451	67603	<= 0.05	0.974634	Up*
Dusp7	ENSMUSG00000053716	313.702	-0.957122	0.191047	-5.00988	5.44653e-07	6.26388	1.22581	235584	<= 0.05	-0.856712	Down*
Dut	ENSMUSG00000027203	2102.81	-0.416173	0.108467	-3.83687	0.000124614	3.90443	1.22581	110074	<= 0.05	-0.350989	Down*
Dvl1	ENSMUSG00000029071	1431.98	-0.24843	0.0793389	-3.13125	0.00174064	2.75929	1.05142	13542	<= 0.05	-0.222941	Down*
Dync1i2	ENSMUSG00000027012	3063.57	0.123756	0.0479168	2.58274	0.00980199	2.00869	1.22581	13427	<= 0.05	0.118495	Up*
Dync1li1	ENSMUSG00000032435	1975.8	0.187141	0.0664807	2.81496	0.00487832	2.31173	1.22581	235661	<= 0.05	0.172793	Up*
Dynlt1b	ENSMUSG00000096255	1413.63	0.70653	0.148298	4.76426	1.89548e-06	5.72228	1.05142	21648	<= 0.05	0.600075	Up*
Dyrk1b	ENSMUSG00000002409	149.067	0.979163	0.249052	3.93156	8.43949e-05	4.07368	1.15989	13549	<= 0.05	0.767645	Up*
Dyrk2	ENSMUSG00000028630	2875.82	0.465863	0.0885291	5.26225	1.42301e-07	6.84679	1.17302	69181	<= 0.05	0.418031	Up*
E130309D02Rik	ENSMUSG00000039244	807.086	-0.374186	0.107819	-3.4705	0.000519484	3.28443	1.23235	231868	<= 0.05	-0.313943	Down*
E2f1	ENSMUSG00000027490	522.173	-0.568208	0.110674	-5.13405	2.8357e-07	6.54734	1.22929	13555	<= 0.05	-0.495972	Down*
E2f4	ENSMUSG00000014859	2200.83	-0.243109	0.0921769	-2.63741	0.00835406	2.0781	1.66601	104394	<= 0.05	-0.210606	Down*
E2f6	ENSMUSG00000057469	985.262	-0.28992	0.110943	-2.61324	0.00896873	2.04727	1.23235	50496	<= 0.05	-0.238277	Down*
E2f7	ENSMUSG00000020185	474.121	-0.498364	0.143221	-3.47969	0.000501998	3.2993	1.39549	52679	<= 0.05	-0.385564	Down*
Ebag9	ENSMUSG00000022339	542.065	0.361285	0.105353	3.42928	0.000605195	3.2181	1.35861	55960	<= 0.05	0.304778	Up*
Ebpl	ENSMUSG00000021928	214.195	0.598351	0.180511	3.31476	0.000917211	3.03753	1.14348	68177	<= 0.05	0.42793	Up*
Ecd	ENSMUSG00000021810	1723.98	-0.336493	0.0930604	-3.61586	0.000299353	3.52382	1.25558	70601	<= 0.05	-0.293162	Down*
Eci2	ENSMUSG00000021417	2195.82	0.310084	0.108986	2.84518	0.00443868	2.35275	1.14607	23986	<= 0.05	0.257008	Up*
Eci3	ENSMUSG00000021416	491.977	1.74204	0.445747	3.90814	9.30095e-05	4.03147	1.22929	69123	<= 0.05	1.26011	Up*
Ecm1	ENSMUSG00000028108	62.9549	-1.05876	0.308271	-3.43452	0.000593605	3.2265	0.87917	13601	<= 0.05	-0.726744	Down*
Ect2	ENSMUSG00000027699	1820.72	-0.303525	0.118226	-2.56732	0.0102487	1.98933	1.22929	13605	<= 0.05	-0.244056	Down*
Edc4	ENSMUSG00000036270	954.942	-0.411756	0.0898621	-4.58209	4.60343e-06	5.33692	1.22929	234699	<= 0.05	-0.365156	Down*
Edem1	ENSMUSG00000030104	2740.33	0.210698	0.0861665	2.44525	0.0144753	1.83937	1.22929	192193	<= 0.05	0.185271	Up*
Edf1	ENSMUSG00000015092	3669.64	0.428089	0.128338	3.33563	0.000851051	3.07004	1.17302	59022	<= 0.05	0.340459	Up*
Edn1	ENSMUSG00000021367	26.5573	1.29925	0.344831	3.76779	0.000164699	3.78331	0.87917	13614	<= 0.05	0.970815	Up*
Edn3	ENSMUSG00000027524	133.451	1.23979	0.222125	5.58148	2.38481e-08	7.62255	1.22581	13616	<= 0.05	1.14657	Up*
Eed	ENSMUSG00000030619	1942.94	-0.302148	0.110087	-2.74462	0.00605812	2.21766	1.22929	13626	<= 0.05	-0.249339	Down*
Eef1akmt4	ENSMUSG00000115219	327.235	-0.286943	0.112272	-2.55577	0.0105953	1.97489	1.14348	110599566	<= 0.05	-0.234756	Down*
Eef1aknmt	ENSMUSG00000026694	769.559	-0.318094	0.132957	-2.39245	0.0167362	1.77634	1.50959	71449	<= 0.05	-0.243877	Down*
Eef2k	ENSMUSG00000035064	1403.08	-0.321811	0.101864	-3.15922	0.0015819	2.80082	1.05142	13631	<= 0.05	-0.272939	Down*
Eepd1	ENSMUSG00000036611	606.294	0.36163	0.100588	3.59517	0.000324178	3.48922	1.38343	67484	<= 0.05	0.309365	Up*
Efcab14	ENSMUSG00000034210	2558.29	0.282099	0.0671359	4.2019	2.6468e-05	4.57728	1.17302	230648	<= 0.05	0.261134	Up*
Efl1	ENSMUSG00000038563	1454.79	0.268516	0.0813394	3.30117	0.000962813	3.01646	1.22929	101592	<= 0.05	0.240024	Up*
Efna1	ENSMUSG00000027954	834.001	0.486776	0.140349	3.46834	0.000523686	3.28093	1.50959	13636	<= 0.05	0.378625	Up*
Efna3	ENSMUSG00000028039	356.335	-0.529226	0.153579	-3.44596	0.000569034	3.24486	0.894052	13638	<= 0.05	-0.400481	Down*
Efna4	ENSMUSG00000028040	589.599	-0.220042	0.0896521	-2.4544	0.0141119	1.85041	1.38343	13639	<= 0.05	-0.191711	Down*
Efnb2	ENSMUSG00000001300	1106.06	0.928704	0.160249	5.79537	6.81695e-09	8.16641	1.22581	13642	<= 0.05	0.86395	Up*
Efr3b	ENSMUSG00000020658	348.799	1.0119	0.227132	4.45512	8.38444e-06	5.07653	1.0451	668212	<= 0.05	0.86389	Up*
Eftud2	ENSMUSG00000020929	3324.9	-0.294723	0.0802026	-3.67474	0.000238096	3.62325	1.17302	20624	<= 0.05	-0.264697	Down*
Egln3	ENSMUSG00000035105	342.367	1.58446	0.309417	5.12079	3.04257e-07	6.51676	1.0451	112407	<= 0.05	1.39317	Up*
Egr1	ENSMUSG00000038418	356.032	-0.807535	0.317138	-2.54632	0.0108867	1.9631	1.22581	13653	<= 0.05	-0.408091	Down*
Egr2	ENSMUSG00000037868	23.0905	-1.36051	0.45152	-3.01318	0.00258525	2.5875	0.48904	13654	<= 0.05	-0.716275	Down*
Ehbp1l1	ENSMUSG00000024937	620.358	0.809668	0.198005	4.08913	4.32988e-05	4.36352	1.35861	114601	<= 0.05	0.64368	Up*
Ehd1	ENSMUSG00000024772	2412.01	0.608098	0.126691	4.79987	1.5877e-06	5.79923	1.66601	13660	<= 0.05	0.517756	Up*
Ehd4	ENSMUSG00000027293	710.168	-0.275108	0.0937434	-2.93469	0.00333881	2.47641	1.35861	98878	<= 0.05	-0.23784	Down*
Ehhadh	ENSMUSG00000022853	2857.89	0.882168	0.157426	5.60369	2.09834e-08	7.67812	1.22581	74147	<= 0.05	0.810142	Up*
Ehmt1	ENSMUSG00000036893	1949.41	-0.295264	0.107036	-2.75855	0.00580582	2.23614	1.22581	77683	<= 0.05	-0.245803	Down*
Ehmt2	ENSMUSG00000013787	3256.3	-0.116962	0.0419356	-2.78908	0.00528574	2.27689	1.66601	110147	<= 0.05	-0.113101	Down*
Ei24	ENSMUSG00000062762	4133.63	0.189672	0.066944	2.8333	0.00460705	2.33658	1.17302	13663	<= 0.05	0.17496	Up*
Eif2ak1	ENSMUSG00000029613	2452.21	0.362337	0.0609512	5.94471	2.76953e-09	8.55759	1.14607	15467	<= 0.05	0.341247	Up*
Eif2b1	ENSMUSG00000029388	1978.3	-0.217099	0.089739	-2.41923	0.0155535	1.80817	1.66601	209354	<= 0.05	-0.189067	Down*
Eif2b4	ENSMUSG00000029145	1303.46	-0.320633	0.105769	-3.03146	0.00243376	2.61372	1.25558	13667	<= 0.05	-0.268731	Down*
Eif2s1	ENSMUSG00000021116	3784.77	-0.219766	0.083839	-2.62129	0.00875977	2.05751	1.10925	13665	<= 0.05	-0.194576	Down*
Eif3b	ENSMUSG00000056076	9424.51	-0.413937	0.0874182	-4.73514	2.18905e-06	5.65974	0.889295	27979	<= 0.05	-0.369465	Down*
Eif3g	ENSMUSG00000070319	3550.38	-0.268877	0.100042	-2.68763	0.00719618	2.1429	1.17302	53356	<= 0.05	-0.228076	Down*
Eif4a1	ENSMUSG00000059796	17373.1	-0.290816	0.0857317	-3.39217	0.000693422	3.159	1.09903	13681	<= 0.05	-0.257384	Down*
Eif4ebp1	ENSMUSG00000031490	445.706	-0.321469	0.13241	-2.42784	0.0151892	1.81846	1.39549	13685	<= 0.05	-0.247057	Down*
Eif4ebp3	ENSMUSG00000090264	94.1895	1.25703	0.295771	4.25001	2.1376e-05	4.67007	1.03991	108112	<= 0.05	1.04461	Up*
Elac2	ENSMUSG00000020549	1208.66	-0.374734	0.0855758	-4.37897	1.19239e-05	4.92358	1.22929	68626	<= 0.05	-0.334405	Down*
Elapor1	ENSMUSG00000040412	1894.83	-0.397135	0.16297	-2.43685	0.0148157	1.82928	1.22929	229722	<= 0.05	-0.277971	Down*
Elavl1	ENSMUSG00000040028	3224.75	-0.289642	0.0935133	-3.09733	0.00195271	2.70936	1.17302	15568	<= 0.05	-0.250881	Down*
Ell2	ENSMUSG00000001542	920.543	0.377604	0.128472	2.93918	0.00329077	2.4827	1.22929	192657	<= 0.05	0.29694	Up*
Elmo3	ENSMUSG00000014791	1091.03	0.346453	0.0904914	3.82857	0.000128889	3.88979	1.50959	234683	<= 0.05	0.304286	Up*
Elmod2	ENSMUSG00000035151	568.98	0.524548	0.0797073	6.58092	4.67533e-11	10.3302	1.35861	244548	<= 0.05	0.484958	Up*
Elmod3	ENSMUSG00000056698	522.636	0.677772	0.142754	4.74784	2.056e-06	5.68698	1.39549	232089	<= 0.05	0.573917	Up*
Elovl5	ENSMUSG00000032349	1349.29	-0.247595	0.099602	-2.48585	0.0129244	1.88859	1.17425	68801	<= 0.05	-0.209929	Down*
Elovl6	ENSMUSG00000041220	3806.1	0.440028	0.155043	2.83809	0.0045384	2.3431	1.09903	170439	<= 0.05	0.320697	Up*
Elp3	ENSMUSG00000022031	1702.45	-0.205736	0.0669852	-3.07136	0.00213085	2.67145	1.25558	74195	<= 0.05	-0.189869	Down*
Emc8	ENSMUSG00000031819	1183.86	-0.407463	0.140465	-2.90081	0.00372199	2.42922	1.17425	18117	<= 0.05	-0.309689	Down*
Emc9	ENSMUSG00000022217	176.752	0.784667	0.255185	3.07489	0.0021058	2.67658	1.03991	85308	<= 0.05	0.49545	Up*
Emd	ENSMUSG00000001964	1075.58	-0.286469	0.0730491	-3.9216	8.79644e-05	4.05569	1.35861	13726	<= 0.05	-0.261684	Down*
Eme1	ENSMUSG00000039055	276.476	-0.368992	0.117719	-3.1345	0.00172146	2.7641	1.0451	268465	<= 0.05	-0.30002	Down*
Eml1	ENSMUSG00000058070	65.9529	-1.15029	0.315135	-3.65014	0.000262098	3.58154	0.765643	68519	<= 0.05	-0.841065	Down*
Eml3	ENSMUSG00000071647	708.77	-0.274485	0.10232	-2.68262	0.00730484	2.13639	1.22581	225898	<= 0.05	-0.231356	Down*
Emp1	ENSMUSG00000030208	1553.76	1.81127	0.258359	7.0107	2.37127e-12	11.625	1.22581	13730	<= 0.05	1.66988	Up*
Emp2	ENSMUSG00000022505	136.106	-0.596397	0.229862	-2.59459	0.00947045	2.02363	1.03991	13731	<= 0.05	-0.355082	Down*
Engase	ENSMUSG00000033857	1648.56	-0.46454	0.116436	-3.98966	6.61669e-05	4.17936	1.22929	217364	<= 0.05	-0.386772	Down*
Enkd1	ENSMUSG00000013155	153.86	-0.602179	0.190005	-3.16928	0.00152816	2.81583	1.15989	102124	<= 0.05	-0.417332	Down*
Eno1	ENSMUSG00000063524	12761.2	0.447022	0.109519	4.08168	4.4711e-05	4.34959	1.09903	13806	<= 0.05	0.378199	Up*
Enoph1	ENSMUSG00000029326	880.004	-0.216523	0.0847881	-2.5537	0.0106586	1.9723	1.35861	67870	<= 0.05	-0.191176	Down*
Enpep	ENSMUSG00000028024	7563.43	1.40028	0.385034	3.63676	0.000276086	3.55896	0.889295	13809	<= 0.05	0.990096	Up*
Enpp3	ENSMUSG00000019989	2120.2	2.49736	0.395388	6.31623	2.68024e-10	9.57183	1.14607	209558	<= 0.05	2.12489	Up*
Ensa	ENSMUSG00000038619	2148.47	0.290701	0.0679973	4.27519	1.90977e-05	4.71902	1.17302	56205	<= 0.05	0.268707	Up*
Entpd5	ENSMUSG00000021236	3571.86	1.12281	0.142078	7.90279	2.72732e-15	14.5643	1.10925	12499	<= 0.05	1.08854	Up*
Entpd7	ENSMUSG00000025192	1989.13	0.932676	0.134783	6.91985	4.52115e-12	11.3448	1.66601	93685	<= 0.05	0.893371	Up*
Entpd8	ENSMUSG00000036813	1091.11	0.379252	0.130223	2.91233	0.00358744	2.44521	1.22929	72090	<= 0.05	0.296596	Up*
Epas1	ENSMUSG00000024140	2304.57	0.697277	0.164078	4.24967	2.14084e-05	4.66942	1.14607	13819	<= 0.05	0.562923	Up*
Epb41l2	ENSMUSG00000019978	2351.28	-0.45841	0.11988	-3.82392	0.000131349	3.88157	1.14607	13822	<= 0.05	-0.377174	Down*
Epb41l3	ENSMUSG00000024044	7443.88	0.57644	0.131959	4.36832	1.25207e-05	4.90237	1.10925	13823	<= 0.05	0.476723	Up*
Epb41l4b	ENSMUSG00000028434	6850.17	0.226923	0.0496943	4.56638	4.96219e-06	5.30433	0.876588	54357	<= 0.05	0.217019	Up*
Epb42	ENSMUSG00000023216	75.5075	-1.28271	0.26751	-4.79499	1.62687e-06	5.78865	0.770925	13828	<= 0.05	-1.13281	Down*
Epcam	ENSMUSG00000045394	38055	0.192702	0.0598437	3.22008	0.00128153	2.89227	1.10925	17075	<= 0.05	0.180563	Up*
Epha1	ENSMUSG00000029859	1528.17	0.755309	0.132694	5.69209	1.25493e-08	7.90138	1.22929	13835	<= 0.05	0.683561	Up*
Ephb2	ENSMUSG00000028664	3581.36	-0.32555	0.125957	-2.58462	0.00974864	2.01106	1.09903	13844	<= 0.05	-0.255906	Down*
Ephb4	ENSMUSG00000029710	4767.98	-0.301566	0.111922	-2.69444	0.00705073	2.15177	0.876588	13846	<= 0.05	-0.247404	Down*
Ephx1	ENSMUSG00000038776	1049.9	0.475536	0.167212	2.84391	0.00445642	2.35101	1.35861	13849	<= 0.05	0.335853	Up*
Ephx2	ENSMUSG00000022040	7328.63	1.29147	0.221051	5.84238	5.14599e-09	8.28853	0.876588	13850	<= 0.05	1.20129	Up*
Epm2aip1	ENSMUSG00000046785	703.828	-0.262547	0.100935	-2.60115	0.00929112	2.03193	1.22929	77781	<= 0.05	-0.221987	Down*
Epn1	ENSMUSG00000035203	6417.71	0.318505	0.0847716	3.75721	0.000171819	3.76493	1.17302	13854	<= 0.05	0.283248	Up*
Epn3	ENSMUSG00000010080	474.48	-0.625184	0.161459	-3.8721	0.000107902	3.96697	1.35861	71889	<= 0.05	-0.484894	Down*
Epop	ENSMUSG00000043439	35.4832	-1.10655	0.432882	-2.55623	0.0105812	1.97546	0.87917	103551	<= 0.05	-0.479185	Down*
Eprs	ENSMUSG00000026615	5008.21	-0.191212	0.0772297	-2.47588	0.0132906	1.87645	1.17302	107508	<= 0.05	-0.172029	Down*
Eps8	ENSMUSG00000015766	3058.25	0.492843	0.0762991	6.45935	1.05153e-10	9.97818	1.14607	13860	<= 0.05	0.456253	Up*
Eps8l2	ENSMUSG00000025504	3594.96	0.596889	0.115417	5.17158	2.32129e-07	6.63427	1.17302	98845	<= 0.05	0.520545	Up*
Eps8l3	ENSMUSG00000040600	6645.7	0.572752	0.121754	4.70416	2.54908e-06	5.59362	1.17302	99662	<= 0.05	0.486603	Up*
Erbb2	ENSMUSG00000062312	3476.41	0.276999	0.0851073	3.25471	0.0011351	2.94497	0.889295	13866	<= 0.05	0.245309	Up*
Erbb3	ENSMUSG00000018166	6487.99	0.69484	0.146459	4.74425	2.09277e-06	5.67928	0.876588	13867	<= 0.05	0.588695	Up*
Erbin	ENSMUSG00000021709	5894.05	0.361239	0.101892	3.54532	0.000392138	3.40656	1.10925	59079	<= 0.05	0.307852	Up*
Ercc2	ENSMUSG00000030400	724.656	-0.419549	0.120333	-3.48656	0.000489279	3.31044	1.22929	13871	<= 0.05	-0.341596	Down*
Ercc6l	ENSMUSG00000051220	757.65	-0.370933	0.107167	-3.46128	0.000537621	3.26952	1.35861	236930	<= 0.05	-0.311668	Down*
Ercc8	ENSMUSG00000021694	356.211	-0.364899	0.137395	-2.65584	0.00791105	2.10177	1.0451	71991	<= 0.05	-0.277725	Down*
Ergic1	ENSMUSG00000001576	3742.24	-0.370902	0.092308	-4.01809	5.86709e-05	4.23158	1.10925	67458	<= 0.05	-0.325079	Down*
Ergic3	ENSMUSG00000005881	2964.24	0.217315	0.0888782	2.44508	0.0144818	1.83918	1.22581	66366	<= 0.05	0.189719	Up*
Erh	ENSMUSG00000021131	2064.66	-0.446533	0.146238	-3.05347	0.00226211	2.64549	1.14607	13877	<= 0.05	-0.336216	Down*
Eri1	ENSMUSG00000031527	1635.41	-0.446487	0.103612	-4.30922	1.63829e-05	4.78561	1.25558	67276	<= 0.05	-0.384028	Down*
Erich4	ENSMUSG00000074261	486.788	1.03443	0.273925	3.77633	0.000159154	3.79818	1.35861	632778	<= 0.05	0.78497	Up*
Erlec1	ENSMUSG00000020311	941.034	0.376983	0.109716	3.43599	0.000590387	3.22886	1.22581	66753	<= 0.05	0.314627	Up*
Erlin1	ENSMUSG00000025198	2227.76	0.360227	0.0903591	3.98662	6.70218e-05	4.17378	1.66601	226144	<= 0.05	0.316976	Up*
Erlin2	ENSMUSG00000031483	4177.78	0.350521	0.102355	3.42457	0.000615773	3.21058	0.876588	244373	<= 0.05	0.297893	Up*
Ern2	ENSMUSG00000030866	352.696	-0.661025	0.155567	-4.24912	2.1461e-05	4.66835	0.894052	26918	<= 0.05	-0.534184	Down*
Ero1a	ENSMUSG00000021831	1715.52	0.251548	0.100776	2.49612	0.0125559	1.90115	1.22581	50527	<= 0.05	0.212593	Up*
Ero1b	ENSMUSG00000057069	678.583	0.322356	0.102777	3.13646	0.00171001	2.767	1.35861	67475	<= 0.05	0.272677	Up*
Errfi1	ENSMUSG00000028967	689	0.861442	0.199232	4.32382	1.53349e-05	4.81432	1.22581	74155	<= 0.05	0.711936	Up*
Esd	ENSMUSG00000021996	5492.34	0.365535	0.0915999	3.99056	6.59162e-05	4.18101	1.10925	13885	<= 0.05	0.320778	Up*
Espn	ENSMUSG00000028943	845.698	1.31087	0.265194	4.94308	7.68962e-07	6.11409	1.22929	56226	<= 0.05	1.16854	Up*
Esrp2	ENSMUSG00000084128	1748.95	-0.300074	0.0995805	-3.01338	0.00258352	2.58779	1.22929	77411	<= 0.05	-0.255637	Down*
Esrra	ENSMUSG00000024955	3005.37	0.476533	0.130097	3.6629	0.000249374	3.60315	1.14607	26379	<= 0.05	0.381818	Up*
Etfa	ENSMUSG00000032314	6162.28	0.238569	0.0778454	3.06465	0.00217921	2.6617	1.09903	110842	<= 0.05	0.214791	Up*
Etfdh	ENSMUSG00000027809	4029.49	0.240688	0.0825599	2.91532	0.00355327	2.44937	1.09903	66841	<= 0.05	0.214088	Up*
Etfrf1	ENSMUSG00000040370	561.907	0.614504	0.0909658	6.75533	1.42515e-11	10.8461	1.22581	67636	<= 0.05	0.568296	Up*
Etnk1	ENSMUSG00000030275	3062	0.587128	0.0694723	8.45125	2.88189e-17	16.5403	1.66601	75320	<= 0.05	0.558898	Up*
Ets2	ENSMUSG00000022895	4410.89	-0.292308	0.116204	-2.51546	0.0118876	1.92491	1.17302	23872	<= 0.05	-0.236273	Down*
Etv4	ENSMUSG00000017724	231.955	-0.799069	0.239901	-3.33083	0.000865877	3.06254	0.894052	18612	<= 0.05	-0.542974	Down*
Eva1a	ENSMUSG00000035104	70.9286	-0.771272	0.244845	-3.15004	0.00163249	2.78715	0.87157	232146	<= 0.05	-0.500312	Down*
Evl	ENSMUSG00000021262	566.612	-0.372961	0.111915	-3.33255	0.000860527	3.06524	1.22929	14026	<= 0.05	-0.308995	Down*
Exo1	ENSMUSG00000039748	855.852	-0.556053	0.127243	-4.37	1.24244e-05	4.90572	1.23235	26909	<= 0.05	-0.462122	Down*
Exoc3l4	ENSMUSG00000021280	1537.25	1.27019	0.374499	3.39171	0.000694573	3.15828	1.05142	74190	<= 0.05	0.834902	Up*
Exog	ENSMUSG00000042787	450.404	-0.371401	0.124332	-2.98718	0.00281567	2.55042	1.38343	208194	<= 0.05	-0.295734	Down*
Exosc1	ENSMUSG00000034321	691.098	-0.437547	0.106206	-4.11978	3.79231e-05	4.4211	1.22581	66583	<= 0.05	-0.372956	Down*
Exosc10	ENSMUSG00000017264	1356.81	-0.250967	0.0805371	-3.11617	0.0018322	2.73703	1.25558	50912	<= 0.05	-0.224556	Down*
Exosc2	ENSMUSG00000039356	1480.21	-0.483648	0.110611	-4.37253	1.22814e-05	4.91075	1.05142	227715	<= 0.05	-0.411472	Down*
Exosc3	ENSMUSG00000028322	789.497	-0.37503	0.0991346	-3.78303	0.000154928	3.80987	1.50959	66362	<= 0.05	-0.322744	Down*
Exosc4	ENSMUSG00000034259	444.706	-0.235024	0.0981924	-2.39351	0.0166881	1.77759	1.39549	109075	<= 0.05	-0.199925	Down*
Exosc5	ENSMUSG00000061286	738.845	-0.264329	0.103034	-2.56545	0.0103043	1.98698	1.39549	27998	<= 0.05	-0.222105	Down*
Exosc6	ENSMUSG00000109941	391.384	-0.457292	0.139476	-3.27865	0.00104306	2.98169	1.0451	72544	<= 0.05	-0.353395	Down*
Exosc8	ENSMUSG00000027752	970.25	-0.37559	0.126775	-2.96265	0.00305003	2.5157	1.23235	69639	<= 0.05	-0.296907	Down*
Extl3	ENSMUSG00000021978	948.96	-0.288257	0.116127	-2.48226	0.0130551	1.88422	1.50959	54616	<= 0.05	-0.232948	Down*
Eya3	ENSMUSG00000028886	1535.74	-0.178414	0.0664715	-2.68407	0.00727309	2.13828	1.22929	14050	<= 0.05	-0.164693	Down*
Ezr	ENSMUSG00000052397	10799.1	0.667295	0.116635	5.72123	1.05759e-08	7.97568	0.889295	22350	<= 0.05	0.598221	Up*
F11r	ENSMUSG00000038235	3663.42	0.333615	0.0955215	3.49257	0.000478398	3.32021	1.10925	16456	<= 0.05	0.288574	Up*
F3	ENSMUSG00000028128	106.418	0.533608	0.206113	2.58891	0.0096279	2.01647	1.03991	14066	<= 0.05	0.335115	Up*
Faah	ENSMUSG00000034171	2597.29	0.376964	0.127381	2.95934	0.00308298	2.51103	1.14607	14073	<= 0.05	0.297474	Up*
Faap100	ENSMUSG00000025384	615.712	-0.377267	0.10628	-3.54976	0.000385587	3.41388	1.35861	71885	<= 0.05	-0.318132	Down*
Faap24	ENSMUSG00000030493	356.455	-0.308457	0.121576	-2.53715	0.0111759	1.95172	1.14348	101831	<= 0.05	-0.245454	Down*
Fabp1	ENSMUSG00000054422	20951.5	1.56153	0.480836	3.24753	0.0011641	2.93401	1.17302	14080	<= 0.05	0.88689	Up*
Fabp2	ENSMUSG00000023057	35091.1	1.53029	0.412629	3.70862	0.000208389	3.68112	0.889295	14079	<= 0.05	1.08374	Up*
Fabp5	ENSMUSG00000027533	318.613	-0.356181	0.13174	-2.70366	0.00685796	2.16381	1.14348	16592	<= 0.05	-0.275942	Down*
Fads1	ENSMUSG00000010663	4980.17	-0.461332	0.122546	-3.76457	0.000166838	3.77771	0.876588	76267	<= 0.05	-0.376794	Down*
Fads2	ENSMUSG00000024665	4871	-0.404989	0.110046	-3.68018	0.000233071	3.63251	0.876588	56473	<= 0.05	-0.339274	Down*
Fads3	ENSMUSG00000024664	182.942	-0.423686	0.146055	-2.90086	0.0037214	2.42929	1.15989	60527	<= 0.05	-0.317175	Down*
Fahd1	ENSMUSG00000045316	2180.44	0.874882	0.145138	6.02793	1.66072e-09	8.7797	1.22929	68636	<= 0.05	0.816205	Up*
Fam110a	ENSMUSG00000027459	312.644	-0.318065	0.0940023	-3.38358	0.000715462	3.14541	1.15989	73847	<= 0.05	-0.275854	Down*
Fam110c	ENSMUSG00000036136	446.452	0.828576	0.127382	6.50465	7.78764e-11	10.1086	1.38343	104943	<= 0.05	0.779585	Up*
Fam111a	ENSMUSG00000024691	874.364	-0.522386	0.115902	-4.50712	6.57121e-06	5.18235	1.22581	107373	<= 0.05	-0.442844	Down*
Fam114a2	ENSMUSG00000020523	1658.56	0.178525	0.0660238	2.70394	0.00685223	2.16417	1.17425	67726	<= 0.05	0.164964	Up*
Fam126b	ENSMUSG00000038174	635.976	0.407473	0.153459	2.65526	0.00792481	2.10101	1.22929	213056	<= 0.05	0.295946	Up*
Fam13a	ENSMUSG00000037709	2149.82	0.445366	0.11883	3.74794	0.000178294	3.74886	1.22581	58909	<= 0.05	0.366434	Up*
Fam13b	ENSMUSG00000036501	1644.32	0.585593	0.120527	4.85861	1.18215e-06	5.92733	1.25558	225358	<= 0.05	0.501771	Up*
Fam149a	ENSMUSG00000070044	497.622	-0.233783	0.0980263	-2.3849	0.0170839	1.76741	1.38343	212326	<= 0.05	-0.19895	Down*
Fam160a1	ENSMUSG00000051000	253.854	0.879487	0.207665	4.23512	2.28429e-05	4.64125	0.894052	229488	<= 0.05	0.719668	Up*
Fam160b1	ENSMUSG00000033478	730.74	0.590277	0.0927921	6.36128	2.00075e-10	9.69881	1.22581	226252	<= 0.05	0.54015	Up*
Fam169b	ENSMUSG00000074071	71.5139	1.23112	0.373352	3.29749	0.000975523	3.01076	0.778353	434197	<= 0.05	0.782161	Up*
Fam174b	ENSMUSG00000078670	995.75	-0.359682	0.154206	-2.33247	0.0196758	1.70607	1.50959	100038347	<= 0.05	-0.257657	Down*
Fam20a	ENSMUSG00000020614	412.1	0.713292	0.165446	4.31134	1.6227e-05	4.78976	1.14348	208659	<= 0.05	0.580112	Up*
Fam20b	ENSMUSG00000033557	4536.55	0.125086	0.0493085	2.53681	0.0111867	1.9513	1.09903	215015	<= 0.05	0.119473	Up*
Fam214b	ENSMUSG00000036002	656.499	1.21213	0.253526	4.78109	1.74347e-06	5.75859	1.22929	230088	<= 0.05	1.07286	Up*
Fam216a	ENSMUSG00000029463	86.5809	-0.484387	0.1834	-2.64115	0.00826243	2.08289	1.14348	68948	<= 0.05	-0.323652	Down*
Fam234a	ENSMUSG00000024187	7502.8	0.676708	0.131826	5.13336	2.84617e-07	6.54574	0.889295	106581	<= 0.05	0.588798	Up*
Fam32a	ENSMUSG00000003039	2438.26	0.20297	0.0505134	4.01814	5.86599e-05	4.23166	1.14607	67922	<= 0.05	0.193719	Up*
Fam3b	ENSMUSG00000022938	545.315	1.10832	0.304549	3.63923	0.000273455	3.56311	1.22929	52793	<= 0.05	0.809639	Up*
Fam3c	ENSMUSG00000029672	1526.68	0.80754	0.110917	7.28057	3.32417e-13	12.4783	1.22929	27999	<= 0.05	0.770307	Up*
Fam76a	ENSMUSG00000028878	857.893	0.288304	0.0936526	3.07844	0.00208089	2.68175	1.22581	230789	<= 0.05	0.249593	Up*
Fam8a1	ENSMUSG00000069237	2702.63	0.84094	0.10559	7.96422	1.66274e-15	14.7792	1.14607	97863	<= 0.05	0.812368	Up*
Fam91a1	ENSMUSG00000037119	4182.58	0.228748	0.0673742	3.39518	0.000685827	3.16379	1.10925	210998	<= 0.05	0.21111	Up*
Fam98a	ENSMUSG00000002017	1277.51	-0.338049	0.0920308	-3.67322	0.000239516	3.62067	1.05142	72722	<= 0.05	-0.295402	Down*
Fam98c	ENSMUSG00000030590	1216.64	0.298243	0.108625	2.74563	0.00603949	2.219	1.17425	73833	<= 0.05	0.247139	Up*
Fanca	ENSMUSG00000032815	492.996	-0.623333	0.154932	-4.02326	5.73984e-05	4.2411	1.39549	14087	<= 0.05	-0.493024	Down*
Fanci	ENSMUSG00000039187	349.947	-0.451642	0.154	-2.93273	0.00335994	2.47367	1.0451	208836	<= 0.05	-0.331553	Down*
Far2	ENSMUSG00000030303	6613.92	-0.249696	0.0915176	-2.72839	0.00636439	2.19624	0.876588	330450	<= 0.05	-0.216822	Down*
Farp1	ENSMUSG00000025555	1631.12	-0.369677	0.148993	-2.48116	0.0130955	1.88288	1.05142	223254	<= 0.05	-0.270394	Down*
Farsa	ENSMUSG00000003808	1213.03	-0.435835	0.0942714	-4.62319	3.77885e-06	5.42264	1.05142	66590	<= 0.05	-0.383579	Down*
Fas	ENSMUSG00000024778	142.428	1.19765	0.317654	3.7703	0.000163049	3.78768	1.03991	14102	<= 0.05	0.903408	Up*
Fasn	ENSMUSG00000025153	3556.37	-0.352492	0.131814	-2.67417	0.00749141	2.12544	1.09903	14104	<= 0.05	-0.272838	Down*
Fastkd5	ENSMUSG00000079043	817.537	-0.254883	0.0957939	-2.66075	0.00779676	2.10809	1.50959	380601	<= 0.05	-0.218694	Down*
Fat1	ENSMUSG00000070047	4993.27	0.323747	0.103582	3.12552	0.00177493	2.75082	0.889295	14107	<= 0.05	0.273239	Up*
Fbh1	ENSMUSG00000058594	2032.08	0.139923	0.0556012	2.51655	0.011851	1.92624	1.22581	50755	<= 0.05	0.132085	Up*
Fbl	ENSMUSG00000046865	3847.43	-0.333035	0.0857828	-3.8823	0.000103472	3.98518	1.09903	14113	<= 0.05	-0.295776	Down*
Fbln1	ENSMUSG00000006369	1739.14	1.18287	0.212014	5.57922	2.416e-08	7.6169	1.22581	14114	<= 0.05	1.09659	Up*
Fbp1	ENSMUSG00000069805	1811.22	0.683819	0.121634	5.62194	1.88828e-08	7.72393	1.17302	14121	<= 0.05	0.61119	Up*
Fbp2	ENSMUSG00000021456	6403.94	0.478423	0.116324	4.11284	3.90816e-05	4.40803	1.17302	14120	<= 0.05	0.399902	Up*
Fbxl14	ENSMUSG00000030019	1613.71	-0.153388	0.0599146	-2.56012	0.0104636	1.98032	1.05142	101358	<= 0.05	-0.143557	Down*
Fbxl3	ENSMUSG00000022124	1409.81	0.488033	0.0991388	4.92273	8.5346e-07	6.06882	1.17425	50789	<= 0.05	0.428549	Up*
Fbxl5	ENSMUSG00000039753	1796.65	0.241912	0.0859294	2.81524	0.00487413	2.3121	1.22581	242960	<= 0.05	0.21325	Up*
Fbxl6	ENSMUSG00000022559	432.08	-0.329088	0.11681	-2.81728	0.00484321	2.31487	0.894052	30840	<= 0.05	-0.266727	Down*
Fbxo21	ENSMUSG00000032898	761.883	-0.435612	0.13446	-3.23972	0.00119646	2.9221	1.50959	231670	<= 0.05	-0.340225	Down*
Fbxo25	ENSMUSG00000038365	1120.04	0.932226	0.143615	6.49116	8.51774e-11	10.0697	1.22581	66822	<= 0.05	0.885391	Up*
Fbxo4	ENSMUSG00000022184	317.299	0.481344	0.165697	2.90497	0.00367284	2.435	0.894052	106052	<= 0.05	0.342543	Up*
Fbxo5	ENSMUSG00000019773	723.524	-0.37693	0.102704	-3.67007	0.000242487	3.61531	1.38343	67141	<= 0.05	-0.321174	Down*
Fbxo6	ENSMUSG00000055401	173.934	0.525668	0.172571	3.04609	0.00231839	2.63481	1.22581	50762	<= 0.05	0.371868	Up*
Fbxo8	ENSMUSG00000038206	948.963	0.688476	0.104113	6.61277	3.77193e-11	10.4234	1.50959	50753	<= 0.05	0.637678	Up*
Fbxo9	ENSMUSG00000001366	1111.18	0.240823	0.0906751	2.65589	0.00791003	2.10182	1.23235	71538	<= 0.05	0.209488	Up*
Fbxw9	ENSMUSG00000008167	430.304	0.437334	0.114588	3.81656	0.000135324	3.86862	0.894052	68628	<= 0.05	0.363783	Up*
Fcgr4	ENSMUSG00000059089	18.8511	-2.06153	0.4885	-4.22013	2.44166e-05	4.61232	0.658376	246256	<= 0.05	-1.5135	Down*
Fcgrt	ENSMUSG00000003420	1129.76	0.43821	0.142416	3.07697	0.00209118	2.67961	1.35861	14132	<= 0.05	0.333484	Up*
Fchsd2	ENSMUSG00000030691	1800	0.441052	0.11241	3.92358	8.72417e-05	4.05928	1.22929	207278	<= 0.05	0.36955	Up*
Fcrla	ENSMUSG00000038421	23.8946	-2.11704	0.662055	-3.19768	0.00138536	2.85844	0.294192	98752	<= 0.05	-0.927456	Down*
Fech	ENSMUSG00000024588	1425.68	0.240385	0.0824835	2.91434	0.0035644	2.44801	1.22581	14151	<= 0.05	0.213858	Up*
Fem1a	ENSMUSG00000043683	1925.67	-0.338851	0.0918367	-3.68971	0.000224509	3.64877	1.22581	14154	<= 0.05	-0.296285	Down*
Fem1c	ENSMUSG00000033319	1407.53	0.250382	0.0878797	2.84915	0.00438364	2.35816	1.22581	240263	<= 0.05	0.219659	Up*
Fen1	ENSMUSG00000024742	2119.25	-0.490238	0.0906228	-5.40966	6.31454e-08	7.19966	1.66601	14156	<= 0.05	-0.439739	Down*
Fermt1	ENSMUSG00000027356	3636.21	-0.232493	0.0902855	-2.57509	0.0100214	1.99907	1.09903	241639	<= 0.05	-0.202354	Down*
Fermt3	ENSMUSG00000024965	67.472	-0.793345	0.295718	-2.68278	0.00730141	2.13659	0.87157	108101	<= 0.05	-0.430378	Down*
Fez2	ENSMUSG00000056121	550.177	0.6701	0.181493	3.69216	0.000222361	3.65294	1.39549	225020	<= 0.05	0.501525	Up*
Fgd4	ENSMUSG00000022788	809.219	0.623397	0.123535	5.04633	4.50366e-07	6.34643	1.23235	224014	<= 0.05	0.538961	Up*
Fgf16	ENSMUSG00000031230	7.94713	-2.35023	0.725206	-3.24077	0.00119206	2.9237	0.349335	80903	<= 0.05	-0.955714	Down*
Fgfbp1	ENSMUSG00000048373	790.591	-0.45441	0.141978	-3.20056	0.00137161	2.86277	1.35861	14181	<= 0.05	-0.347943	Down*
Fgfr3	ENSMUSG00000054252	685.147	-0.555695	0.188116	-2.954	0.00313686	2.5035	1.22581	14184	<= 0.05	-0.377336	Down*
Fgfr4	ENSMUSG00000005320	309.024	-0.619506	0.180895	-3.42466	0.000615564	3.21073	1.22581	14186	<= 0.05	-0.448441	Down*
Fgfrl1	ENSMUSG00000008090	455.006	-0.650915	0.174392	-3.73248	0.000189604	3.72215	1.35861	116701	<= 0.05	-0.492118	Down*
Fgl2	ENSMUSG00000039899	768.594	0.644129	0.135053	4.76945	1.84731e-06	5.73346	1.22581	14190	<= 0.05	0.546181	Up*
Fgr	ENSMUSG00000028874	171.571	-0.667331	0.210544	-3.16955	0.00152673	2.81624	1.03991	14191	<= 0.05	-0.449426	Down*
Fhl1	ENSMUSG00000023092	78.449	-1.09227	0.382069	-2.85883	0.00425202	2.3714	1.14348	14199	<= 0.05	-0.574836	Down*
Fignl1	ENSMUSG00000035455	884.569	-0.398119	0.112331	-3.54415	0.000393886	3.40463	1.50959	60530	<= 0.05	-0.330828	Down*
Fignl2	ENSMUSG00000095440	19.8909	1.43232	0.414567	3.45499	0.000550308	3.25939	0.658376	668225	<= 0.05	0.936997	Up*
Filip1l	ENSMUSG00000043336	673.969	-0.283647	0.113291	-2.5037	0.0122904	1.91043	1.22929	78749	<= 0.05	-0.231219	Down*
Fip1l1	ENSMUSG00000029227	2385.37	-0.248153	0.0648394	-3.8272	0.000129612	3.88736	1.22581	66899	<= 0.05	-0.230505	Down*
Firre	ENSMUSG00000085396	864.086	-0.529545	0.123382	-4.29193	1.77128e-05	4.75171	1.35861	103012	<= 0.05	-0.440576	Down*
Fkbp11	ENSMUSG00000003355	129.547	-0.576963	0.160208	-3.60133	0.000316595	3.4995	1.3506	66120	<= 0.05	-0.437005	Down*
Fkbp4	ENSMUSG00000030357	17028.7	-0.451459	0.152247	-2.9653	0.00302388	2.51944	1.17302	14228	<= 0.05	-0.333435	Down*
Flacc1	ENSMUSG00000047528	75.9829	1.42635	0.373636	3.81749	0.000134818	3.87025	1.14348	108812	<= 0.05	1.06367	Up*
Flna	ENSMUSG00000031328	518.942	-0.546686	0.144721	-3.77751	0.000158401	3.80024	1.22581	192176	<= 0.05	-0.429149	Down*
Flot1	ENSMUSG00000059714	501.93	0.364172	0.142668	2.55259	0.0106926	1.97092	1.39549	14251	<= 0.05	0.27209	Up*
Flot2	ENSMUSG00000061981	490.022	-0.379881	0.111368	-3.41105	0.000647137	3.189	1.22581	14252	<= 0.05	-0.315608	Down*
Flvcr1	ENSMUSG00000066595	743.377	1.48159	0.245609	6.03229	1.61652e-09	8.79142	1.39549	226844	<= 0.05	1.36676	Up*
Fmnl1	ENSMUSG00000055805	133.077	-0.9553	0.373632	-2.5568	0.0105641	1.97617	1.15989	57778	<= 0.05	-0.447793	Down*
Fmnl2	ENSMUSG00000036053	221.703	-0.871707	0.299263	-2.91284	0.00358152	2.44593	1.15989	71409	<= 0.05	-0.505428	Down*
Fmo1	ENSMUSG00000040181	181.37	0.835879	0.26386	3.16789	0.00153551	2.81375	1.3506	14261	<= 0.05	0.537604	Up*
Fmo4	ENSMUSG00000026692	678.549	1.0485	0.228098	4.5967	4.29228e-06	5.36731	1.38343	226564	<= 0.05	0.911539	Up*
Fmo5	ENSMUSG00000028088	3871.6	1.6814	0.362103	4.64342	3.42694e-06	5.46509	1.09903	14263	<= 0.05	1.40551	Up*
Fnbp1l	ENSMUSG00000039735	3052.87	0.245579	0.0969435	2.53322	0.0113019	1.94685	1.17302	214459	<= 0.05	0.209848	Up*
Fnbp4	ENSMUSG00000008200	1462.84	-0.418937	0.105973	-3.95324	7.71013e-05	4.11294	1.05142	55935	<= 0.05	-0.356061	Down*
Fndc3a	ENSMUSG00000033487	3041.99	0.259075	0.100948	2.56642	0.0102754	1.9882	1.14607	319448	<= 0.05	0.218977	Up*
Fnip1	ENSMUSG00000035992	723.734	0.442785	0.158875	2.787	0.00531986	2.2741	1.39549	216742	<= 0.05	0.318621	Up*
Fos	ENSMUSG00000021250	673.783	0.739488	0.241228	3.06551	0.00217301	2.66294	1.22581	14281	<= 0.05	0.471932	Up*
Fosb	ENSMUSG00000003545	39.4514	-0.970637	0.283956	-3.41826	0.00063023	3.2005	0.765643	14282	<= 0.05	-0.666786	Down*
Fosl2	ENSMUSG00000029135	2330.86	0.377793	0.0747716	5.05263	4.35772e-07	6.36074	1.66601	14284	<= 0.05	0.346075	Up*
Foxa1	ENSMUSG00000035451	709.144	-0.42109	0.108862	-3.86812	0.00010968	3.95987	1.38343	15375	<= 0.05	-0.355056	Down*
Foxa2	ENSMUSG00000037025	268.69	-0.333519	0.129703	-2.57142	0.0101284	1.99446	1.15989	15376	<= 0.05	-0.25919	Down*
Foxa3	ENSMUSG00000040891	761.833	-0.462252	0.106372	-4.34562	1.38884e-05	4.85735	1.22929	15377	<= 0.05	-0.395889	Down*
Foxj3	ENSMUSG00000032998	1334.9	0.300326	0.0783886	3.83125	0.000127493	3.89451	1.22929	230700	<= 0.05	0.271066	Up*
Foxk2	ENSMUSG00000039275	1642.96	-0.349098	0.106849	-3.26722	0.00108607	2.96414	1.17425	68837	<= 0.05	-0.292688	Down*
Foxm1	ENSMUSG00000001517	1454.51	-0.355362	0.117754	-3.01783	0.00254592	2.59416	1.25558	14235	<= 0.05	-0.288268	Down*
Foxo3	ENSMUSG00000048756	1785.7	0.482877	0.114973	4.19992	2.67014e-05	4.57347	1.17302	56484	<= 0.05	0.40569	Up*
Foxp4	ENSMUSG00000023991	3095.65	-0.332116	0.0985025	-3.37165	0.000747199	3.12656	1.22581	74123	<= 0.05	-0.284796	Down*
Foxq1	ENSMUSG00000038415	580.069	0.949196	0.223029	4.25593	2.08179e-05	4.68156	1.39549	15220	<= 0.05	0.784927	Up*
Foxred1	ENSMUSG00000039048	1129.98	-0.204155	0.0805203	-2.53545	0.0112303	1.94961	1.22581	235169	<= 0.05	-0.182215	Down*
Foxred2	ENSMUSG00000016552	72.5871	-0.67201	0.245096	-2.74183	0.00610984	2.21397	0.765643	239554	<= 0.05	-0.398598	Down*
Fpgs	ENSMUSG00000009566	672.592	-0.607987	0.152126	-3.9966	6.4259e-05	4.19207	1.35861	14287	<= 0.05	-0.480828	Down*
Fra10ac1	ENSMUSG00000054237	407.587	0.303094	0.0971244	3.12068	0.00180433	2.74368	1.15989	70567	<= 0.05	0.26015	Up*
Frat1	ENSMUSG00000067199	930.797	0.232125	0.0846207	2.74312	0.00608586	2.21568	1.22581	14296	<= 0.05	0.205228	Up*
Frat2	ENSMUSG00000047604	1411.88	0.337812	0.0828432	4.07772	4.54792e-05	4.34219	1.17425	212398	<= 0.05	0.302425	Up*
Frk	ENSMUSG00000019779	2762.12	0.645158	0.0838163	7.69729	1.38986e-14	13.857	1.22581	14302	<= 0.05	0.608938	Up*
Frmd8	ENSMUSG00000024816	1299.34	0.632101	0.141141	4.4785	7.51698e-06	5.12396	1.25558	67457	<= 0.05	0.523618	Up*
Frs3	ENSMUSG00000023266	50.2469	1.14013	0.29447	3.87179	0.00010804	3.96641	0.778353	107971	<= 0.05	0.884505	Up*
Fth1	ENSMUSG00000024661	70443.3	0.953378	0.141729	6.72676	1.73483e-11	10.7607	0.876588	14319	<= 0.05	0.910902	Up*
Ftl1	ENSMUSG00000050708	16303.2	0.335926	0.110707	3.03438	0.0024103	2.61793	0.889295	14325	<= 0.05	0.277839	Up*
Fto	ENSMUSG00000055932	1636.25	-0.297652	0.0774885	-3.84124	0.000122414	3.91217	1.25558	26383	<= 0.05	-0.2692	Down*
Ftsj1	ENSMUSG00000031171	620.695	-0.188561	0.0779041	-2.42042	0.0155024	1.8096	1.38343	54632	<= 0.05	-0.169331	Down*
Ftsj3	ENSMUSG00000020706	2693.05	-0.450423	0.0988178	-4.55812	5.16139e-06	5.28723	1.22929	56095	<= 0.05	-0.392761	Down*
Fubp1	ENSMUSG00000028034	3680.93	-0.573702	0.108682	-5.27874	1.30077e-07	6.8858	1.09903	51886	<= 0.05	-0.504198	Down*
Fuca1	ENSMUSG00000028673	3682.61	0.29232	0.089425	3.26889	0.00107971	2.96669	1.09903	71665	<= 0.05	0.256171	Up*
Fuca2	ENSMUSG00000019810	2050.68	0.721685	0.0943221	7.65128	1.98984e-14	13.7012	1.17302	66848	<= 0.05	0.685646	Up*
Fut8	ENSMUSG00000021065	3256.46	0.283879	0.0715599	3.96701	7.27814e-05	4.13798	1.22581	53618	<= 0.05	0.260185	Up*
Fxn	ENSMUSG00000059363	345.888	-0.242385	0.087689	-2.76414	0.00570725	2.24357	0.894052	14297	<= 0.05	-0.212642	Down*
Fzd4	ENSMUSG00000049791	240.967	0.481445	0.12746	3.77723	0.000158582	3.79975	1.0451	14366	<= 0.05	0.389519	Up*
Fzd5	ENSMUSG00000045005	5141.68	0.296178	0.0827917	3.57739	0.000347046	3.45961	0.889295	14367	<= 0.05	0.264274	Up*
Fzd7	ENSMUSG00000041075	870.572	-0.431247	0.165547	-2.60499	0.00918779	2.03679	1.35861	14369	<= 0.05	-0.301895	Down*
Fzd9	ENSMUSG00000049551	50.315	-1.40813	0.317765	-4.43135	9.36447e-06	5.02852	0.87917	14371	<= 0.05	-1.18652	Down*
G3bp1	ENSMUSG00000018583	10493.9	-0.343359	0.0793967	-4.32459	1.52813e-05	4.81584	1.17302	27041	<= 0.05	-0.310185	Down*
G6pc3	ENSMUSG00000034793	1274.82	-0.241546	0.0719608	-3.35663	0.000788978	3.10294	1.17425	68401	<= 0.05	-0.22068	Down*
Gaa	ENSMUSG00000025579	812.925	-0.234267	0.0914584	-2.56146	0.0104234	1.98199	1.50959	14387	<= 0.05	-0.203242	Down*
Gabarapl2	ENSMUSG00000031950	1730.59	0.414599	0.129651	3.19781	0.00138476	2.85862	1.22929	93739	<= 0.05	0.327291	Up*
Gadd45a	ENSMUSG00000036390	784.928	0.638403	0.111683	5.7162	1.08934e-08	7.96284	1.22581	13197	<= 0.05	0.571265	Up*
Gal3st1	ENSMUSG00000049721	549.705	0.62448	0.154252	4.04845	5.15583e-05	4.2877	1.35861	53897	<= 0.05	0.495317	Up*
Gal3st2	ENSMUSG00000094651	2466.01	1.30865	0.240691	5.43705	5.41692e-08	7.26625	1.17302	381334	<= 0.05	1.19842	Up*
Galm	ENSMUSG00000035473	4019.4	0.682996	0.121659	5.61402	1.97683e-08	7.70403	1.17302	319625	<= 0.05	0.610182	Up*
Galnt1	ENSMUSG00000000420	4726.99	0.334525	0.0745665	4.48626	7.24835e-06	5.13976	1.17302	14423	<= 0.05	0.305486	Up*
Galnt12	ENSMUSG00000039774	977.376	-0.312296	0.0730501	-4.2751	1.91055e-05	4.71884	1.22929	230145	<= 0.05	-0.285744	Down*
Galnt3	ENSMUSG00000026994	1460.6	-0.361316	0.144622	-2.49834	0.0124776	1.90387	1.05142	14425	<= 0.05	-0.267951	Down*
Galnt6	ENSMUSG00000037280	3699.9	0.286491	0.0815492	3.5131	0.000442907	3.35369	1.09903	207839	<= 0.05	0.256269	Up*
Ganc	ENSMUSG00000062646	276.946	0.409621	0.142473	2.87508	0.00403932	2.39369	0.894052	76051	<= 0.05	0.309351	Up*
Gapdh	ENSMUSG00000057666	11150	0.82041	0.124646	6.58194	4.64347e-11	10.3332	1.10925	14433	<= 0.05	0.772624	Up*
Gapvd1	ENSMUSG00000026867	2530.76	-0.200785	0.0810921	-2.47601	0.0132858	1.87661	1.22929	66691	<= 0.05	-0.178908	Down*
Gars	ENSMUSG00000029777	4525.02	-0.278124	0.0963459	-2.88672	0.00389278	2.40974	1.17302	353172	<= 0.05	-0.238707	Down*
Gart	ENSMUSG00000022962	3799.59	-0.401764	0.0860977	-4.66637	3.06561e-06	5.51348	1.17302	14450	<= 0.05	-0.359205	Down*
Gas2l1	ENSMUSG00000034201	586.934	0.308668	0.128941	2.39386	0.0166721	1.77801	1.35861	78926	<= 0.05	0.239609	Up*
Gas8	ENSMUSG00000040220	171.641	-0.38661	0.149137	-2.59231	0.00953337	2.02075	1.15989	104346	<= 0.05	-0.283694	Down*
Gata6	ENSMUSG00000005836	2514.98	0.329333	0.0736238	4.47319	7.70606e-06	5.11317	1.22581	14465	<= 0.05	0.301289	Up*
Gba	ENSMUSG00000028048	775.634	0.214862	0.0789999	2.71977	0.00653269	2.18491	1.22581	14466	<= 0.05	0.192637	Up*
Gbe1	ENSMUSG00000022707	357.354	0.476346	0.109415	4.35359	1.33924e-05	4.87314	1.14348	74185	<= 0.05	0.405867	Up*
Gbf1	ENSMUSG00000025224	2629.44	0.254534	0.0884451	2.87788	0.00400361	2.39755	1.17302	107338	<= 0.05	0.223016	Up*
Gbp2b	ENSMUSG00000040264	35.0911	-1.48883	0.418127	-3.56072	0.000369843	3.43198	0.765643	14468	<= 0.05	-1.00608	Down*
Gcg	ENSMUSG00000000394	449.889	0.627344	0.231959	2.70455	0.00683979	2.16496	1.39549	14526	<= 0.05	0.378333	Up*
Gchfr	ENSMUSG00000046814	84.7267	1.17485	0.320106	3.6702	0.000242356	3.61555	1.03991	320415	<= 0.05	0.862761	Up*
Gclc	ENSMUSG00000032350	1926.86	0.254815	0.0611464	4.1673	3.08233e-05	4.51112	1.14607	14629	<= 0.05	0.238625	Up*
Gclm	ENSMUSG00000028124	1936.21	0.558723	0.110629	5.05042	4.40848e-07	6.35571	1.17302	14630	<= 0.05	0.48614	Up*
Gcnt2	ENSMUSG00000021360	668.054	1.13363	0.183962	6.16231	7.16922e-10	9.14453	1.39549	14538	<= 0.05	1.07125	Up*
Gcnt4	ENSMUSG00000091387	1314.43	0.641911	0.111525	5.75575	8.62567e-09	8.06421	1.05142	218476	<= 0.05	0.575436	Up*
Gda	ENSMUSG00000058624	9134.69	2.08099	0.4161	5.00119	5.69788e-07	6.24429	1.09903	14544	<= 0.05	1.70303	Up*
Gde1	ENSMUSG00000033917	1106.35	1.52555	0.348864	4.37291	1.22602e-05	4.9115	1.22929	56209	<= 0.05	1.25879	Up*
Gdi2	ENSMUSG00000021218	13500.4	0.212316	0.0520796	4.07676	4.56679e-05	4.34039	1.09903	14569	<= 0.05	0.202109	Up*
Gdpd1	ENSMUSG00000061666	2154.58	0.286158	0.0943353	3.03341	0.00241806	2.61653	1.17302	66569	<= 0.05	0.247207	Up*
Gdpd2	ENSMUSG00000019359	421.558	2.01629	0.598748	3.36751	0.000758501	3.12004	1.14348	71584	<= 0.05	1.04707	Up*
Gdpd5	ENSMUSG00000035314	455.862	-0.506567	0.128237	-3.95023	7.80772e-05	4.10748	1.35861	233552	<= 0.05	-0.412152	Down*
Gemin5	ENSMUSG00000037275	1533.33	-0.48417	0.145776	-3.32133	0.000895898	3.04774	1.22929	216766	<= 0.05	-0.369554	Down*
Get1	ENSMUSG00000023147	333.24	-0.40064	0.121777	-3.28995	0.00100205	2.99911	0.894052	71446	<= 0.05	-0.323448	Down*
Gfod1	ENSMUSG00000051335	120.585	0.971922	0.249605	3.89384	9.86681e-05	4.00582	1.03991	328232	<= 0.05	0.755819	Up*
Gfpt1	ENSMUSG00000029992	7126.13	0.285552	0.102066	2.79771	0.00514666	2.28847	1.09903	14583	<= 0.05	0.241121	Up*
Gga2	ENSMUSG00000030872	571.717	-0.502972	0.127846	-3.93421	8.34707e-05	4.07847	1.35861	74105	<= 0.05	-0.409224	Down*
Gga3	ENSMUSG00000020740	780.226	-0.426463	0.157514	-2.70746	0.00678001	2.16877	1.50959	260302	<= 0.05	-0.306873	Down*
Ggnbp2	ENSMUSG00000020530	2960.71	0.30975	0.0799794	3.87287	0.000107561	3.96834	1.17302	217039	<= 0.05	0.278659	Up*
Ggps1	ENSMUSG00000021302	754.487	0.229294	0.084773	2.7048	0.00683447	2.16529	1.50959	14593	<= 0.05	0.202608	Up*
Ggt1	ENSMUSG00000006345	4776.68	1.86587	0.473303	3.94223	8.07289e-05	4.09297	1.09903	14598	<= 0.05	1.32778	Up*
Ghitm	ENSMUSG00000041028	7024.81	0.287526	0.0712975	4.03277	5.51237e-05	4.25866	1.17302	66092	<= 0.05	0.263744	Up*
Ghrl	ENSMUSG00000064177	567.896	0.676088	0.143231	4.72025	2.3555e-06	5.62792	1.35861	58991	<= 0.05	0.571188	Up*
Gigyf2	ENSMUSG00000048000	2146.68	0.224963	0.0881506	2.55203	0.0107098	1.97022	1.17302	227331	<= 0.05	0.196888	Up*
Gimd1	ENSMUSG00000091721	1004.67	1.08748	0.263643	4.12483	3.71007e-05	4.43062	1.50959	433653	<= 0.05	0.888006	Up*
Ginm1	ENSMUSG00000040006	921.71	0.368742	0.0757847	4.86566	1.14078e-06	5.9428	1.23235	215751	<= 0.05	0.336731	Up*
Gins1	ENSMUSG00000027454	367.694	-0.408005	0.113271	-3.60204	0.000315732	3.50068	1.0451	69270	<= 0.05	-0.338699	Down*
Gins2	ENSMUSG00000031821	1309.1	-0.69486	0.137563	-5.05122	4.39005e-07	6.35753	1.17425	272551	<= 0.05	-0.602228	Down*
Gins3	ENSMUSG00000031669	243.932	-0.536602	0.105271	-5.09734	3.44462e-07	6.46286	1.15989	78833	<= 0.05	-0.469886	Down*
Gipc1	ENSMUSG00000019433	1325.03	-0.224806	0.0775498	-2.89885	0.00374529	2.42651	1.17425	67903	<= 0.05	-0.202405	Down*
Gipc2	ENSMUSG00000039131	3249.41	0.576882	0.107807	5.35105	8.74447e-08	7.05827	1.22581	54120	<= 0.05	0.508627	Up*
Git1	ENSMUSG00000011877	2389.56	-0.21748	0.0830774	-2.6178	0.00884985	2.05306	1.17302	216963	<= 0.05	-0.192923	Down*
Gjb2	ENSMUSG00000046352	1045.14	-0.34564	0.10058	-3.43648	0.000589336	3.22964	1.22581	14619	<= 0.05	-0.295088	Down*
Gjb3	ENSMUSG00000042367	634.573	-0.394588	0.150014	-2.63034	0.00852985	2.06906	1.38343	14620	<= 0.05	-0.289189	Down*
Gk	ENSMUSG00000025059	1019.93	1.43586	0.282066	5.0905	3.57125e-07	6.44718	1.35861	14933	<= 0.05	1.27917	Up*
Gk5	ENSMUSG00000041440	651.16	0.41944	0.14732	2.84713	0.00441158	2.35541	1.35861	235533	<= 0.05	0.312268	Up*
Glmp	ENSMUSG00000001418	1495.42	0.335568	0.114838	2.92209	0.00347693	2.4588	1.05142	56700	<= 0.05	0.273948	Up*
Glo1	ENSMUSG00000024026	3502.97	0.237664	0.0862567	2.75531	0.00586371	2.23183	1.09903	109801	<= 0.05	0.209261	Up*
Glod5	ENSMUSG00000031163	2282.29	0.752474	0.17243	4.36394	1.27741e-05	4.89367	1.22581	69824	<= 0.05	0.617172	Up*
Glrx	ENSMUSG00000021591	5653.37	0.891505	0.16049	5.5549	2.77776e-08	7.5563	1.09903	93692	<= 0.05	0.817801	Up*
Gls2	ENSMUSG00000044005	212.057	-0.555429	0.162411	-3.41991	0.000626428	3.20313	1.22581	216456	<= 0.05	-0.412965	Down*
Glt28d2	ENSMUSG00000031286	110.185	1.22518	0.244126	5.01866	5.20324e-07	6.28373	1.15989	320302	<= 0.05	1.10291	Up*
Glyctk	ENSMUSG00000020258	218.297	0.763119	0.167437	4.55765	5.17303e-06	5.28625	1.03991	235582	<= 0.05	0.639756	Up*
Gm10222	ENSMUSG00000067736	19054.1	0.846213	0.177112	4.77783	1.77197e-06	5.75154	1.17302	100142658	<= 0.05	0.732939	Up*
Gm10232	ENSMUSG00000068141	119.969	-0.59257	0.243887	-2.42969	0.0151116	1.82069	1.3506	100040029	<= 0.05	-0.333739	Down*
Gm10359	ENSMUSG00000094708	46.5838	4.26124	1.48323	2.87294	0.00406673	2.39076	0.765643	100042349	<= 0.05	0.429125	Up*
Gm10639	ENSMUSG00000074179	27.6754	1.42829	0.531409	2.68773	0.00719388	2.14304	0.770925	100042314	<= 0.05	0.576994	Up*
Gm10925	ENSMUSG00000100862	429300	0.551826	0.131427	4.19873	2.68415e-05	4.57119	0.889295	100503946	<= 0.05	0.452273	Up*
Gm11127	ENSMUSG00000079492	595.756	2.09344	0.543011	3.85525	0.000115612	3.937	1.22929	100529082	<= 0.05	1.36827	Up*
Gm11437	ENSMUSG00000051452	232.127	1.51375	0.266936	5.67083	1.42108e-08	7.84738	1.22581	628813	<= 0.05	1.3762	Up*
Gm11585	ENSMUSG00000082045	46.4672	-0.796584	0.284735	-2.79763	0.00514784	2.28838	0.765643	666411	<= 0.05	-0.45285	Down*
Gm12166	ENSMUSG00000069899	47.696	0.912127	0.286175	3.18731	0.00143604	2.84283	0.765643	100039624	<= 0.05	0.582857	Up*
Gm12286	ENSMUSG00000081600	10.1945	2.06556	0.606182	3.40749	0.000655627	3.18334	0.294192	100042799	<= 0.05	1.08066	Up*
Gm12918	ENSMUSG00000066315	14371	-0.341667	0.0731367	-4.67163	2.98825e-06	5.52458	0.889295	100039656	<= 0.05	-0.313208	Down*
Gm13394	ENSMUSG00000083773	3791.23	-4.45395	1.54476	-2.88326	0.00393578	2.40497	0.876588	100033452	<= 0.05	-0.416282	Down*
Gm14584	ENSMUSG00000083798	173.782	0.615382	0.175049	3.51548	0.000438967	3.35757	1.3506	100040609	<= 0.05	0.453356	Up*
Gm14681	ENSMUSG00000081603	338.482	-0.938469	0.170217	-5.51336	3.52054e-08	7.45339	1.14348	115489150	<= 0.05	-0.863479	Down*
Gm14760	ENSMUSG00000081221	94.2248	6.53845	2.45372	2.66471	0.00770548	2.1132	1.22581	654474	<= 0.05	0.219231	Up*
Gm15368	ENSMUSG00000081488	25.3466	1.3834	0.457706	3.02247	0.00250722	2.60081	0.217596	100418108	<= 0.05	0.726712	Up*
Gm15459	ENSMUSG00000100801	380.629	-0.446655	0.177631	-2.51451	0.0119199	1.92373	1.22581	727711	<= 0.05	-0.300635	Down*
Gm15501	ENSMUSG00000087412	2763.32	-0.753267	0.201124	-3.74528	0.000180189	3.74427	1.22929	100040298	<= 0.05	-0.564255	Down*
Gm15542	ENSMUSG00000083396	584.688	-0.803469	0.298413	-2.69247	0.00709247	2.1492	1.35861	100043546	<= 0.05	-0.435532	Down*
Gm17783	ENSMUSG00000116542	735.413	-0.547494	0.190109	-2.8799	0.00397802	2.40033	1.22581	100047671	<= 0.05	-0.367468	Down*
Gm19680	ENSMUSG00000070960	422.169	-0.268875	0.102002	-2.63598	0.00838949	2.07626	1.22581	100503415	<= 0.05	-0.22673	Down*
Gm2011	ENSMUSG00000107741	72.0909	0.936257	0.221761	4.22192	2.42227e-05	4.61578	0.765643	100039027	<= 0.05	0.769383	Up*
Gm20300	ENSMUSG00000111080	234.711	0.36834	0.120214	3.06403	0.00218379	2.66079	0.894052	100504586	<= 0.05	0.29708	Up*
Gm2061	ENSMUSG00000097615	49.4607	1.94343	0.477684	4.06844	4.73288e-05	4.32487	0.87917	100039138	<= 0.05	1.40906	Up*
Gm21885	ENSMUSG00000094091	145.668	1.22825	0.274803	4.46955	7.83835e-06	5.10578	1.14348	102639132	<= 0.05	1.05315	Up*
Gm29684	ENSMUSG00000112481	7.44665	-2.36116	0.693078	-3.40677	0.000657359	3.1822	0.351608	628062	<= 0.05	-1.0942	Down*
Gm2a	ENSMUSG00000000594	618.093	-0.329473	0.10934	-3.01329	0.00258436	2.58765	1.38343	14667	<= 0.05	-0.273428	Down*
Gm32742	ENSMUSG00000110266	201.764	-0.737094	0.222099	-3.31876	0.000904165	3.04375	1.14348	102635385	<= 0.05	-0.504675	Down*
Gm3776	ENSMUSG00000111709	4937.76	1.62064	0.237982	6.8099	9.76652e-12	11.0103	0.876588	100042295	<= 0.05	1.50776	Up*
Gm4332	ENSMUSG00000106037	1046.19	-1.09696	0.213028	-5.14936	2.61384e-07	6.58272	1.35861	100043278	<= 0.05	-0.997841	Down*
Gm45871	ENSMUSG00000110277	653.568	0.692242	0.13472	5.13836	2.77145e-07	6.55729	1.35861	108168395	<= 0.05	0.603218	Up*
Gm46430	ENSMUSG00000113204	968.579	-0.500165	0.170673	-2.93055	0.00338365	2.47061	1.23235	108168101	<= 0.05	-0.352276	Down*
Gm4737	ENSMUSG00000048087	942.373	-1.96709	0.24555	-8.01095	1.13822e-15	14.9438	1.50959	11615	<= 0.05	-1.83212	Down*
Gm4952	ENSMUSG00000071633	27.5101	1.6506	0.360268	4.5816	4.61422e-06	5.3359	0.87157	240549	<= 0.05	1.37606	Up*
Gm5148	ENSMUSG00000058174	39.1027	1.50976	0.315231	4.7894	1.67284e-06	5.77654	0.778353	381438	<= 0.05	1.30672	Up*
Gm5165	ENSMUSG00000116802	246.448	0.328978	0.131043	2.51047	0.0120572	1.91876	0.894052	102640673	<= 0.05	0.254313	Up*
Gm5431	ENSMUSG00000058163	76.0965	2.31144	0.470194	4.91592	8.83664e-07	6.05371	1.03991	432555	<= 0.05	1.81382	Up*
Gm5485	ENSMUSG00000110573	724.848	2.16568	0.386285	5.60644	2.06529e-08	7.68502	1.39549	433023	<= 0.05	1.83278	Up*
Gm6652	ENSMUSG00000099858	20.0605	1.27251	0.422456	3.01218	0.00259375	2.58607	0.485492	626096	<= 0.05	0.6897	Up*
Gm6863	ENSMUSG00000043483	534.566	-0.419328	0.145267	-2.8866	0.00389423	2.40958	1.22929	628277	<= 0.05	-0.31441	Down*
Gm7030	ENSMUSG00000092243	25.9369	2.65633	0.44364	5.98757	2.12995e-09	8.67163	0.658376	630294	<= 0.05	2.18673	Up*
Gm7072	ENSMUSG00000117284	517.577	0.676966	0.141969	4.76841	1.85685e-06	5.73122	1.39549	631624	<= 0.05	0.574155	Up*
Gm7457	ENSMUSG00000072683	36.3777	1.3908	0.365967	3.80033	0.000144501	3.84013	0.765643	665037	<= 0.05	1.03726	Up*
Gm7666	ENSMUSG00000067547	1256.68	-0.356314	0.145555	-2.44796	0.0143667	1.84264	1.17425	665511	<= 0.05	-0.26311	Down*
Gm8909	ENSMUSG00000073402	672.31	1.83426	0.403613	4.5446	5.50388e-06	5.25933	1.38343	667977	<= 0.05	1.48241	Up*
Gm9794	ENSMUSG00000107176	4120.55	-0.438586	0.114585	-3.8276	0.0001294	3.88807	0.889295	100042008	<= 0.05	-0.364929	Down*
Gmeb1	ENSMUSG00000028901	654.543	-0.340627	0.0813101	-4.18923	2.79898e-05	4.553	1.22581	56809	<= 0.05	-0.306198	Down*
Gmfb	ENSMUSG00000062014	2791.76	0.477934	0.0840872	5.68379	1.31739e-08	7.88028	1.22581	63985	<= 0.05	0.434172	Up*
Gmfg	ENSMUSG00000060791	123.262	0.614732	0.187881	3.27193	0.00106817	2.97136	1.3506	63986	<= 0.05	0.432785	Up*
Gmps	ENSMUSG00000027823	2876.66	-0.224524	0.0906705	-2.47626	0.0132765	1.87692	1.17302	229363	<= 0.05	-0.195105	Down*
Gna11	ENSMUSG00000034781	13276.6	0.600623	0.128744	4.66524	3.08258e-06	5.51109	1.09903	14672	<= 0.05	0.506804	Up*
Gna12	ENSMUSG00000000149	715.575	-0.200174	0.0789757	-2.53463	0.0112566	1.94859	1.38343	14673	<= 0.05	-0.179353	Down*
Gna13	ENSMUSG00000020611	3818.17	0.243637	0.0628728	3.87508	0.00010659	3.97228	1.09903	14674	<= 0.05	0.22723	Up*
Gnai3	ENSMUSG00000000001	5565.68	0.324604	0.0830313	3.90942	9.25191e-05	4.03377	1.09903	14679	<= 0.05	0.290124	Up*
Gnal	ENSMUSG00000024524	169.308	0.710416	0.125648	5.65403	1.56732e-08	7.80484	1.22581	14680	<= 0.05	0.637784	Up*
Gnb1	ENSMUSG00000029064	11294.1	0.234649	0.0868263	2.70251	0.00688183	2.1623	1.10925	14688	<= 0.05	0.206245	Up*
Gng12	ENSMUSG00000036402	6595.15	0.602791	0.113662	5.30336	1.13693e-07	6.94427	1.09903	14701	<= 0.05	0.529195	Up*
Gng5	ENSMUSG00000068523	1792.77	0.286087	0.0886868	3.22581	0.00125615	2.90096	1.22581	14707	<= 0.05	0.251089	Up*
Gnl2	ENSMUSG00000028869	1448.65	-0.214036	0.0763713	-2.80257	0.00506968	2.29502	1.22581	230737	<= 0.05	-0.193184	Down*
Gnl3	ENSMUSG00000042354	2789.14	-0.585297	0.098852	-5.92094	3.20097e-09	8.49472	1.66601	30877	<= 0.05	-0.528124	Down*
Gnpda1	ENSMUSG00000052102	1096.26	0.962008	0.209011	4.60266	4.17129e-06	5.37973	1.50959	26384	<= 0.05	0.83151	Up*
Gnptg	ENSMUSG00000035521	558.01	0.273848	0.100951	2.71268	0.00667412	2.17561	1.22929	214505	<= 0.05	0.231762	Up*
Gns	ENSMUSG00000034707	1956.5	0.333208	0.0903516	3.6879	0.000226108	3.64568	1.22929	75612	<= 0.05	0.292361	Up*
Golga1	ENSMUSG00000026754	1314.45	0.286488	0.0995488	2.87787	0.00400373	2.39754	1.25558	76899	<= 0.05	0.243764	Up*
Golga4	ENSMUSG00000038708	3936.78	0.179892	0.072259	2.48954	0.0127908	1.8931	1.09903	54214	<= 0.05	0.163802	Up*
Golm2	ENSMUSG00000060227	185.546	-0.56651	0.187182	-3.02653	0.00247382	2.60663	1.15989	319996	<= 0.05	-0.388285	Down*
Golph3	ENSMUSG00000022200	4829.62	0.322697	0.051552	6.25964	3.85871e-10	9.41356	1.17302	66629	<= 0.05	0.308541	Up*
Golph3l	ENSMUSG00000046519	2229.72	0.468991	0.072056	6.5087	7.58048e-11	10.1203	1.17302	229593	<= 0.05	0.436372	Up*
Golt1a	ENSMUSG00000103421	711.354	0.574348	0.185781	3.09153	0.00199126	2.70087	1.22929	68338	<= 0.05	0.397414	Up*
Gon4l	ENSMUSG00000054199	1406.08	-0.25187	0.0971449	-2.59273	0.00952182	2.02128	1.17425	76022	<= 0.05	-0.2152	Down*
Gosr2	ENSMUSG00000020946	2876.49	0.344925	0.0889925	3.87589	0.000106234	3.97374	1.66601	56494	<= 0.05	0.304113	Up*
Got1	ENSMUSG00000025190	1990.8	0.557388	0.127337	4.37725	1.20186e-05	4.92015	1.66601	14718	<= 0.05	0.463355	Up*
Got2	ENSMUSG00000031672	4920.76	-0.267646	0.056144	-4.76713	1.8687e-06	5.72846	1.09903	14719	<= 0.05	-0.253271	Down*
Gpa33	ENSMUSG00000000544	7611.61	0.335412	0.0765907	4.37928	1.19074e-05	4.92418	0.876588	59290	<= 0.05	0.30486	Up*
Gpam	ENSMUSG00000024978	557.352	-0.403728	0.15916	-2.53662	0.0111929	1.95106	1.38343	14732	<= 0.05	-0.287012	Down*
Gpat3	ENSMUSG00000029314	1191.1	1.14372	0.224592	5.09244	3.53489e-07	6.45162	1.22929	231510	<= 0.05	1.03673	Up*
Gpat4	ENSMUSG00000031545	2242.86	-0.34412	0.0705457	-4.87798	1.0718e-06	5.96989	1.22929	102247	<= 0.05	-0.317354	Down*
Gpatch4	ENSMUSG00000028069	1168.45	-0.301736	0.124528	-2.42303	0.0153916	1.81272	1.22581	66614	<= 0.05	-0.237538	Down*
Gpbp1l1	ENSMUSG00000034042	3516.77	0.213798	0.0691727	3.09078	0.00199633	2.69977	1.17302	77110	<= 0.05	0.196375	Up*
Gpc4	ENSMUSG00000031119	831.961	0.303934	0.0885954	3.43058	0.000602286	3.2202	1.22581	14735	<= 0.05	0.267217	Up*
Gpcpd1	ENSMUSG00000027346	842.589	1.11063	0.191884	5.78802	7.12219e-09	8.14739	1.35861	74182	<= 0.05	1.03905	Up*
Gpd1	ENSMUSG00000023019	10786	0.879036	0.161288	5.4501	5.0341e-08	7.29808	1.09903	14555	<= 0.05	0.800965	Up*
Gpd2	ENSMUSG00000026827	4639.28	0.469254	0.0896976	5.23151	1.68126e-07	6.77436	1.17302	14571	<= 0.05	0.420158	Up*
Gpi1	ENSMUSG00000036427	13193.8	0.391057	0.0990241	3.94911	7.84438e-05	4.10544	0.876588	14751	<= 0.05	0.337411	Up*
Gpld1	ENSMUSG00000021340	1394.84	-0.330238	0.103765	-3.18255	0.00145983	2.8357	1.17425	14756	<= 0.05	-0.278779	Down*
Gpm6a	ENSMUSG00000031517	31.8547	-2.19253	0.6308	-3.47578	0.000509362	3.29297	0.778353	234267	<= 0.05	-1.14247	Down*
Gpr107	ENSMUSG00000000194	1465.59	0.494189	0.0765976	6.45175	1.10568e-10	9.95637	1.25558	277463	<= 0.05	0.457322	Up*
Gpr151	ENSMUSG00000042816	31.968	3.6348	0.600422	6.05374	1.41524e-09	8.84917	0.778353	240239	<= 0.05	2.90008	Up*
Gpr155	ENSMUSG00000041762	777.828	1.13444	0.183058	6.19715	5.74934e-10	9.24038	1.35861	68526	<= 0.05	1.07288	Up*
Gpr157	ENSMUSG00000047875	195.27	0.468398	0.174931	2.67762	0.00741482	2.1299	1.3506	269604	<= 0.05	0.320856	Up*
Gpr160	ENSMUSG00000037661	511.972	0.788321	0.172696	4.5648	4.99966e-06	5.30106	1.22929	71862	<= 0.05	0.663457	Up*
Gpr39	ENSMUSG00000026343	571.283	0.501878	0.102063	4.91731	8.77417e-07	6.05679	1.39549	71111	<= 0.05	0.438876	Up*
Gpr89	ENSMUSG00000028096	2255.92	0.343644	0.113793	3.0199	0.00252862	2.59712	1.66601	67549	<= 0.05	0.281792	Up*
Gprin3	ENSMUSG00000045441	797.473	0.525799	0.206998	2.54012	0.0110816	1.9554	1.23235	243385	<= 0.05	0.327835	Up*
Gps1	ENSMUSG00000025156	1988.08	-0.342288	0.0870925	-3.93017	8.48859e-05	4.07116	1.66601	209318	<= 0.05	-0.303225	Down*
Gpt	ENSMUSG00000022546	1898.39	1.48035	0.362417	4.08466	4.41416e-05	4.35515	1.17302	76282	<= 0.05	1.16928	Up*
Gpx4	ENSMUSG00000075706	4294.55	0.662449	0.170453	3.8864	0.000101743	3.9925	1.10925	625249	<= 0.05	0.511482	Up*
Gramd1b	ENSMUSG00000040111	872.42	1.35907	0.274894	4.94397	7.6548e-07	6.11607	1.35861	235283	<= 0.05	1.20729	Up*
Gramd1c	ENSMUSG00000036292	324.699	1.00324	0.163397	6.1399	8.25713e-10	9.08317	1.15989	207798	<= 0.05	0.947668	Up*
Gramd3	ENSMUSG00000001700	2004.61	1.12295	0.163926	6.85032	7.36852e-12	11.1326	1.22929	107022	<= 0.05	1.07554	Up*
Grhpr	ENSMUSG00000035637	793.545	0.290241	0.0936384	3.09959	0.00193786	2.71268	1.35861	76238	<= 0.05	0.251324	Up*
Grina	ENSMUSG00000022564	772.644	0.892477	0.195141	4.57349	4.79665e-06	5.31906	1.50959	66168	<= 0.05	0.762791	Up*
Grk3	ENSMUSG00000042249	520.947	-0.542496	0.164443	-3.29898	0.000970357	3.01307	1.38343	320129	<= 0.05	-0.398019	Down*
Grk6	ENSMUSG00000074886	2158.04	-0.218273	0.0773021	-2.82363	0.00474826	2.32347	1.66601	26385	<= 0.05	-0.196583	Down*
Grwd1	ENSMUSG00000053801	1236.59	-0.635047	0.113832	-5.57882	2.42154e-08	7.61591	1.25558	101612	<= 0.05	-0.56478	Down*
Gsdma2	ENSMUSG00000017211	52.4443	-2.25898	0.566979	-3.98424	6.76963e-05	4.16943	0.778353	76758	<= 0.05	-1.48295	Down*
Gsdmd	ENSMUSG00000022575	1985.37	1.05183	0.238857	4.4036	1.06469e-05	4.97278	1.17302	69146	<= 0.05	0.894339	Up*
Gsk3a	ENSMUSG00000057177	3056.53	0.236339	0.0828442	2.85281	0.00433347	2.36316	1.17302	606496	<= 0.05	0.210006	Up*
Gskip	ENSMUSG00000044715	590.788	0.611007	0.123852	4.93337	8.08225e-07	6.09247	1.35861	66787	<= 0.05	0.524815	Up*
Gsta1	ENSMUSG00000074183	11763	1.55831	0.234282	6.65141	2.90295e-11	10.5372	0.876588	14857	<= 0.05	1.45129	Up*
Gsta2	ENSMUSG00000057933	77.6436	1.42372	0.349011	4.07929	4.51738e-05	4.34511	1.14348	14858	<= 0.05	1.13132	Up*
Gsta3	ENSMUSG00000025934	205.951	1.23082	0.201368	6.11231	9.81992e-10	9.00789	1.15989	14859	<= 0.05	1.15726	Up*
Gsta4	ENSMUSG00000032348	3211.5	1.29346	0.149314	8.66268	4.60806e-18	17.3365	1.22929	14860	<= 0.05	1.25392	Up*
Gstcd	ENSMUSG00000028018	641.483	-0.266633	0.0955652	-2.79006	0.00526983	2.2782	1.39549	67553	<= 0.05	-0.229143	Down*
Gstk1	ENSMUSG00000029864	608.551	1.1412	0.20694	5.51466	3.49457e-08	7.45661	1.35861	76263	<= 0.05	1.05653	Up*
Gstm1	ENSMUSG00000058135	4858.59	0.951906	0.193156	4.92817	8.30044e-07	6.0809	1.17302	14862	<= 0.05	0.846437	Up*
Gstm3	ENSMUSG00000004038	7440.32	1.33176	0.351942	3.78403	0.00015431	3.81161	1.17302	14864	<= 0.05	0.99606	Up*
Gstm4	ENSMUSG00000027890	571.509	0.938359	0.178058	5.26997	1.36443e-07	6.86505	1.39549	14865	<= 0.05	0.85251	Up*
Gstm6	ENSMUSG00000068762	1028.58	0.920929	0.180634	5.09831	3.42696e-07	6.46509	1.50959	14867	<= 0.05	0.826218	Up*
Gstm7	ENSMUSG00000004035	468.381	0.881089	0.14737	5.97875	2.24852e-09	8.6481	1.22581	68312	<= 0.05	0.821196	Up*
Gsto1	ENSMUSG00000025068	12954.5	0.339823	0.0980199	3.46688	0.000526541	3.27857	1.09903	14873	<= 0.05	0.292068	Up*
Gstp2	ENSMUSG00000038155	1306.28	0.734468	0.214617	3.42223	0.000621106	3.20683	1.25558	14869	<= 0.05	0.51572	Up*
Gstt1	ENSMUSG00000001663	1210.94	0.691258	0.156683	4.41183	1.02499e-05	4.98928	1.17425	14871	<= 0.05	0.567991	Up*
Gstt3	ENSMUSG00000001665	1510.77	0.350092	0.0832568	4.20497	2.61122e-05	4.58316	1.17425	103140	<= 0.05	0.31345	Up*
Gtf2b	ENSMUSG00000028271	1052.1	0.425102	0.124989	3.40111	0.00067112	3.1732	1.22581	229906	<= 0.05	0.341494	Up*
Gtf2i	ENSMUSG00000060261	4619.31	-0.344959	0.120056	-2.87332	0.00406185	2.39128	1.17302	14886	<= 0.05	-0.277313	Down*
Gtf3c2	ENSMUSG00000106864	2546.77	-0.201188	0.0738421	-2.72456	0.00643866	2.1912	1.66601	71752	<= 0.05	-0.182634	Down*
Gtf3c4	ENSMUSG00000035666	1411.9	-0.333709	0.132154	-2.52515	0.0115649	1.93686	1.22929	269252	<= 0.05	-0.257184	Down*
Gtpbp1	ENSMUSG00000042535	1683.2	-0.330646	0.0951159	-3.47624	0.00050849	3.29372	1.22929	14904	<= 0.05	-0.286241	Down*
Gtpbp2	ENSMUSG00000023952	967.391	0.36014	0.13726	2.62377	0.00869625	2.06067	1.35861	56055	<= 0.05	0.27398	Up*
Gtpbp4	ENSMUSG00000021149	2679.88	-0.370552	0.106026	-3.49491	0.000474224	3.32402	1.66601	69237	<= 0.05	-0.312389	Down*
Gtpbp8	ENSMUSG00000022668	719.484	0.25281	0.0897892	2.81559	0.00486873	2.31258	1.39549	66067	<= 0.05	0.220649	Up*
Gtse1	ENSMUSG00000022385	606.768	-0.437085	0.144492	-3.02497	0.00248656	2.6044	1.22581	29870	<= 0.05	-0.330178	Down*
Guca2b	ENSMUSG00000032978	5262.62	1.46764	0.425612	3.4483	0.000564134	3.24862	1.17302	14916	<= 0.05	0.949634	Up*
Gucd1	ENSMUSG00000033416	3074.8	0.433308	0.102136	4.24245	2.21092e-05	4.65543	1.17302	68778	<= 0.05	0.373259	Up*
Gucy2c	ENSMUSG00000042638	8050.46	0.427888	0.10146	4.21733	2.47216e-05	4.60692	1.10925	14917	<= 0.05	0.368913	Up*
Gusb	ENSMUSG00000025534	1347.54	-0.221583	0.0825305	-2.68486	0.00725593	2.13931	1.22581	110006	<= 0.05	-0.196895	Down*
Gvin1	ENSMUSG00000045868	888.313	0.699725	0.172664	4.05252	5.06697e-05	4.29525	1.23235	74558	<= 0.05	0.551131	Up*
Gzf1	ENSMUSG00000027439	895.127	0.275067	0.0939899	2.92656	0.00342734	2.46504	1.50959	74533	<= 0.05	0.237636	Up*
H1f0	ENSMUSG00000096210	11248	0.291115	0.115468	2.52119	0.011696	1.93196	1.17302	14958	<= 0.05	0.23584	Up*
H1f10	ENSMUSG00000044927	40.6007	-1.0398	0.262616	-3.95937	7.51469e-05	4.12409	0.765643	243529	<= 0.05	-0.821955	Down*
H1f2	ENSMUSG00000036181	580.076	0.495556	0.144492	3.42965	0.000604358	3.21871	1.38343	50708	<= 0.05	0.3814	Up*
H1f3	ENSMUSG00000052565	52.4382	-1.50982	0.280309	-5.38628	7.19327e-08	7.14307	0.770925	14957	<= 0.05	-1.35686	Down*
H1f4	ENSMUSG00000051627	42.3313	-1.0445	0.260312	-4.01247	6.00874e-05	4.22122	0.778353	50709	<= 0.05	-0.834517	Down*
H1f5	ENSMUSG00000058773	16.0728	-2.10662	0.4682	-4.49941	6.81434e-06	5.16658	0.658376	56702	<= 0.05	-1.61704	Down*
H2-Bl	ENSMUSG00000073406	140.753	1.34507	0.342471	3.92754	8.58178e-05	4.06642	1.03991	14963	<= 0.05	1.04282	Up*
H2-K1	ENSMUSG00000061232	12251.7	0.647579	0.160393	4.03746	5.40338e-05	4.26733	1.09903	14972	<= 0.05	0.51117	Up*
H2-M3	ENSMUSG00000016206	117.817	-0.393367	0.157435	-2.4986	0.0124685	1.90419	1.14348	14991	<= 0.05	-0.280655	Down*
H2-Q1	ENSMUSG00000079507	1296.53	1.81377	0.442293	4.10084	4.11656e-05	4.38547	1.05142	15006	<= 0.05	1.36069	Up*
H2-Q2	ENSMUSG00000091705	6077.96	1.54168	0.311197	4.95403	7.26912e-07	6.13852	0.876588	15013	<= 0.05	1.34689	Up*
H2-Q6	ENSMUSG00000073409	167.874	-0.52744	0.212054	-2.48729	0.0128721	1.89035	1.03991	110557	<= 0.05	-0.32294	Down*
H2-T-ps	ENSMUSG00000073405	39.114	1.68611	0.360123	4.68203	2.84051e-06	5.5466	0.87157	667803	<= 0.05	1.41427	Up*
H2-T18	ENSMUSG00000054128	2782.23	0.734479	0.151474	4.84889	1.24156e-06	5.90603	1.66601	15033	<= 0.05	0.629818	Up*
H2-T22	ENSMUSG00000056116	993.474	0.534882	0.141513	3.77973	0.000156997	3.80411	1.22929	15039	<= 0.05	0.422052	Up*
H2-T23	ENSMUSG00000067212	2180.48	0.853023	0.189948	4.49082	7.0949e-06	5.14905	1.17302	15040	<= 0.05	0.718615	Up*
H2ac19	ENSMUSG00000063954	116.116	0.694384	0.230162	3.01693	0.00255349	2.59287	1.3506	319192	<= 0.05	0.444165	Up*
H2ac23	ENSMUSG00000094248	41.0331	8.82868	2.03412	4.34028	1.42299e-05	4.8468	0.765643	665433	<= 0.05	3.01927	Up*
H2ac24	ENSMUSG00000094777	708.357	-1.02936	0.134392	-7.65941	1.86792e-14	13.7286	1.39549	319171	<= 0.05	-0.997387	Down*
H2ac4	ENSMUSG00000061615	9.47501	-2.48121	0.686812	-3.61265	0.000303089	3.51843	0.351608	319172	<= 0.05	-1.26715	Down*
H2ac7	ENSMUSG00000071478	5.18883	-2.3965	0.819434	-2.92458	0.00344925	2.46228	0.294192	319165	<= 0.05	-0.699681	Down*
H2bc11	ENSMUSG00000069300	12.5033	-1.38565	0.464049	-2.986	0.00282648	2.54875	0.48904	319183	<= 0.05	-0.710355	Down*
H2bc14	ENSMUSG00000114279	5.79832	-2.59774	0.823934	-3.15285	0.00161687	2.79132	0.294192	319186	<= 0.05	-0.858249	Down*
H2bc3	ENSMUSG00000075031	8.11061	-2.1108	0.557054	-3.78921	0.000151126	3.82066	0.349335	319178	<= 0.05	-1.33681	Down*
H2bc4	ENSMUSG00000018102	1250.11	0.665009	0.140727	4.72552	2.29527e-06	5.63917	1.22581	68024	<= 0.05	0.56193	Up*
H3c13	ENSMUSG00000074403	7.56199	-4.57408	1.02503	-4.46237	8.1057e-06	5.09121	0.352598	319154	<= 0.05	-2.43896	Down*
H4c17	ENSMUSG00000069306	19.4951	-1.17148	0.425116	-2.75567	0.00585726	2.23231	0.48904	100041230	<= 0.05	-0.5619	Down*
Habp2	ENSMUSG00000025075	501.967	-1.09467	0.216817	-5.04883	4.44524e-07	6.3521	1.22581	226243	<= 0.05	-0.989574	Down*
Hacd4	ENSMUSG00000028497	29.9511	-1.09584	0.422489	-2.59377	0.00949303	2.0226	0.87917	66775	<= 0.05	-0.489395	Down*
Hace1	ENSMUSG00000038822	671.588	0.310693	0.12753	2.43623	0.0148413	1.82853	1.35861	209462	<= 0.05	0.242413	Up*
Hacl1	ENSMUSG00000021884	185.046	0.505444	0.200914	2.51572	0.0118791	1.92522	1.3506	56794	<= 0.05	0.319318	Up*
Hadh	ENSMUSG00000027984	13323.9	0.55104	0.124581	4.42314	9.72752e-06	5.012	0.889295	15107	<= 0.05	0.460535	Up*
Hadha	ENSMUSG00000025745	9786.16	0.305906	0.0780733	3.91818	8.92186e-05	4.04954	1.10925	97212	<= 0.05	0.276427	Up*
Hadhb	ENSMUSG00000059447	6313.7	0.380204	0.0888303	4.28012	1.86797e-05	4.72863	0.889295	231086	<= 0.05	0.336684	Up*
Hagh	ENSMUSG00000024158	1478.02	0.798281	0.162258	4.91983	8.66188e-07	6.06239	1.17425	14651	<= 0.05	0.694528	Up*
Haspin	ENSMUSG00000050107	541.538	-0.44822	0.103105	-4.34723	1.37868e-05	4.86054	1.39549	14841	<= 0.05	-0.38619	Down*
Hat1	ENSMUSG00000027018	1772.84	-0.305798	0.0883689	-3.46047	0.000539239	3.26822	1.17302	107435	<= 0.05	-0.269064	Down*
Haus4	ENSMUSG00000022177	834.971	-0.255545	0.0976771	-2.61622	0.008891	2.05105	1.22581	219072	<= 0.05	-0.218058	Down*
Haus5	ENSMUSG00000078762	365.381	-0.452515	0.101927	-4.43959	9.01302e-06	5.04513	1.14348	71909	<= 0.05	-0.39148	Down*
Haus8	ENSMUSG00000035439	474.26	-0.35954	0.10537	-3.41217	0.000644485	3.19079	1.22581	76478	<= 0.05	-0.303216	Down*
Hbb-b1	ENSMUSG00000052305	53.5393	-1.42809	0.539874	-2.64522	0.0081637	2.08811	0.770925	15129	<= 0.05	-0.557257	Down*
Hbp1	ENSMUSG00000002996	1213.84	0.517924	0.165133	3.1364	0.00171035	2.76691	1.22581	73389	<= 0.05	0.374837	Up*
Hbs1l	ENSMUSG00000019977	2542.94	0.134478	0.0569136	2.36284	0.0181357	1.74147	1.66601	56422	<= 0.05	0.126595	Up*
Hccs	ENSMUSG00000031352	953.666	0.239012	0.0792547	3.01574	0.0025635	2.59117	1.22581	15159	<= 0.05	0.21442	Up*
Hck	ENSMUSG00000003283	650.124	0.532467	0.138295	3.85023	0.000118008	3.92809	1.35861	15162	<= 0.05	0.424013	Up*
Hcls1	ENSMUSG00000022831	123.459	-0.709562	0.284951	-2.49012	0.01277	1.89381	1.14348	15163	<= 0.05	-0.372187	Down*
Hcn3	ENSMUSG00000028051	91.0778	0.529162	0.213464	2.47893	0.0131778	1.88016	1.14348	15168	<= 0.05	0.322559	Up*
Hdac1	ENSMUSG00000028800	2915.09	-0.197423	0.0622937	-3.16922	0.00152846	2.81575	1.22929	433759	<= 0.05	-0.184053	Down*
Hdac10	ENSMUSG00000062906	388.102	-0.253509	0.0946115	-2.67947	0.0073738	2.13231	1.22581	170787	<= 0.05	-0.218244	Down*
Hdac5	ENSMUSG00000008855	711.972	0.476668	0.128611	3.70629	0.00021032	3.67712	1.22581	15184	<= 0.05	0.383727	Up*
Hdac6	ENSMUSG00000031161	419.888	-0.377438	0.132131	-2.85654	0.00428287	2.36827	1.22581	15185	<= 0.05	-0.293189	Down*
Hdac7	ENSMUSG00000022475	199.816	-0.920671	0.129165	-7.12788	1.01927e-12	11.9917	1.3506	56233	<= 0.05	-0.884318	Down*
Hdgf	ENSMUSG00000004897	10472.2	-0.223882	0.0678234	-3.30096	0.000963554	3.01612	1.17302	15191	<= 0.05	-0.206366	Down*
Hdgfl2	ENSMUSG00000002833	1057.1	-0.322793	0.0862621	-3.742	0.000182563	3.73859	1.22581	15193	<= 0.05	-0.286051	Down*
Hdhd3	ENSMUSG00000038422	986.251	0.475554	0.16727	2.84302	0.00446876	2.34981	1.35861	72748	<= 0.05	0.335798	Up*
Heatr1	ENSMUSG00000050244	2124.08	-0.351071	0.122745	-2.86017	0.00423416	2.37323	1.66601	217995	<= 0.05	-0.28003	Down*
Heatr3	ENSMUSG00000031657	1385.56	-0.417888	0.112233	-3.72338	0.00019657	3.70648	1.22581	234549	<= 0.05	-0.34865	Down*
Heatr5a	ENSMUSG00000035181	2688.97	0.257396	0.0893933	2.87937	0.00398472	2.3996	1.22929	320487	<= 0.05	0.224975	Up*
Heatr5b	ENSMUSG00000039414	539.987	0.397724	0.142339	2.7942	0.0052028	2.28376	1.38343	320473	<= 0.05	0.299655	Up*
Heca	ENSMUSG00000039879	851.321	0.377022	0.123545	3.05171	0.00227543	2.64294	1.23235	380629	<= 0.05	0.301289	Up*
Hectd3	ENSMUSG00000046861	2812.02	0.444266	0.127961	3.47189	0.000516808	3.28667	1.22581	76608	<= 0.05	0.355176	Up*
Hells	ENSMUSG00000025001	2680.87	-0.659325	0.144765	-4.55444	5.25255e-06	5.27963	1.66601	15201	<= 0.05	-0.549163	Down*
Hemgn	ENSMUSG00000028332	171.452	-0.397759	0.161305	-2.46589	0.0136675	1.86431	1.22581	93966	<= 0.05	-0.280146	Down*
Heph	ENSMUSG00000031209	3139.76	1.09501	0.1478	7.40877	1.2748e-13	12.8946	1.14607	15203	<= 0.05	1.05719	Up*
Herc2	ENSMUSG00000030451	2220.11	0.428734	0.0959446	4.46856	7.87497e-06	5.10375	1.22929	15204	<= 0.05	0.375239	Up*
Herc4	ENSMUSG00000020064	1186.83	0.275377	0.0979974	2.81004	0.0049535	2.30509	1.05142	67345	<= 0.05	0.23515	Up*
Herc6	ENSMUSG00000029798	150.166	1.80736	0.287734	6.28136	3.3563e-10	9.47414	1.03991	67138	<= 0.05	1.63414	Up*
Herpud2	ENSMUSG00000008429	660.327	0.253877	0.063672	3.98726	6.68394e-05	4.17497	1.22581	80517	<= 0.05	0.236475	Up*
Hes2	ENSMUSG00000028940	130.359	1.98095	0.385695	5.13605	2.80568e-07	6.55196	1.03991	15206	<= 0.05	1.66169	Up*
Hes6	ENSMUSG00000067071	1288.15	-0.348044	0.100476	-3.46394	0.00053233	3.27382	1.22581	55927	<= 0.05	-0.297318	Down*
Hexb	ENSMUSG00000021665	1446.2	0.694573	0.135457	5.12761	2.93436e-07	6.53249	1.05142	15212	<= 0.05	0.604962	Up*
Hgfac	ENSMUSG00000029102	323.78	-0.31829	0.0871878	-3.65062	0.000261608	3.58235	1.22581	54426	<= 0.05	-0.281256	Down*
Hgh1	ENSMUSG00000022554	482.34	-0.337111	0.121308	-2.77897	0.00545309	2.26336	1.22929	59053	<= 0.05	-0.269579	Down*
Hid1	ENSMUSG00000034586	595.799	-0.301011	0.115718	-2.60125	0.00928843	2.03206	1.22929	217310	<= 0.05	-0.243944	Down*
Higd1a	ENSMUSG00000038412	1003.54	0.374558	0.132591	2.8249	0.00472947	2.32519	1.23235	56295	<= 0.05	0.290337	Up*
Higd2a	ENSMUSG00000025868	1943.11	0.33203	0.0948767	3.4996	0.000465965	3.33165	1.66601	67044	<= 0.05	0.287675	Up*
Hint3	ENSMUSG00000019791	276.936	0.404087	0.135992	2.9714	0.00296448	2.52805	1.0451	66847	<= 0.05	0.311586	Up*
Hirip3	ENSMUSG00000042606	1152.13	-0.589776	0.0981244	-6.01049	1.84963e-09	8.73292	1.22929	233876	<= 0.05	-0.533745	Down*
Hk2	ENSMUSG00000000628	1437.73	-0.417877	0.105442	-3.96309	7.39859e-05	4.13085	1.22929	15277	<= 0.05	-0.355632	Down*
Hk3	ENSMUSG00000025877	9.94427	-1.71113	0.590327	-2.89862	0.00374812	2.42619	0.352598	212032	<= 0.05	-0.711567	Down*
Hkdc1	ENSMUSG00000020080	3197.02	1.08793	0.231847	4.69244	2.69962e-06	5.5687	1.66601	216019	<= 0.05	0.956237	Up*
Hlcs	ENSMUSG00000040820	379.709	-0.518423	0.164934	-3.14321	0.00167105	2.77701	1.14348	110948	<= 0.05	-0.375542	Down*
Hlf	ENSMUSG00000003949	283.482	1.04977	0.247307	4.24482	2.18773e-05	4.66001	1.15989	217082	<= 0.05	0.872965	Up*
Hmces	ENSMUSG00000030060	435.04	-0.290171	0.117955	-2.46	0.0138935	1.85719	1.22581	232210	<= 0.05	-0.233148	Down*
Hmga1	ENSMUSG00000046711	12323.8	-0.38038	0.0618272	-6.15231	7.6362e-10	9.11712	1.09903	15361	<= 0.05	-0.35805	Down*
Hmga1b	ENSMUSG00000078249	215.157	-1.07112	0.286799	-3.73475	0.000187899	3.72608	1.3506	111241	<= 0.05	-0.804304	Down*
Hmga2	ENSMUSG00000056758	551.63	-0.362393	0.129611	-2.79602	0.0051737	2.2862	1.22929	15364	<= 0.05	-0.283096	Down*
Hmgcl	ENSMUSG00000028672	1732.72	0.323645	0.0920041	3.51773	0.000435259	3.36125	1.22581	15356	<= 0.05	0.282419	Up*
Hmgn1	ENSMUSG00000040681	5647.31	-0.284719	0.0853653	-3.3353	0.00085207	3.06952	0.876588	15312	<= 0.05	-0.252116	Down*
Hmgxb3	ENSMUSG00000024622	941.744	-0.229082	0.0837044	-2.73679	0.00620418	2.20732	1.22581	106894	<= 0.05	-0.203003	Down*
Hnf4a	ENSMUSG00000017950	31290	-0.153849	0.0596784	-2.57797	0.00993818	2.00269	0.876588	15378	<= 0.05	-0.144061	Down*
Hnf4aos	ENSMUSG00000046840	13.1882	1.56715	0.575778	2.72179	0.00649295	2.18756	0.658376	68314	<= 0.05	0.604577	Up*
Hnf4g	ENSMUSG00000017688	4369.03	1.06111	0.151209	7.01752	2.25836e-12	11.6462	0.889295	30942	<= 0.05	1.02006	Up*
Hnrnpab	ENSMUSG00000020358	20638	-0.261692	0.0910279	-2.87485	0.00404213	2.39339	0.876588	15384	<= 0.05	-0.227754	Down*
Hnrnpc	ENSMUSG00000060373	8274.77	-0.253714	0.0839283	-3.02298	0.00250297	2.60154	1.10925	15381	<= 0.05	-0.225035	Down*
Hnrnpf	ENSMUSG00000042079	24952.7	-0.236853	0.0685775	-3.45381	0.000552736	3.25748	0.889295	98758	<= 0.05	-0.218066	Down*
Hnrnph1	ENSMUSG00000007850	6721.38	-0.297416	0.0799977	-3.7178	0.000200964	3.69688	0.876588	59013	<= 0.05	-0.267305	Down*
Hnrnpk	ENSMUSG00000021546	17842.1	-0.374267	0.0675053	-5.54426	2.95205e-08	7.52988	1.17302	15387	<= 0.05	-0.348183	Down*
Hnrnpl	ENSMUSG00000015165	8272.34	-0.267776	0.0529823	-5.05407	4.32482e-07	6.36403	1.09903	15388	<= 0.05	-0.254891	Down*
Hnrnpu	ENSMUSG00000039630	21446.8	-0.308164	0.0784285	-3.92923	8.52175e-05	4.06947	0.889295	51810	<= 0.05	-0.27827	Down*
Hook2	ENSMUSG00000052566	2411.56	0.240113	0.0708919	3.38703	0.000706529	3.15087	1.22581	170833	<= 0.05	0.219912	Up*
Hpcal1	ENSMUSG00000071379	895.258	0.220403	0.0919135	2.39794	0.0164877	1.78284	1.35861	53602	<= 0.05	0.190792	Up*
Hpd	ENSMUSG00000029445	401.361	-0.440897	0.093466	-4.71719	2.39122e-06	5.62138	1.22581	15445	<= 0.05	-0.38917	Down*
Hpdl	ENSMUSG00000043155	428.365	-0.444209	0.170516	-2.60509	0.00918503	2.03692	1.0451	242642	<= 0.05	-0.306646	Down*
Hpf1	ENSMUSG00000038005	881.292	-0.258728	0.10448	-2.47634	0.0132738	1.87701	1.23235	72612	<= 0.05	-0.216326	Down*
Hpgd	ENSMUSG00000031613	3206.84	1.24761	0.183603	6.79512	1.08225e-11	10.9657	1.17302	15446	<= 0.05	1.18798	Up*
Hpn	ENSMUSG00000001249	31.4422	-1.33199	0.370338	-3.5967	0.00032228	3.49177	0.87917	15451	<= 0.05	-0.938677	Down*
Hr	ENSMUSG00000022096	1075.17	-0.510417	0.133209	-3.8317	0.000127263	3.8953	1.23235	15460	<= 0.05	-0.409525	Down*
Hs3st3b1	ENSMUSG00000070407	39.4139	-1.13548	0.38034	-2.98544	0.00283174	2.54795	0.87157	54710	<= 0.05	-0.632032	Down*
Hsbp1	ENSMUSG00000031839	1822.09	0.30485	0.0907394	3.35962	0.000780497	3.10763	1.17302	68196	<= 0.05	0.266474	Up*
Hscb	ENSMUSG00000043510	411.248	0.326957	0.0958895	3.40973	0.000650281	3.1869	1.15989	100900	<= 0.05	0.282317	Up*
Hsd17b11	ENSMUSG00000029311	4377.83	1.0175	0.181088	5.61881	1.92282e-08	7.71606	0.876588	114664	<= 0.05	0.945224	Up*
Hsd17b13	ENSMUSG00000034528	959.844	1.07379	0.187686	5.72123	1.05758e-08	7.97569	1.50959	243168	<= 0.05	1.0025	Up*
Hsd17b14	ENSMUSG00000030825	15.4765	-1.21597	0.417281	-2.91404	0.0035679	2.44759	0.294192	66065	<= 0.05	-0.633265	Down*
Hsd17b2	ENSMUSG00000031844	350.914	0.888697	0.213592	4.16072	3.17242e-05	4.49861	1.15989	15486	<= 0.05	0.719986	Up*
Hsd17b4	ENSMUSG00000024507	5857.41	0.471114	0.103237	4.56342	5.03279e-06	5.29819	1.09903	15488	<= 0.05	0.407741	Up*
Hsd17b6	ENSMUSG00000025396	743.614	1.88841	0.456572	4.13606	3.53316e-05	4.45184	1.38343	27400	<= 0.05	1.40782	Up*
Hsd3b3	ENSMUSG00000062410	339.428	1.03706	0.180825	5.73514	9.74324e-09	8.0113	1.14348	15494	<= 0.05	0.968222	Up*
Hsdl2	ENSMUSG00000028383	824.304	0.561146	0.142908	3.92663	8.61448e-05	4.06477	1.35861	72479	<= 0.05	0.445933	Up*
Hsf1	ENSMUSG00000022556	958.579	-0.291674	0.107407	-2.71561	0.00661548	2.17944	1.50959	15499	<= 0.05	-0.242442	Down*
Hspa14	ENSMUSG00000109865	1759.69	-0.285032	0.0857306	-3.32474	0.000885001	3.05306	1.22581	50497	<= 0.05	-0.252153	Down*
Hspa1a	ENSMUSG00000091971	363.404	-2.62949	0.945302	-2.78165	0.00540841	2.26693	0.894052	193740	<= 0.05	-0.57095	Down*
Hspbp1	ENSMUSG00000063802	762.242	-0.445943	0.0938179	-4.75328	2.00139e-06	5.69867	1.50959	66245	<= 0.05	-0.393612	Down*
Hspg2	ENSMUSG00000028763	844.88	-0.310591	0.100989	-3.07549	0.00210154	2.67746	1.22929	15530	<= 0.05	-0.263782	Down*
Htatip2	ENSMUSG00000039745	925.456	0.614245	0.109205	5.6247	1.8583e-08	7.73088	1.22581	53415	<= 0.05	0.547329	Up*
Htr4	ENSMUSG00000026322	178.397	-0.571321	0.18246	-3.13121	0.0017409	2.75923	1.03991	15562	<= 0.05	-0.399375	Down*
Htra2	ENSMUSG00000068329	686.298	-0.301351	0.0875013	-3.44396	0.000573259	3.24165	1.39549	64704	<= 0.05	-0.265672	Down*
Hunk	ENSMUSG00000053414	758.624	-0.41175	0.171567	-2.39994	0.016398	1.78521	1.50959	26559	<= 0.05	-0.280359	Down*
Huwe1	ENSMUSG00000025261	7427.16	-0.324072	0.125756	-2.57699	0.00996636	2.00146	0.889295	59026	<= 0.05	-0.254861	Down*
Hyi	ENSMUSG00000006395	245.406	0.55747	0.157376	3.54228	0.000396687	3.40155	1.15989	68180	<= 0.05	0.42201	Up*
Iars2	ENSMUSG00000026618	3937.74	-0.213283	0.0823035	-2.59141	0.00955822	2.01962	1.17302	381314	<= 0.05	-0.18955	Down*
Ica1	ENSMUSG00000062995	413.46	-0.262129	0.0992276	-2.64169	0.00824936	2.08358	0.894052	15893	<= 0.05	-0.222766	Down*
Icam1	ENSMUSG00000037405	55.1063	-0.743059	0.260178	-2.85597	0.0042906	2.36748	0.770925	15894	<= 0.05	-0.442026	Down*
Ide	ENSMUSG00000056999	3002.79	-0.296918	0.110362	-2.6904	0.00713654	2.14651	1.22581	15925	<= 0.05	-0.244667	Down*
Idh1	ENSMUSG00000025950	6478.49	1.18158	0.158466	7.45634	8.8962e-14	13.0508	0.876588	15926	<= 0.05	1.13831	Up*
Idh2	ENSMUSG00000030541	4046.92	-0.286505	0.0694931	-4.12278	3.74323e-05	4.42675	0.876588	269951	<= 0.05	-0.26388	Down*
Idnk	ENSMUSG00000050002	591.545	0.311302	0.122847	2.53407	0.0112747	1.94789	1.22929	75731	<= 0.05	0.246767	Up*
Ido1	ENSMUSG00000031551	113.916	0.891093	0.359986	2.47535	0.0133105	1.87581	1.22581	15930	<= 0.05	0.412932	Up*
Ier3ip1	ENSMUSG00000090000	961.66	0.289327	0.0936219	3.09037	0.00199905	2.69918	1.50959	66191	<= 0.05	0.250523	Up*
Ier5l	ENSMUSG00000089762	49.7948	-1.42745	0.326662	-4.36982	1.24352e-05	4.90535	0.765643	72500	<= 0.05	-1.19068	Down*
Iffo2	ENSMUSG00000041025	947.722	-0.749013	0.195433	-3.83258	0.000126805	3.89686	1.23235	212632	<= 0.05	-0.569908	Down*
Ifi27	ENSMUSG00000064215	432.911	0.655326	0.157815	4.1525	3.28859e-05	4.48299	1.15989	52668	<= 0.05	0.524053	Up*
Ifi27l2b	ENSMUSG00000021208	3883.3	1.3036	0.218975	5.95318	2.62983e-09	8.58007	1.17302	217845	<= 0.05	1.21555	Up*
Ifi35	ENSMUSG00000010358	1021.58	0.559653	0.154815	3.61498	0.00030037	3.52234	1.22929	70110	<= 0.05	0.42774	Up*
Ifi44	ENSMUSG00000028037	34.1528	1.5256	0.574802	2.65412	0.00795145	2.09955	0.87157	99899	<= 0.05	0.568092	Up*
Ifih1	ENSMUSG00000026896	1235.65	0.478696	0.0966924	4.95071	7.39427e-07	6.1311	1.05142	71586	<= 0.05	0.422097	Up*
Ifit1	ENSMUSG00000034459	232.367	2.54451	0.369073	6.89433	5.41207e-12	11.2666	1.0451	15957	<= 0.05	2.21388	Up*
Ifit1bl1	ENSMUSG00000079339	317.525	2.09261	0.492345	4.25029	2.1349e-05	4.67062	0.894052	667373	<= 0.05	1.53705	Up*
Ifit1bl2	ENSMUSG00000067297	785.654	2.6084	0.484365	5.38521	7.23605e-08	7.1405	1.23235	112419	<= 0.05	2.06107	Up*
Ifit3	ENSMUSG00000074896	114.56	1.83307	0.35152	5.21471	1.84107e-07	6.73493	1.22581	15959	<= 0.05	1.57524	Up*
Ifit3b	ENSMUSG00000062488	26.304	1.71993	0.509257	3.37733	0.000731945	3.13552	0.87157	667370	<= 0.05	1.00006	Up*
Ifitm2	ENSMUSG00000060591	4157.05	-0.436794	0.0913664	-4.78068	1.74702e-06	5.7577	1.09903	80876	<= 0.05	-0.387344	Down*
Ifitm3	ENSMUSG00000025492	2240.86	-0.737031	0.155846	-4.72921	2.25391e-06	5.64706	1.22929	66141	<= 0.05	-0.625963	Down*
Ifnar2	ENSMUSG00000022971	276.876	0.567013	0.185063	3.06389	0.00218477	2.66059	1.15989	15976	<= 0.05	0.391727	Up*
Ifngr1	ENSMUSG00000020009	3645.82	0.254719	0.0595527	4.2772	1.89259e-05	4.72294	1.10925	15979	<= 0.05	0.239313	Up*
Ifngr2	ENSMUSG00000022965	3944.8	0.535709	0.127834	4.19064	2.78163e-05	4.5557	1.17302	15980	<= 0.05	0.440942	Up*
Ifnlr1	ENSMUSG00000062157	252.375	0.829553	0.175216	4.73447	2.19626e-06	5.65832	1.14348	242700	<= 0.05	0.713922	Up*
Ifrd2	ENSMUSG00000010048	2530.13	-0.303164	0.0786291	-3.85562	0.000115436	3.93766	1.14607	15983	<= 0.05	-0.27352	Down*
Ift172	ENSMUSG00000038564	477.916	0.552671	0.169915	3.25262	0.00114346	2.94178	1.22929	67661	<= 0.05	0.399854	Up*
Ift20	ENSMUSG00000001105	1045.32	0.295724	0.106016	2.78943	0.00528017	2.27735	1.22929	55978	<= 0.05	0.246975	Up*
Ift27	ENSMUSG00000016637	246.926	-0.397435	0.145053	-2.73992	0.00614533	2.21145	1.14348	67042	<= 0.05	-0.296605	Down*
Igfbp4	ENSMUSG00000017493	3056.49	-0.594274	0.163151	-3.64249	0.000270016	3.56861	1.17302	16010	<= 0.05	-0.450009	Down*
Igfbp5	ENSMUSG00000026185	86.575	-2.48161	0.534545	-4.64247	3.44264e-06	5.46311	1.14348	16011	<= 0.05	-1.82614	Down*
Igfbp6	ENSMUSG00000023046	49.0718	-2.08321	0.679718	-3.06482	0.00217805	2.66193	0.87917	16012	<= 0.05	-0.828136	Down*
Igha	ENSMUSG00000095079	2009.28	-1.88411	0.361892	-5.20628	1.92665e-07	6.7152	1.17302	238447	<= 0.05	-1.60809	Down*
Ighg2b	ENSMUSG00000076613	54.9005	-2.88439	1.09184	-2.64176	0.00824753	2.08368	0.87917	16016	<= 0.05	-0.45598	Down*
Ighv1-55	ENSMUSG00000095589	10.3673	-3.20765	0.774567	-4.14122	3.45471e-05	4.46159	0.348568	780932	<= 0.05	-1.76358	Down*
Ighv1-64	ENSMUSG00000094088	7.55814	-2.85215	0.706167	-4.03892	5.36973e-05	4.27005	0.294192	380823	<= 0.05	-1.63575	Down*
Ighv1-76	ENSMUSG00000093896	11.6521	-3.68651	0.91775	-4.01689	5.89701e-05	4.22937	0.485492	100775174	<= 0.05	-1.67093	Down*
Igip	ENSMUSG00000110185	151.941	0.647678	0.165176	3.92114	8.81322e-05	4.05487	1.3506	109169	<= 0.05	0.50358	Up*
Igkc	ENSMUSG00000076609	1410.64	-1.89845	0.246615	-7.69805	1.38159e-14	13.8596	1.25558	16071	<= 0.05	-1.76524	Down*
Igkv1-110	ENSMUSG00000093861	37.6259	-1.81014	0.502187	-3.60452	0.000312732	3.50483	0.770925	381777	<= 0.05	-1.15061	Down*
Igkv1-117	ENSMUSG00000094335	25.7354	-1.71475	0.418983	-4.09266	4.26453e-05	4.37013	0.217596	16098	<= 0.05	-1.30772	Down*
Igkv1-135	ENSMUSG00000096336	11.8264	-2.30584	0.776948	-2.96782	0.00299919	2.523	0.485492	243420	<= 0.05	-0.741385	Down*
Igkv10-94	ENSMUSG00000096490	9.64421	-5.49906	1.04647	-5.25488	1.48119e-07	6.82939	0.294192	667550	<= 0.05	-4.26411	Down*
Igkv12-44	ENSMUSG00000096422	8.15655	-2.26264	0.699544	-3.23445	0.00121877	2.91408	0.352598	545851	<= 0.05	-0.954273	Down*
Igkv13-84	ENSMUSG00000076538	6.05405	-5.41385	1.12319	-4.82006	1.43518e-06	5.84309	0.349335	692152	<= 0.05	-3.53449	Down*
Igkv17-121	ENSMUSG00000076514	10.0166	-1.93304	0.672996	-2.87229	0.00407513	2.38986	0.351608	667435	<= 0.05	-0.697961	Down*
Igkv17-127	ENSMUSG00000076508	10.9617	-2.31776	0.849967	-2.72688	0.00639353	2.19426	0.48904	243433	<= 0.05	-0.573454	Down*
Igkv2-109	ENSMUSG00000105606	9.66532	-2.66409	0.914568	-2.91294	0.00358038	2.44607	0.349335	628268	<= 0.05	-0.657188	Down*
Igkv4-57	ENSMUSG00000076556	8.86387	-2.61586	0.892086	-2.9323	0.00336462	2.47306	0.349335	235952	<= 0.05	-0.678036	Down*
Igkv4-72	ENSMUSG00000076545	7.99937	-3.54088	1.05364	-3.3606	0.000777728	3.10917	0.294192	385109	<= 0.05	-0.910136	Down*
Igkv5-39	ENSMUSG00000076569	9.68222	-3.72541	0.831142	-4.48228	7.38504e-06	5.13165	0.351608	620017	<= 0.05	-2.17122	Down*
Igkv5-43	ENSMUSG00000094433	33.4645	-2.4051	0.766432	-3.13804	0.00170081	2.76934	0.87917	381783	<= 0.05	-0.866303	Down*
Igkv5-48	ENSMUSG00000076563	7.43338	-2.34007	0.76097	-3.07512	0.00210419	2.67691	0.294192	619846	<= 0.05	-0.821117	Down*
Igkv6-20	ENSMUSG00000076587	12.2891	-3.46677	0.993612	-3.48906	0.00048472	3.31451	0.48904	108024	<= 0.05	-1.05992	Down*
Igkv6-23	ENSMUSG00000095630	44.4391	-4.70403	0.489653	-9.60687	7.47906e-22	21.1262	0.87157	637227	<= 0.05	-4.54712	Down*
Igkv8-27	ENSMUSG00000076580	28.3076	-2.80999	0.674273	-4.16743	3.08051e-05	4.51138	0.778353	434041	<= 0.05	-1.71779	Down*
Iglc1	ENSMUSG00000105906	78.3761	-1.34303	0.505739	-2.65558	0.0079172	2.10143	1.3506	110785	<= 0.05	-0.553052	Down*
Iglc2	ENSMUSG00000076937	33.4455	-1.98563	0.695512	-2.85492	0.0043047	2.36606	0.770925	110786	<= 0.05	-0.684701	Down*
Iglc3	ENSMUSG00000105547	41.5023	-1.66013	0.629078	-2.63899	0.00831544	2.08011	0.87157	110787	<= 0.05	-0.563834	Down*
Iglv1	ENSMUSG00000076934	52.0149	-1.51465	0.32776	-4.62121	3.81504e-06	5.4185	0.765643	16142	<= 0.05	-1.28976	Down*
Igsf23	ENSMUSG00000040498	2008.57	0.966806	0.140726	6.87011	6.41508e-12	11.1928	1.17302	70080	<= 0.05	0.926558	Up*
Igsf3	ENSMUSG00000042035	430.017	0.769805	0.160792	4.78757	1.68813e-06	5.77259	1.15989	78908	<= 0.05	0.659789	Up*
Igsf5	ENSMUSG00000000159	879.462	0.549832	0.139774	3.93373	8.36385e-05	4.07759	1.22929	72058	<= 0.05	0.439001	Up*
Igsf8	ENSMUSG00000038034	857.252	-0.423886	0.102196	-4.14778	3.35711e-05	4.47403	1.50959	140559	<= 0.05	-0.364457	Down*
Igsf9	ENSMUSG00000037995	1217.52	0.738399	0.177666	4.1561	3.23726e-05	4.48982	1.22929	93842	<= 0.05	0.589793	Up*
Igtp	ENSMUSG00000078853	339.789	0.925198	0.274456	3.37102	0.000748891	3.12558	1.14348	16145	<= 0.05	0.628083	Up*
Ikzf1	ENSMUSG00000018654	135.098	-0.855935	0.352248	-2.42992	0.0151022	1.82096	1.22581	22778	<= 0.05	-0.394998	Down*
Il10rb	ENSMUSG00000022969	1776.39	0.627778	0.12562	4.99744	5.80972e-07	6.23584	1.14607	16155	<= 0.05	0.541016	Up*
Il13ra1	ENSMUSG00000017057	2334.06	0.626077	0.0602959	10.3834	2.95047e-25	24.5301	1.22581	16164	<= 0.05	0.606791	Up*
Il15	ENSMUSG00000031712	171.264	1.51982	0.247046	6.15197	7.65245e-10	9.1162	1.15989	16168	<= 0.05	1.40245	Up*
Il18	ENSMUSG00000039217	1176.49	1.52085	0.388826	3.91139	9.17663e-05	4.03732	1.05142	16173	<= 0.05	1.14699	Up*
Il1rn	ENSMUSG00000026981	27.0502	-1.25213	0.435642	-2.87422	0.00405027	2.39252	0.778353	16181	<= 0.05	-0.627713	Down*
Il22ra1	ENSMUSG00000037157	529.919	0.525027	0.130525	4.02241	5.76048e-05	4.23954	1.39549	230828	<= 0.05	0.426987	Up*
Il33	ENSMUSG00000024810	216.206	1.21975	0.333489	3.65754	0.000254645	3.59407	1.15989	77125	<= 0.05	0.889048	Up*
Il6st	ENSMUSG00000021756	1049.66	-0.364537	0.122589	-2.97367	0.00294266	2.53126	1.23235	16195	<= 0.05	-0.291574	Down*
Ilf2	ENSMUSG00000001016	2359.09	-0.35299	0.0871983	-4.04813	5.16291e-05	4.28711	1.66601	67781	<= 0.05	-0.312959	Down*
Ilf3	ENSMUSG00000032178	2198.37	-0.249806	0.0960478	-2.60085	0.00929925	2.03155	1.22581	16201	<= 0.05	-0.214094	Down*
Ilkap	ENSMUSG00000026309	1141.06	-0.230271	0.0746364	-3.08524	0.00203391	2.69167	1.35861	67444	<= 0.05	-0.208902	Down*
Ilrun	ENSMUSG00000056692	4742.15	0.146215	0.0420127	3.48025	0.000500944	3.30021	0.876588	224647	<= 0.05	0.141417	Up*
Ilvbl	ENSMUSG00000032763	1173.06	0.585292	0.109869	5.3272	9.97356e-08	7.00115	1.05142	216136	<= 0.05	0.515054	Up*
Imp4	ENSMUSG00000026127	2256.15	-0.299432	0.0890133	-3.3639	0.000768496	3.11436	1.22581	27993	<= 0.05	-0.262857	Down*
Impa1	ENSMUSG00000027531	2924.37	0.360636	0.071533	5.04154	4.61811e-07	6.33554	1.17302	55980	<= 0.05	0.332273	Up*
Impa2	ENSMUSG00000024525	904.729	-0.366425	0.0834711	-4.38985	1.13431e-05	4.94527	1.50959	114663	<= 0.05	-0.32843	Down*
Impdh1	ENSMUSG00000003500	511.176	-0.54969	0.106589	-5.1571	2.508e-07	6.60067	1.22929	23917	<= 0.05	-0.481703	Down*
Impdh2	ENSMUSG00000062867	9130.13	-0.286315	0.0577341	-4.95921	7.07808e-07	6.15008	1.10925	23918	<= 0.05	-0.270305	Down*
Incenp	ENSMUSG00000024660	2305.44	-0.430666	0.108236	-3.97895	6.92209e-05	4.15976	1.14607	16319	<= 0.05	-0.36447	Down*
Inf2	ENSMUSG00000037679	160.325	-0.541888	0.188278	-2.87812	0.00400047	2.39789	1.14348	70435	<= 0.05	-0.365087	Down*
Ino80c	ENSMUSG00000047989	985.289	0.352321	0.101377	3.47536	0.00051017	3.29229	1.23235	225280	<= 0.05	0.300349	Up*
Inpp5j	ENSMUSG00000034570	715.253	-0.421416	0.104311	-4.03999	5.34529e-05	4.27203	1.39549	170835	<= 0.05	-0.36003	Down*
Insig2	ENSMUSG00000003721	583.351	0.390556	0.0938944	4.15952	3.18912e-05	4.49633	1.35861	72999	<= 0.05	0.341717	Up*
Insl6	ENSMUSG00000050957	213.372	0.661393	0.176741	3.74216	0.000182444	3.73887	1.03991	27356	<= 0.05	0.499811	Up*
Insr	ENSMUSG00000005534	1529.23	0.570361	0.166264	3.43044	0.000602593	3.21998	1.22929	16337	<= 0.05	0.421768	Up*
Insrr	ENSMUSG00000005640	87.3464	-0.742943	0.273027	-2.72114	0.00650581	2.1867	1.03991	23920	<= 0.05	-0.420233	Down*
Ints1	ENSMUSG00000029547	1538.23	-0.214365	0.0812253	-2.63914	0.00831174	2.08031	1.22581	68510	<= 0.05	-0.191069	Down*
Ints10	ENSMUSG00000031864	1450.86	-0.279974	0.0950286	-2.9462	0.00321701	2.49255	1.17425	70885	<= 0.05	-0.241253	Down*
Ints11	ENSMUSG00000029034	1242.26	-0.37053	0.116663	-3.17608	0.0014928	2.826	1.17425	71957	<= 0.05	-0.302357	Down*
Ints2	ENSMUSG00000018068	896.226	-0.375602	0.108174	-3.4722	0.000516217	3.28717	1.35861	70422	<= 0.05	-0.314865	Down*
Ints5	ENSMUSG00000071652	1256.18	-0.322709	0.0778277	-4.14646	3.37661e-05	4.47152	1.22581	109077	<= 0.05	-0.292153	Down*
Ints6l	ENSMUSG00000035967	81.9018	-1.05209	0.275313	-3.82144	0.000132676	3.87721	1.22581	236790	<= 0.05	-0.807166	Down*
Ints7	ENSMUSG00000037461	1674.3	-0.340034	0.0932828	-3.64519	0.000267194	3.57317	1.22581	77065	<= 0.05	-0.296177	Down*
Ip6k1	ENSMUSG00000032594	1561.7	0.311289	0.100527	3.09659	0.00195763	2.70827	1.05142	27399	<= 0.05	0.264757	Up*
Ip6k2	ENSMUSG00000032599	754.672	0.663631	0.165134	4.01875	5.85066e-05	4.23279	1.35861	76500	<= 0.05	0.521629	Up*
Ipmk	ENSMUSG00000060733	4507.38	0.433227	0.0923232	4.6925	2.69883e-06	5.56882	0.889295	69718	<= 0.05	0.383031	Up*
Ipo11	ENSMUSG00000042590	1172.5	-0.248811	0.0918825	-2.70793	0.00677041	2.16939	1.22581	76582	<= 0.05	-0.215816	Down*
Ipo4	ENSMUSG00000002319	1205.55	-0.444559	0.146527	-3.03397	0.00241361	2.61733	1.05142	75751	<= 0.05	-0.334203	Down*
Ipo5	ENSMUSG00000030662	7821.25	-0.328862	0.0983852	-3.34259	0.00083	3.08092	0.889295	70572	<= 0.05	-0.281998	Down*
Ipo9	ENSMUSG00000041879	1827.21	-0.449175	0.122856	-3.65612	0.000256066	3.59165	1.14607	226432	<= 0.05	-0.365368	Down*
Ippk	ENSMUSG00000021385	926.486	-0.313994	0.109286	-2.87315	0.00406407	2.39104	1.35861	75678	<= 0.05	-0.260127	Down*
Iqgap2	ENSMUSG00000021676	5954.07	1.0603	0.171078	6.19778	5.72667e-10	9.2421	0.889295	544963	<= 0.05	1.00385	Up*
Iqsec1	ENSMUSG00000034312	364.725	-0.630669	0.142695	-4.41969	9.88409e-06	5.00506	1.15989	232227	<= 0.05	-0.519702	Down*
Irak1	ENSMUSG00000031392	2311.36	-0.354327	0.0752416	-4.7092	2.48694e-06	5.60434	1.66601	16179	<= 0.05	-0.323571	Down*
Irak2	ENSMUSG00000060477	740.63	0.506509	0.189182	2.67736	0.00742052	2.12957	1.38343	108960	<= 0.05	0.334414	Up*
Irak3	ENSMUSG00000020227	73.2335	-0.492963	0.178465	-2.76223	0.00574077	2.24103	0.87157	73914	<= 0.05	-0.336562	Down*
Irak4	ENSMUSG00000059883	1164.84	0.363468	0.0947703	3.83525	0.000125438	3.90157	1.22929	266632	<= 0.05	0.316148	Up*
Ireb2	ENSMUSG00000032293	3632.49	0.435584	0.0980691	4.44161	8.92895e-06	5.0492	1.10925	64602	<= 0.05	0.379539	Up*
Irf2	ENSMUSG00000031627	2407.4	0.386802	0.0909013	4.25519	2.08874e-05	4.68012	1.14607	16363	<= 0.05	0.340962	Up*
Irf2bp1	ENSMUSG00000044030	1233.29	-0.398518	0.0966476	-4.12341	3.73306e-05	4.42794	1.17425	272359	<= 0.05	-0.346489	Down*
Irf5	ENSMUSG00000029771	64.2569	-1.42754	0.344313	-4.14607	3.38233e-05	4.47078	0.778353	27056	<= 0.05	-1.14863	Down*
Irf6	ENSMUSG00000026638	5912.07	0.275711	0.100174	2.75232	0.00591739	2.22787	1.10925	54139	<= 0.05	0.233924	Up*
Irf7	ENSMUSG00000025498	586.005	1.44776	0.240454	6.02096	1.73391e-09	8.76097	1.39549	54123	<= 0.05	1.33869	Up*
Irf9	ENSMUSG00000002325	715.418	0.509585	0.147165	3.46269	0.000534807	3.2718	1.39549	16391	<= 0.05	0.390787	Up*
Irs2	ENSMUSG00000038894	569.616	1.07866	0.173514	6.21654	5.08221e-10	9.29395	1.22929	384783	<= 0.05	1.02162	Up*
Isca1	ENSMUSG00000044792	2901.79	0.25448	0.0779355	3.26527	0.00109361	2.96114	1.22581	69046	<= 0.05	0.229269	Up*
Isg15	ENSMUSG00000035692	94.9415	1.71549	0.370516	4.63	3.65666e-06	5.43692	1.3506	100038882	<= 0.05	1.42526	Up*
Isg20l2	ENSMUSG00000048039	1864.26	-0.307534	0.0828653	-3.71125	0.000206239	3.68563	1.14607	229504	<= 0.05	-0.274597	Down*
Isoc1	ENSMUSG00000024601	2536.08	0.337451	0.0675125	4.99835	5.78218e-07	6.23791	1.14607	66307	<= 0.05	0.31312	Up*
Isoc2a	ENSMUSG00000086784	584.426	0.355109	0.100946	3.51783	0.00043509	3.36142	1.38343	664994	<= 0.05	0.303214	Up*
Isyna1	ENSMUSG00000019139	2518.88	-0.516258	0.0973041	-5.30561	1.12294e-07	6.94964	1.22929	71780	<= 0.05	-0.458447	Down*
Itfg1	ENSMUSG00000031703	2205.32	0.421852	0.0563478	7.48657	7.06955e-14	13.1506	1.17302	71927	<= 0.05	0.402121	Up*
Itga3	ENSMUSG00000001507	2531.67	0.590546	0.103982	5.67932	1.35235e-08	7.86891	1.14607	16400	<= 0.05	0.527807	Up*
Itga5	ENSMUSG00000000555	155.931	-0.935754	0.203798	-4.59157	4.39927e-06	5.35662	1.22581	16402	<= 0.05	-0.805614	Down*
Itgal	ENSMUSG00000030830	58.5637	-1.09739	0.376624	-2.91374	0.00357122	2.44718	0.778353	16408	<= 0.05	-0.594367	Down*
Itgax	ENSMUSG00000030789	91.1986	-0.962042	0.376579	-2.55469	0.0106283	1.97354	1.15989	16411	<= 0.05	-0.448809	Down*
Itgb4	ENSMUSG00000020758	2118.54	0.280778	0.10884	2.57972	0.00988795	2.00489	1.17302	192897	<= 0.05	0.232076	Up*
Itih5	ENSMUSG00000025780	435.399	-0.415623	0.164797	-2.52203	0.0116681	1.933	1.22581	209378	<= 0.05	-0.290423	Down*
Itln1	ENSMUSG00000038209	60129.4	-0.654888	0.139008	-4.71115	2.46322e-06	5.6085	0.889295	16429	<= 0.05	-0.552726	Down*
Itm2b	ENSMUSG00000022108	10479.1	0.462676	0.110005	4.20595	2.59991e-05	4.58504	0.876588	16432	<= 0.05	0.392279	Up*
Itm2c	ENSMUSG00000026223	1266.26	-0.179322	0.0725315	-2.47233	0.0134236	1.87213	1.05142	64294	<= 0.05	-0.163171	Down*
Itpa	ENSMUSG00000074797	1407.95	-0.263453	0.107607	-2.4483	0.0143532	1.84305	1.17425	16434	<= 0.05	-0.218232	Down*
Itpk1	ENSMUSG00000057963	2924.25	0.344602	0.131599	2.61859	0.00882945	2.05407	1.66601	217837	<= 0.05	0.266563	Up*
Itprid1	ENSMUSG00000037973	50.2584	0.582703	0.226951	2.56753	0.0102426	1.98959	0.765643	232016	<= 0.05	0.347782	Up*
Itpripl1	ENSMUSG00000074825	684.097	-0.428621	0.10542	-4.06585	4.78575e-05	4.32005	1.39549	73338	<= 0.05	-0.365526	Down*
Itpripl2	ENSMUSG00000095115	552.432	0.481682	0.149784	3.21585	0.00130059	2.88586	1.22581	319622	<= 0.05	0.362396	Up*
Iyd	ENSMUSG00000019762	317.588	1.9219	0.252716	7.605	2.84907e-14	13.5453	1.14348	70337	<= 0.05	1.7813	Up*
Jak2	ENSMUSG00000024789	2251.32	0.798078	0.120684	6.61294	3.76765e-11	10.4239	1.66601	16452	<= 0.05	0.749997	Up*
Jak3	ENSMUSG00000031805	214.17	-0.424631	0.132444	-3.20613	0.00134535	2.87116	1.03991	16453	<= 0.05	-0.332938	Down*
Jchain	ENSMUSG00000067149	432.779	-1.92619	0.273373	-7.04599	1.84143e-12	11.7348	0.894052	16069	<= 0.05	-1.7628	Down*
Jmjd1c	ENSMUSG00000037876	1516.24	0.297752	0.107257	2.77606	0.00550227	2.25946	1.22581	108829	<= 0.05	0.247771	Up*
Jmjd4	ENSMUSG00000036819	443.991	-0.313152	0.118602	-2.64036	0.00828184	2.08187	1.35861	194952	<= 0.05	-0.251798	Down*
Jmjd6	ENSMUSG00000056962	1113.47	-0.527837	0.135446	-3.89702	9.73843e-05	4.01151	1.23235	107817	<= 0.05	-0.423299	Down*
Jpt2	ENSMUSG00000024165	3874.28	-0.290478	0.0816165	-3.55906	0.000372187	3.42924	1.10925	52009	<= 0.05	-0.259865	Down*
Junb	ENSMUSG00000052837	710.856	0.486595	0.142831	3.40679	0.000657317	3.18223	1.22581	16477	<= 0.05	0.37538	Up*
Kalrn	ENSMUSG00000061751	616.516	1.35773	0.269633	5.03548	4.76652e-07	6.3218	1.22581	545156	<= 0.05	1.21353	Up*
Kars	ENSMUSG00000031948	5617.44	-0.144856	0.0455335	-3.18131	0.00146611	2.83383	0.889295	85305	<= 0.05	-0.139307	Down*
Kat2a	ENSMUSG00000020918	1678.54	-0.373981	0.0922517	-4.05393	5.03651e-05	4.29787	1.22929	14534	<= 0.05	-0.327952	Down*
Kat2b	ENSMUSG00000000708	835.652	0.599843	0.155096	3.86755	0.000109933	3.95887	1.35861	18519	<= 0.05	0.467806	Up*
Kbtbd11	ENSMUSG00000055675	1183.15	0.565325	0.158025	3.57744	0.000346975	3.4597	1.22929	74901	<= 0.05	0.428711	Up*
Kbtbd2	ENSMUSG00000059486	813.598	0.230315	0.0883223	2.60767	0.00911621	2.04019	1.22581	210973	<= 0.05	0.201542	Up*
Kbtbd8	ENSMUSG00000030031	410.694	-0.405616	0.147711	-2.74602	0.00603234	2.21951	1.15989	243574	<= 0.05	-0.300502	Down*
Kcne3	ENSMUSG00000035165	5930.5	-0.406157	0.11381	-3.56872	0.000358724	3.44524	0.889295	57442	<= 0.05	-0.336495	Down*
Kcnj10	ENSMUSG00000044708	9.10372	-1.86444	0.611464	-3.04914	0.00229498	2.63922	0.348568	16513	<= 0.05	-0.814898	Down*
Kcnk1	ENSMUSG00000033998	1841.24	-0.445936	0.138135	-3.22825	0.00124549	2.90466	1.22929	16525	<= 0.05	-0.345029	Down*
Kcnk5	ENSMUSG00000023243	1242.48	0.631135	0.12026	5.24807	1.53701e-07	6.81332	1.25558	16529	<= 0.05	0.552031	Up*
Kcnn4	ENSMUSG00000054342	2185.32	-0.455794	0.109684	-4.15551	3.24569e-05	4.48869	1.22581	16534	<= 0.05	-0.386186	Down*
Kctd12	ENSMUSG00000098557	1352.47	0.299995	0.119373	2.51309	0.0119679	1.92198	1.25558	239217	<= 0.05	0.240205	Up*
Kctd3	ENSMUSG00000026608	1169.3	-0.226398	0.0729257	-3.1045	0.00190601	2.71988	1.05142	226823	<= 0.05	-0.206211	Down*
Kctd9	ENSMUSG00000034327	472.441	0.45269	0.153546	2.94824	0.0031959	2.49541	1.22929	105440	<= 0.05	0.332961	Up*
Kdelr1	ENSMUSG00000002778	4556.19	0.269065	0.0992109	2.71206	0.00668675	2.17479	1.09903	68137	<= 0.05	0.228809	Up*
Kdelr2	ENSMUSG00000079111	4264.64	0.283868	0.0910351	3.11823	0.00181943	2.74006	0.876588	66913	<= 0.05	0.247482	Up*
Kdm1a	ENSMUSG00000036940	1887.9	-0.287555	0.0936303	-3.07118	0.00213215	2.67118	1.66601	99982	<= 0.05	-0.248945	Down*
Kdm2b	ENSMUSG00000029475	1175.44	-0.336891	0.13203	-2.55162	0.0107224	1.96971	1.22581	30841	<= 0.05	-0.259881	Down*
Kdm5b	ENSMUSG00000042207	1235.12	0.364723	0.100819	3.61762	0.000297327	3.52677	1.17425	75605	<= 0.05	0.311933	Up*
Kdm7a	ENSMUSG00000042599	760.976	0.576581	0.132659	4.34635	1.38424e-05	4.85879	1.50959	338523	<= 0.05	0.475907	Up*
Kdm8	ENSMUSG00000030752	199.457	-0.431331	0.128542	-3.35557	0.000792012	3.10127	1.03991	77035	<= 0.05	-0.343081	Down*
Kdr	ENSMUSG00000062960	7.09268	-2.062	0.709089	-2.90795	0.00363802	2.43913	0.352598	16542	<= 0.05	-0.716751	Down*
Khdc4	ENSMUSG00000028060	1536.89	-0.347125	0.123665	-2.80699	0.00500065	2.30097	1.05142	74200	<= 0.05	-0.275872	Down*
Khk	ENSMUSG00000029162	4649.14	0.851325	0.196553	4.33127	1.48251e-05	4.829	0.876588	16548	<= 0.05	0.703359	Up*
Khsrp	ENSMUSG00000007670	4755.01	-0.320206	0.0830106	-3.85741	0.000114594	3.94084	1.17302	16549	<= 0.05	-0.286102	Down*
Kif12	ENSMUSG00000028357	169.783	-0.813022	0.203435	-3.99648	6.42922e-05	4.19184	1.14348	16552	<= 0.05	-0.637136	Down*
Kif1c	ENSMUSG00000020821	6042.11	0.128355	0.0482142	2.66218	0.00776353	2.10994	1.17302	16562	<= 0.05	0.122841	Up*
Kif23	ENSMUSG00000032254	1829.35	-0.349364	0.125211	-2.7902	0.0052675	2.2784	1.66601	71819	<= 0.05	-0.276335	Down*
Kifc3	ENSMUSG00000031788	249.633	0.750773	0.182914	4.10452	4.05148e-05	4.39239	1.0451	16582	<= 0.05	0.595813	Up*
Kifc5b	ENSMUSG00000024301	252.064	-0.3954	0.12146	-3.25538	0.00113241	2.946	0.894052	16580	<= 0.05	-0.319209	Down*
Klc1	ENSMUSG00000021288	830.759	-0.414006	0.116521	-3.55306	0.000380782	3.41932	1.35861	16593	<= 0.05	-0.340692	Down*
Klc4	ENSMUSG00000003546	2229.82	0.542897	0.121333	4.47445	7.661e-06	5.11571	1.17302	74764	<= 0.05	0.456507	Up*
Klf10	ENSMUSG00000037465	1077.74	-0.672068	0.263618	-2.5494	0.0107908	1.96695	1.22929	21847	<= 0.05	-0.371275	Down*
Klf15	ENSMUSG00000030087	120.702	0.887574	0.273194	3.24888	0.00115861	2.93606	1.03991	66277	<= 0.05	0.581442	Up*
Klf16	ENSMUSG00000035397	635.524	-0.572233	0.120798	-4.7371	2.16799e-06	5.66394	1.39549	118445	<= 0.05	-0.487313	Down*
Klf3	ENSMUSG00000029178	3798.62	0.416945	0.125139	3.33185	0.000862694	3.06414	0.876588	16599	<= 0.05	0.334165	Up*
Klf4	ENSMUSG00000003032	1476.35	0.707244	0.131077	5.39565	6.82777e-08	7.16572	1.22581	16600	<= 0.05	0.626567	Up*
Klf5	ENSMUSG00000005148	11937.1	0.320327	0.0777253	4.12127	3.76784e-05	4.42391	0.876588	12224	<= 0.05	0.290016	Up*
Klf6	ENSMUSG00000000078	1480.43	0.853199	0.1623	5.25694	1.46469e-07	6.83425	1.25558	23849	<= 0.05	0.766309	Up*
Klf9	ENSMUSG00000033863	857.368	0.242722	0.087394	2.77733	0.00548073	2.26116	1.23235	16601	<= 0.05	0.213116	Up*
Klhdc4	ENSMUSG00000040263	995.372	-0.309308	0.105927	-2.92001	0.00350015	2.45591	1.22929	234825	<= 0.05	-0.258775	Down*
Klhl21	ENSMUSG00000073700	650.504	-0.372127	0.123906	-3.00329	0.00267077	2.57336	1.22929	242785	<= 0.05	-0.296763	Down*
Klhl23	ENSMUSG00000042155	405.397	-0.627783	0.201132	-3.12124	0.00180089	2.74451	0.894052	277396	<= 0.05	-0.425031	Down*
Klhl24	ENSMUSG00000062901	1018.28	0.559682	0.196139	2.8535	0.00432409	2.3641	1.50959	75785	<= 0.05	0.36984	Up*
Klhl28	ENSMUSG00000020948	193.794	0.313507	0.126266	2.4829	0.0130316	1.885	1.03991	66689	<= 0.05	0.245755	Up*
Klhl5	ENSMUSG00000054920	437.696	-0.344332	0.105406	-3.26672	0.00108802	2.96336	1.14348	71778	<= 0.05	-0.289763	Down*
Klhl6	ENSMUSG00000043008	41.6077	-1.24507	0.436027	-2.85549	0.00429709	2.36683	0.87917	239743	<= 0.05	-0.618365	Down*
Klhl8	ENSMUSG00000029312	203.355	-0.467687	0.129829	-3.60234	0.000315371	3.50118	1.14348	246293	<= 0.05	-0.37407	Down*
Klk1	ENSMUSG00000063903	1823.75	-0.323103	0.104499	-3.09193	0.0019886	2.70145	1.22929	16612	<= 0.05	-0.271924	Down*
Klkb1	ENSMUSG00000109764	17.0114	1.42166	0.433477	3.27967	0.00103929	2.98326	0.485492	16621	<= 0.05	0.856966	Up*
Kmt2b	ENSMUSG00000006307	1693.32	-0.264126	0.104874	-2.5185	0.0117855	1.92865	1.25558	75410	<= 0.05	-0.220677	Down*
Knop1	ENSMUSG00000030980	2092.84	-0.41855	0.117263	-3.56933	0.000357897	3.44624	1.22929	66356	<= 0.05	-0.343967	Down*
Kpna2	ENSMUSG00000018362	6327.77	-0.335348	0.0900806	-3.72276	0.000197057	3.70541	1.09903	16647	<= 0.05	-0.294518	Down*
Kpnb1	ENSMUSG00000001440	13824.6	-0.333444	0.0965848	-3.45234	0.00055574	3.25513	1.17302	16211	<= 0.05	-0.287553	Down*
Krcc1	ENSMUSG00000053012	2289.13	0.42001	0.0924677	4.54224	5.56605e-06	5.25445	1.22581	57896	<= 0.05	0.370441	Up*
Kri1	ENSMUSG00000035047	847.596	-0.2659	0.079685	-3.33689	0.000847227	3.072	1.50959	215194	<= 0.05	-0.23866	Down*
Krr1	ENSMUSG00000063334	1753.84	-0.329995	0.107828	-3.06038	0.00221054	2.6555	1.25558	52705	<= 0.05	-0.275158	Down*
Krt20	ENSMUSG00000035775	9333.54	1.49019	0.413539	3.60351	0.000313951	3.50314	0.889295	66809	<= 0.05	1.02381	Up*
Krt7	ENSMUSG00000023039	2218.95	-0.616885	0.110975	-5.55875	2.71707e-08	7.5659	1.14607	110310	<= 0.05	-0.548059	Down*
Ksr1	ENSMUSG00000018334	1098.51	0.35101	0.115415	3.0413	0.0023556	2.6279	1.50959	16706	<= 0.05	0.286673	Up*
Kti12	ENSMUSG00000073775	1143.82	-0.348971	0.12288	-2.83992	0.00451243	2.34559	1.25558	100087	<= 0.05	-0.278137	Down*
Kxd1	ENSMUSG00000055553	1151.42	0.359356	0.100779	3.5658	0.000362749	3.44039	1.25558	75620	<= 0.05	0.307159	Up*
Kyat1	ENSMUSG00000039648	452.5	0.32327	0.0881986	3.66525	0.000247097	3.60713	1.22929	70266	<= 0.05	0.285016	Up*
L3mbtl2	ENSMUSG00000022394	1172.26	-0.299609	0.0926871	-3.23248	0.00122722	2.91108	1.22929	214669	<= 0.05	-0.260352	Down*
Lacc1	ENSMUSG00000044350	143.832	-0.626464	0.193101	-3.24423	0.0011777	2.92897	1.15989	210808	<= 0.05	-0.436294	Down*
Lactb	ENSMUSG00000032370	393.555	0.321049	0.125888	2.55028	0.0107638	1.96804	0.894052	80907	<= 0.05	0.25226	Up*
Lactb2	ENSMUSG00000025937	1034.25	0.269507	0.0956173	2.8186	0.00482331	2.31666	1.50959	212442	<= 0.05	0.231633	Up*
Lair1	ENSMUSG00000055541	29.2739	-1.0614	0.365513	-2.90386	0.0036859	2.43346	0.87157	52855	<= 0.05	-0.578335	Down*
Lama3	ENSMUSG00000024421	37.6263	1.47953	0.474221	3.11991	0.00180906	2.74255	0.770925	16774	<= 0.05	0.799189	Up*
Lamb1	ENSMUSG00000002900	104.323	-1.02766	0.320324	-3.20817	0.00133581	2.87425	1.15989	16777	<= 0.05	-0.650344	Down*
Lamb2	ENSMUSG00000052911	100.414	-1.1083	0.309607	-3.57971	0.000343975	3.46347	1.14348	16779	<= 0.05	-0.795163	Down*
Lamp1	ENSMUSG00000031447	12029.5	0.441727	0.0717479	6.15666	7.42958e-10	9.12904	0.889295	16783	<= 0.05	0.40992	Up*
Lamp2	ENSMUSG00000016534	3861.47	0.404266	0.086789	4.65803	3.19244e-06	5.49588	0.889295	16784	<= 0.05	0.360936	Up*
Lamtor2	ENSMUSG00000028062	1309.73	0.247231	0.101577	2.43394	0.0149356	1.82578	1.22581	83409	<= 0.05	0.208363	Up*
Lancl1	ENSMUSG00000026000	735.515	-0.308555	0.0872237	-3.53751	0.000403917	3.39371	1.22929	14768	<= 0.05	-0.272394	Down*
Lap3	ENSMUSG00000039682	4742.86	0.447178	0.168171	2.65906	0.00783589	2.10591	1.09903	66988	<= 0.05	0.311642	Up*
Laptm4a	ENSMUSG00000020585	5124.69	0.186064	0.0637027	2.92082	0.00349115	2.45703	1.10925	17775	<= 0.05	0.172869	Up*
Large2	ENSMUSG00000040434	355.362	-0.533689	0.108989	-4.89672	9.74479e-07	6.01123	1.15989	228366	<= 0.05	-0.462526	Down*
Larp1	ENSMUSG00000037331	9756.69	-0.217244	0.0762144	-2.85044	0.00436595	2.35992	1.10925	73158	<= 0.05	-0.196187	Down*
Larp1b	ENSMUSG00000025762	2796.5	0.629329	0.117803	5.3422	9.18259e-08	7.03703	1.17302	214048	<= 0.05	0.553234	Up*
Larp4b	ENSMUSG00000033499	4994.41	0.2282	0.0641971	3.55468	0.000378443	3.422	0.876588	217980	<= 0.05	0.212097	Up*
Larp7	ENSMUSG00000027968	1531.29	-0.246979	0.0761026	-3.24534	0.00117312	2.93066	1.22581	28036	<= 0.05	-0.22344	Down*
Las1l	ENSMUSG00000057421	1553.36	-0.207858	0.0775472	-2.68041	0.00735325	2.13352	1.25558	76130	<= 0.05	-0.186993	Down*
Lasp1	ENSMUSG00000038366	12421.2	0.420338	0.092711	4.53386	5.79167e-06	5.2372	1.09903	16796	<= 0.05	0.370516	Up*
Lbr	ENSMUSG00000004880	4007.48	-0.290985	0.0954657	-3.04806	0.00230327	2.63766	1.17302	98386	<= 0.05	-0.25067	Down*
Lclat1	ENSMUSG00000054469	2844.45	0.257991	0.0950831	2.71332	0.00666126	2.17644	1.66601	225010	<= 0.05	0.221874	Up*
Lcmt1	ENSMUSG00000030763	969.816	0.25038	0.0986514	2.53802	0.0111481	1.9528	1.22581	30949	<= 0.05	0.212944	Up*
Lct	ENSMUSG00000026354	8680.74	1.96482	0.505628	3.8859	0.000101953	3.9916	0.889295	226413	<= 0.05	1.34192	Up*
Ldb1	ENSMUSG00000025223	1317.83	-0.329349	0.0915714	-3.59664	0.000322358	3.49166	1.25558	16825	<= 0.05	-0.287903	Down*
Ldb3	ENSMUSG00000021798	989.936	0.329634	0.0866755	3.80308	0.00014291	3.84494	1.22929	24131	<= 0.05	0.291978	Up*
Leap2	ENSMUSG00000036216	572.69	1.70768	0.490499	3.48152	0.000498576	3.30227	1.22929	259301	<= 0.05	1.05373	Up*
Leng8	ENSMUSG00000035545	1684.3	-0.376592	0.107443	-3.50503	0.000456553	3.34051	1.22581	232798	<= 0.05	-0.316434	Down*
Leng9	ENSMUSG00000043432	526.371	0.588653	0.102802	5.72608	1.02776e-08	7.98811	1.22581	243813	<= 0.05	0.527162	Up*
Leprot	ENSMUSG00000035212	1613.91	0.247178	0.093691	2.63823	0.00833412	2.07914	1.17425	230514	<= 0.05	0.213262	Up*
Leprotl1	ENSMUSG00000031513	666.971	0.308942	0.123824	2.495	0.0125955	1.89978	1.38343	68192	<= 0.05	0.24402	Up*
Lfng	ENSMUSG00000029570	454.256	-0.48304	0.127044	-3.80214	0.000143454	3.84329	1.22929	16848	<= 0.05	-0.3915	Down*
Lgals3	ENSMUSG00000050335	1816.16	1.17021	0.247758	4.7232	2.32158e-06	5.63422	1.17302	16854	<= 0.05	1.03173	Up*
Lgals3bp	ENSMUSG00000033880	7887.55	0.223043	0.0648429	3.43974	0.000582273	3.23487	1.09903	19039	<= 0.05	0.206969	Up*
Lgals8	ENSMUSG00000057554	1393.06	0.457206	0.102051	4.48016	7.45866e-06	5.12734	1.05142	56048	<= 0.05	0.395785	Up*
Lgmn	ENSMUSG00000021190	703.355	-0.426519	0.126779	-3.36426	0.000767485	3.11493	1.22581	19141	<= 0.05	-0.340789	Down*
Lhfpl2	ENSMUSG00000045312	99.1954	1.47976	0.267712	5.52743	3.24965e-08	7.48816	1.22581	218454	<= 0.05	1.34183	Up*
Lig1	ENSMUSG00000056394	2909.15	-0.588348	0.112927	-5.20998	1.88859e-07	6.72386	1.17302	16881	<= 0.05	-0.514511	Down*
Lig3	ENSMUSG00000020697	1403.17	-0.265273	0.110195	-2.40731	0.0160706	1.79397	1.22581	16882	<= 0.05	-0.217984	Down*
Lima1	ENSMUSG00000023022	9798.38	0.259099	0.0624238	4.15064	3.31541e-05	4.47946	1.09903	65970	<= 0.05	0.242033	Up*
Lin54	ENSMUSG00000035310	1011.92	-0.382737	0.122474	-3.12505	0.00177775	2.75013	1.50959	231506	<= 0.05	-0.307242	Down*
Lin7c	ENSMUSG00000027162	3576.87	0.368204	0.0845734	4.35367	1.3388e-05	4.87328	1.17302	22343	<= 0.05	0.329176	Up*
Lins1	ENSMUSG00000053091	265.549	-0.249201	0.102365	-2.43444	0.0149147	1.82638	1.15989	72635	<= 0.05	-0.209551	Down*
Lipa	ENSMUSG00000024781	901.45	1.70895	0.19476	8.77467	1.71413e-18	17.766	1.22581	16889	<= 0.05	1.62963	Up*
Lipe	ENSMUSG00000003123	679.212	1.25186	0.252168	4.9644	6.89145e-07	6.16169	1.22929	16890	<= 0.05	1.1215	Up*
Lipg	ENSMUSG00000053846	954.437	-0.489054	0.140858	-3.47195	0.000516686	3.28677	1.35861	16891	<= 0.05	-0.380057	Down*
Liph	ENSMUSG00000044626	801.29	0.396256	0.116503	3.40125	0.000670792	3.17341	1.22581	239759	<= 0.05	0.324982	Up*
Lipt2	ENSMUSG00000030725	730.853	-0.349397	0.117905	-2.96337	0.00304292	2.51671	1.38343	67164	<= 0.05	-0.28303	Down*
Litaf	ENSMUSG00000022500	1085.07	0.539845	0.133952	4.03015	5.57423e-05	4.25382	1.22929	56722	<= 0.05	0.436983	Up*
Lmbr1l	ENSMUSG00000022999	345.894	0.475812	0.19309	2.4642	0.0137321	1.86226	1.22581	74775	<= 0.05	0.305653	Up*
Lmbrd1	ENSMUSG00000073725	1347.26	0.607473	0.111072	5.46919	4.52103e-08	7.34476	1.22581	68421	<= 0.05	0.537571	Up*
Lmbrd2	ENSMUSG00000039704	2050.67	0.340332	0.118575	2.87018	0.0041024	2.38696	1.22581	320506	<= 0.05	0.274717	Up*
Lmf2	ENSMUSG00000022614	990.464	-0.363646	0.0806307	-4.51003	6.48196e-06	5.18829	1.22581	105847	<= 0.05	-0.328136	Down*
Lmnb1	ENSMUSG00000024590	4250.84	-0.369879	0.0816707	-4.52891	5.92891e-06	5.22703	0.889295	16906	<= 0.05	-0.33312	Down*
Lmnb2	ENSMUSG00000062075	2241.2	-0.197267	0.0704118	-2.80162	0.00508462	2.29374	1.66601	16907	<= 0.05	-0.180545	Down*
Lmo2	ENSMUSG00000032698	40.405	-1.0859	0.322935	-3.36261	0.000772104	3.11232	0.765643	16909	<= 0.05	-0.724428	Down*
Lmo7	ENSMUSG00000033060	3710.08	0.427832	0.136916	3.12479	0.00177934	2.74974	1.10925	380928	<= 0.05	0.330767	Up*
Lonp1	ENSMUSG00000041168	3745.33	-0.228071	0.0650074	-3.50839	0.000450822	3.34599	0.889295	74142	<= 0.05	-0.2116	Down*
Lonp2	ENSMUSG00000047866	2835.8	0.246714	0.0846446	2.91471	0.00356022	2.44852	1.17302	66887	<= 0.05	0.218309	Up*
Lonrf1	ENSMUSG00000039633	217.671	-0.401083	0.158251	-2.53448	0.0112616	1.9484	1.15989	244421	<= 0.05	-0.285873	Down*
Lpar1	ENSMUSG00000038668	738.309	0.502462	0.126308	3.97805	6.94814e-05	4.15813	1.22929	14745	<= 0.05	0.410651	Up*
Lpar3	ENSMUSG00000036832	25.3287	1.28734	0.40565	3.17352	0.00150604	2.82216	0.485492	65086	<= 0.05	0.760305	Up*
Lpcat1	ENSMUSG00000021608	124.077	-0.725667	0.211275	-3.4347	0.000593207	3.22679	1.22581	210992	<= 0.05	-0.511762	Down*
Lpcat2	ENSMUSG00000033192	30.8839	-1.67491	0.293519	-5.70633	1.15436e-08	7.93766	0.87157	270084	<= 0.05	-1.50186	Down*
[truncated: 2,389 more rows]
