# Supplementary material for: Loss of ARID3A perturbs intestinal epithelial proliferation–differentiation ratio and regeneration
Source: J Exp Med. 2024 Aug 16;221(10):e20232279. doi: 10.1084/jem.20232279 (PMC11329776; doi:10.1084/jem.20232279)
Supplement: Table S2 — shows cluster specific gene signatures based on scRNA-seq analysis. [file JEM_20232279_TableS2.xlsx]

## Sheet: ISC
gene	logFC	padj	lg10p	avg_intensity	intensity_logFC	markerRank	clusterName
Rps18	1.5294	2.11888e-78	77.6739	3.38539	5.17762	1	ISCs
Rps19	1.52701	9.44206e-71	70.0249	3.15072	4.81119	2	ISCs
Rpl12	1.66163	1.32625e-71	70.8774	2.85723	4.74766	3	ISCs
Rpl3	1.56651	5.00608e-76	75.3005	2.65047	4.152	4	ISCs
Ptma	1.56234	7.43093e-48	47.129	2.58255	4.03483	5	ISCs
Rpl36a	1.5462	9.62683e-80	79.0165	2.49893	3.86384	6	ISCs
Npm1	1.95558	4.07488e-102	101.39	1.96227	3.83739	7	ISCs
Gas5	1.99509	8.93222e-118	117.049	1.76098	3.51332	8	ISCs
Clca3b	2.07352	4.2175e-39	38.3749	1.59189	3.30081	9	ISCs
Ifitm3	2.46221	1.21487e-42	41.9155	1.23052	3.02981	10	ISCs
Ncl	1.73441	8.6377e-86	85.0636	1.59309	2.76306	11	ISCs
Ifitm2	2.07958	2.03806e-67	66.6908	1.28056	2.66302	12	ISCs
Slc12a2	2.5167	3.3377e-56	55.4766	1.03346	2.60091	13	ISCs
Olfm4	2.68392	6.00034e-35	34.2218	0.950348	2.55066	14	ISCs
Mif	1.64644	4.3501e-77	76.3615	1.26249	2.07862	15	ISCs
Snrpf	1.69223	9.82634e-75	74.0076	1.22125	2.06663	16	ISCs
Anp32b	1.57203	1.31946e-69	68.8796	1.20087	1.8878	17	ISCs
Snrpg	1.54844	6.40248e-68	67.1937	1.19841	1.85566	18	ISCs
2410006H16Rik	1.85336	5.54097e-110	109.256	0.986031	1.82747	19	ISCs
Ccnd2	1.58675	3.77856e-30	29.4227	1.07569	1.70685	20	ISCs
Csrp2	1.71112	2.24103e-49	48.6496	0.978629	1.67455	21	ISCs
Zfas1	1.87788	1.44927e-126	125.839	0.887368	1.66637	22	ISCs
Hmgn1	1.85595	1.46298e-49	48.8348	0.891777	1.65509	23	ISCs
Hnrnpa1	1.61089	1.02104e-76	75.991	0.997196	1.60637	24	ISCs
Jaml	1.8853	3.42704e-57	56.4651	0.835724	1.57559	25	ISCs
Snhg1	1.82518	3.52366e-76	75.453	0.740808	1.3521	26	ISCs
Kcne3	2.11071	1.06759e-57	56.9716	0.613036	1.29394	27	ISCs
Sox4	1.81068	2.98794e-24	23.5246	0.711855	1.28894	28	ISCs
Impdh2	1.976	1.10247e-67	66.9576	0.648175	1.28079	29	ISCs
Cdca7	2.38834	1.99631e-80	79.6998	0.524638	1.25302	30	ISCs
1110038B12Rik	1.61161	3.63621e-99	98.4394	0.76502	1.23292	31	ISCs
Nhp2	1.57051	2.17162e-56	55.6632	0.752997	1.18259	32	ISCs
Cdk4	1.57086	2.76701e-60	59.558	0.733198	1.15175	33	ISCs
Nasp	1.86874	4.07177e-72	71.3902	0.593676	1.10943	34	ISCs
Gm8979	1.79673	5.9885e-38	37.2227	0.593772	1.06685	35	ISCs
Dut	1.91205	4.70673e-44	43.3273	0.551503	1.0545	36	ISCs
Nop58	1.59474	3.12758e-60	59.5048	0.6487	1.03451	37	ISCs
Fbl	1.66957	1.98756e-66	65.7017	0.573434	0.957388	38	ISCs
Plp2	1.5296	5.26247e-48	47.2788	0.62359	0.953844	39	ISCs
Rangrf	2.00629	2.10877e-75	74.676	0.460549	0.923993	40	ISCs
Mcm6	2.44353	6.08346e-89	88.2158	0.377571	0.922608	41	ISCs
Hells	2.49576	4.90891e-62	61.309	0.366406	0.914461	42	ISCs
Edn1	2.2807	1.40374e-35	34.8527	0.398197	0.908169	43	ISCs
Nop56	1.81458	8.93495e-57	56.0489	0.488175	0.88583	44	ISCs
Ccnd1	1.90593	3.46923e-54	53.4598	0.461084	0.878795	45	ISCs
Prmt1	1.70702	1.22714e-64	63.9111	0.504585	0.861337	46	ISCs
Gkn3	2.60124	3.20682e-38	37.4939	0.317432	0.825718	47	ISCs
Cyr61	1.89704	7.41422e-29	28.1299	0.415389	0.788011	48	ISCs
Sox9	1.72649	7.62487e-34	33.1178	0.451171	0.778942	49	ISCs
Npm3	1.65286	1.88173e-66	65.7254	0.455434	0.752769	50	ISCs
Apex1	1.78057	1.33597e-62	61.8742	0.41895	0.74597	51	ISCs
Myb	1.79989	8.10282e-46	45.0914	0.405418	0.729707	52	ISCs
Mcm7	1.98792	2.2491e-55	54.648	0.363967	0.723538	53	ISCs
Snhg4	2.52699	6.46043e-113	112.19	0.284658	0.719329	54	ISCs
Cnn3	1.66585	1.79743e-34	33.7453	0.428172	0.713269	55	ISCs
Arid5b	2.01294	1.55035e-57	56.8096	0.347016	0.698521	56	ISCs
Lyar	1.62908	1.45468e-48	47.8372	0.412813	0.672506	57	ISCs
Soat1	1.97381	3.76523e-43	42.4242	0.340144	0.67138	58	ISCs
Gnl3	1.85407	4.84922e-61	60.3143	0.355806	0.659688	59	ISCs
Gar1	1.76273	1.68199e-51	50.7742	0.371671	0.655157	60	ISCs
Cldn2	1.78992	4.67645e-51	50.3301	0.365437	0.654105	61	ISCs
Smoc2	1.93123	2.99627e-56	55.5234	0.338005	0.652765	62	ISCs
Nolc1	1.67731	7.87995e-69	68.1035	0.381337	0.639619	63	ISCs
Snhg6	1.56226	3.97682e-75	74.4005	0.408115	0.637581	64	ISCs
Snhg12	1.77619	1.93467e-65	64.7134	0.350724	0.622953	65	ISCs
Atic	1.72542	1.63466e-62	61.7866	0.360411	0.621861	66	ISCs
Nap1l1	1.71645	3.40298e-36	35.4681	0.357931	0.614372	67	ISCs
Axin2	1.83634	2.05808e-39	38.6865	0.328347	0.602959	68	ISCs
Fundc2	1.62864	2.40921e-61	60.6181	0.368668	0.600428	69	ISCs
Dkc1	1.7247	4.61468e-61	60.3359	0.346159	0.597019	70	ISCs
2810004N23Rik	1.55147	1.59128e-65	64.7983	0.376392	0.583961	71	ISCs
Mcm3	2.60944	5.9096e-76	75.2284	0.223635	0.583562	72	ISCs
Cdk6	1.89433	1.66396e-47	46.7789	0.305791	0.57927	73	ISCs
Rbmxl1	1.79341	2.65456e-69	68.576	0.321808	0.577133	74	ISCs
Paics	2.37706	1.91717e-91	90.7173	0.241918	0.575053	75	ISCs
Mrto4	1.59065	3.42613e-55	54.4652	0.35388	0.562898	76	ISCs
Rcc2	1.72349	4.00685e-50	49.3972	0.322533	0.555881	77	ISCs
Lig1	1.75904	1.01543e-29	28.9934	0.309366	0.544189	78	ISCs
Shmt1	1.79472	3.79566e-61	60.4207	0.302631	0.543138	79	ISCs
Rfc3	1.92053	1.33803e-72	71.8735	0.277393	0.532742	80	ISCs
Kcnn4	1.73745	2.29516e-45	44.6392	0.305423	0.530658	81	ISCs
Aqp4	2.21885	7.93464e-54	53.1005	0.235749	0.523091	82	ISCs
Wdr43	1.62829	3.44404e-56	55.4629	0.320093	0.521205	83	ISCs
Mcm5	2.17291	1.27602e-50	49.8941	0.238101	0.51737	84	ISCs
Mybbp1a	1.5891	4.9605e-49	48.3045	0.323015	0.513304	85	ISCs
AI506816	1.54922	4.46401e-37	36.3503	0.321967	0.498799	86	ISCs
Slfn9	2.12614	7.1509e-39	38.1456	0.233662	0.496798	87	ISCs
Siva1	1.76788	1.29451e-37	36.8879	0.277447	0.490492	88	ISCs
Apoe	3.25221	5.78374e-10	9.23779	0.139946	0.455133	89	ISCs
Acer2	1.57751	1.68302e-47	46.7739	0.280048	0.441778	90	ISCs
Kcnq1	1.55462	4.44066e-41	40.3526	0.283874	0.441316	91	ISCs
Igfbp4	2.3705	5.82823e-47	46.2345	0.185999	0.440912	92	ISCs
Smyd2	1.62616	1.65357e-53	52.7816	0.269417	0.438114	93	ISCs
Dnmt1	1.7263	7.82591e-37	36.1065	0.246898	0.426221	94	ISCs
Mcm4	2.51096	9.37903e-79	78.0278	0.168632	0.423429	95	ISCs
Cdo1	1.62405	1.72933e-31	30.7621	0.260705	0.423399	96	ISCs
Orc6	1.86357	5.98855e-52	51.2227	0.226274	0.421678	97	ISCs
Ung	3.25661	1.92801e-114	113.715	0.128499	0.418471	98	ISCs
Uhrf1	2.30917	6.80729e-46	45.167	0.180438	0.416663	99	ISCs
Kcnq1ot1	2.31303	1.6683e-54	53.7777	0.17976	0.415792	100	ISCs
Lrrc31	1.57503	5.92013e-37	36.2277	0.263307	0.414718	101	ISCs
Tipin	2.04933	2.20899e-55	54.6558	0.199618	0.409083	102	ISCs
Cdt1	2.26291	1.35495e-77	76.8681	0.178697	0.404376	103	ISCs
Psip1	1.70497	1.90949e-38	37.7191	0.23161	0.394889	104	ISCs
Mfge8	1.62893	7.44641e-49	48.1281	0.240635	0.391976	105	ISCs
Noc2l	1.64788	1.3213e-54	53.879	0.232516	0.383158	106	ISCs
Cd320	1.9439	4.04423e-66	65.3932	0.193818	0.376762	107	ISCs
Ruvbl1	1.60062	1.41969e-53	52.8478	0.230962	0.369683	108	ISCs
Myc	2.3653	2.80903e-66	65.5514	0.154309	0.364987	109	ISCs
Ppan	1.73765	4.75936e-53	52.3225	0.209401	0.363866	110	ISCs
Rpa2	1.98686	1.83853e-55	54.7355	0.181136	0.359892	111	ISCs
Ccdc86	1.57036	3.64759e-46	45.438	0.228387	0.35865	112	ISCs
Lgr5	2.27879	1.80103e-18	17.7445	0.155708	0.354827	113	ISCs
Snhg15	2.04565	1.36431e-60	59.8651	0.171388	0.350599	114	ISCs
Phgdh	2.0592	8.29084e-44	43.0814	0.169846	0.349746	115	ISCs
Rrp15	1.79495	4.95671e-57	56.3048	0.194629	0.349349	116	ISCs
Topbp1	1.54969	3.34782e-36	35.4752	0.221506	0.343267	117	ISCs
Gart	1.76184	7.59852e-54	53.1193	0.193317	0.340594	118	ISCs
Mcm2	2.55788	1.30328e-78	77.885	0.131455	0.336247	119	ISCs
Prim1	1.75863	6.6646e-34	33.1762	0.186348	0.327718	120	ISCs
Msh2	1.85538	3.1995e-55	54.4949	0.176058	0.326655	121	ISCs
Cd3eap	2.22047	3.69242e-68	67.4327	0.145834	0.32382	122	ISCs
Utp14a	1.57054	4.12066e-45	44.385	0.205406	0.3226	123	ISCs
Rgmb	1.67802	3.01847e-36	35.5202	0.187433	0.314517	124	ISCs
Clic6	1.56055	3.98302e-41	40.3998	0.198392	0.309601	125	ISCs
Rrs1	1.78712	9.19172e-51	50.0366	0.172674	0.308588	126	ISCs
Ascl2	1.91008	1.10126e-20	19.9581	0.161259	0.308018	127	ISCs
Snhg9	1.54858	1.29337e-47	46.8883	0.198799	0.307856	128	ISCs
Sorbs2	1.87862	1.12675e-19	18.9482	0.163097	0.306396	129	ISCs
Slc1a3	1.92923	1.46201e-43	42.835	0.157379	0.30362	130	ISCs
Umps	1.76766	5.39568e-54	53.268	0.166161	0.293715	131	ISCs
Fads1	1.75943	1.38371e-41	40.859	0.164162	0.288832	132	ISCs
Kti12	1.5408	5.741e-47	46.241	0.18709	0.288268	133	ISCs
Dtl	2.22473	7.44376e-46	45.1282	0.128055	0.284888	134	ISCs
Wdr12	1.5819	3.25982e-41	40.4868	0.179677	0.284231	135	ISCs
Prps2	1.57326	4.41888e-44	43.3547	0.179057	0.281703	136	ISCs
Lipt2	1.84565	2.90448e-45	44.5369	0.152302	0.281097	137	ISCs
Srm	1.5277	5.79625e-36	35.2369	0.17972	0.274558	138	ISCs
Aatf	1.58263	6.81747e-41	40.1664	0.172797	0.273473	139	ISCs
Sfrp5	2.27953	3.22999e-28	27.4908	0.119852	0.273206	140	ISCs
Efna4	1.76736	8.73465e-49	48.0588	0.154303	0.272709	141	ISCs
Noxa1	1.74474	2.13845e-40	39.6699	0.153734	0.268225	142	ISCs
Tifa	1.56338	3.58896e-29	28.445	0.166854	0.260856	143	ISCs
5430416N02Rik	1.69806	1.25597e-40	39.901	0.153237	0.260206	144	ISCs
Zmynd19	2.26408	1.94815e-66	65.7104	0.11476	0.259827	145	ISCs
Nfic	1.60046	2.3617e-33	32.6268	0.162136	0.259492	146	ISCs
Ephb4	1.56887	2.99837e-40	39.5231	0.164514	0.258101	147	ISCs
Clca3a2	1.74659	1.57875e-32	31.8017	0.144894	0.253071	148	ISCs
Tma16	1.89398	9.81759e-52	51.008	0.133534	0.252911	149	ISCs
2410002F23Rik	1.65619	4.10105e-43	42.3871	0.1518	0.251409	150	ISCs
Ppat	2.26679	1.57952e-47	46.8015	0.110842	0.251254	151	ISCs
Tfap4	1.77288	7.17565e-45	44.1441	0.14136	0.250614	152	ISCs
Clu	4.61762	0.000343728	3.46379	0.0541672	0.250123	153	ISCs
Nrtn	2.14164	5.66426e-43	42.2469	0.116025	0.248483	154	ISCs
Prelp	1.97458	2.57289e-30	29.5896	0.123715	0.244285	155	ISCs
Rrp9	1.74879	5.79596e-47	46.2369	0.139373	0.243734	156	ISCs
Rcl1	1.70196	1.0414e-44	43.9824	0.142947	0.243291	157	ISCs
Pinx1	1.60878	1.0764e-38	37.968	0.148681	0.239195	158	ISCs
Bmyc	1.75221	7.33744e-40	39.1345	0.1363	0.238826	159	ISCs
Mfsd10	1.67021	1.02884e-40	39.9877	0.141179	0.235798	160	ISCs
Msh6	1.97803	7.53775e-51	50.1228	0.117635	0.232686	161	ISCs
AC129016.2	1.80182	4.40234e-45	44.3563	0.12805	0.230723	162	ISCs
Chaf1b	2.27394	7.02e-46	45.1537	0.101292	0.230332	163	ISCs
Tspan12	1.58194	4.69278e-33	32.3286	0.144343	0.228341	164	ISCs
Znhit6	1.52946	7.19311e-32	31.1431	0.144191	0.220536	165	ISCs
Snhg20	1.5597	1.72304e-36	35.7637	0.140488	0.219119	166	ISCs
Gins2	1.6335	1.95079e-31	30.7098	0.130519	0.213204	167	ISCs
Rrp1b	2.01793	2.37646e-40	39.6241	0.105394	0.212677	168	ISCs
1810032O08Rik	1.73928	1.0804e-38	37.9664	0.121423	0.21119	169	ISCs
Bcl7a	1.54076	4.13987e-28	27.383	0.136799	0.210774	170	ISCs
Wdr76	2.14135	2.94063e-40	39.5316	0.0972885	0.208329	171	ISCs
Hmgcs2	1.83573	6.51055e-23	22.1864	0.112804	0.207078	172	ISCs
Samd1	1.65137	7.43748e-35	34.1286	0.124026	0.204813	173	ISCs
Nr2e3	2.39578	1.86611e-37	36.7291	0.0850151	0.203678	174	ISCs
Pola1	1.6322	1.45767e-22	21.8363	0.124535	0.203266	175	ISCs
Notch1	1.55451	4.41945e-24	23.3546	0.13054	0.202926	176	ISCs
Tsen15	1.8957	1.5777e-38	37.802	0.10617	0.201267	177	ISCs
Slco3a1	1.6786	3.56918e-19	18.4474	0.119303	0.200261	178	ISCs
Exosc2	1.72335	4.45607e-35	34.351	0.113983	0.196431	179	ISCs
Cdca7l	1.61193	3.2461e-32	31.4886	0.1212	0.195366	180	ISCs
Igf1r	1.87907	9.86329e-34	33.006	0.103708	0.194876	181	ISCs
Nme4	2.09648	6.12083e-44	43.2132	0.0927402	0.194428	182	ISCs
Pla2g4a	1.64761	2.51997e-17	16.5986	0.117241	0.193167	183	ISCs
Mdn1	1.6952	4.64968e-32	31.3326	0.113106	0.191738	184	ISCs
E030030I06Rik	1.5384	2.79338e-33	32.5539	0.122836	0.18897	185	ISCs
Nup43	1.65429	1.98413e-34	33.7024	0.113987	0.188567	186	ISCs
Tnf	2.49161	4.48707e-35	34.348	0.0737552	0.183769	187	ISCs
Grwd1	1.63158	5.59608e-31	30.2521	0.111604	0.18209	188	ISCs
Hmga2	1.85642	3.45321e-34	33.4618	0.0974779	0.18096	189	ISCs
Pus7	1.97062	3.72961e-40	39.4283	0.0912657	0.17985	190	ISCs
Cited4	2.18046	2.37553e-30	29.6242	0.082088	0.17899	191	ISCs
Pusl1	1.70792	1.2267e-34	33.9113	0.104241	0.178035	192	ISCs
Tmed1	1.61288	1.08187e-32	31.9658	0.110269	0.177851	193	ISCs
Qtrt1	1.62249	3.85685e-31	30.4138	0.108995	0.176843	194	ISCs
Nt5c3b	2.06801	1.68313e-40	39.7739	0.0855035	0.176822	195	ISCs
Acot1	1.70632	1.10762e-23	22.9556	0.103178	0.176055	196	ISCs
Gkap1	1.54608	7.54044e-27	26.1226	0.113223	0.175051	197	ISCs
Naf1	2.02626	2.86874e-41	40.5423	0.0857258	0.173702	198	ISCs
Spry1	1.62926	6.53045e-20	19.1851	0.104361	0.170032	199	ISCs
Prmt3	1.72205	6.8298e-33	32.1656	0.0966334	0.166408	200	ISCs
Car12	2.33601	2.24823e-37	36.6482	0.0711876	0.166295	201	ISCs
Adra2a	1.73387	3.10796e-25	24.5075	0.0954864	0.165561	202	ISCs
Rab26os	2.17565	2.61885e-41	40.5819	0.0753742	0.163988	203	ISCs
Iffo2	2.02943	3.67141e-31	30.4352	0.0806847	0.163744	204	ISCs
2310040G24Rik	1.71309	1.22134e-26	25.9132	0.0955229	0.163639	205	ISCs
Cd14	1.82084	9.82715e-34	33.0076	0.0894037	0.16279	206	ISCs
Dctd	2.05978	7.39151e-37	36.1313	0.0787372	0.162182	207	ISCs
Syce2	1.59555	1.4541e-22	21.8374	0.0997331	0.159129	208	ISCs
Ctps	1.96999	1.65068e-36	35.7823	0.0796524	0.156914	209	ISCs
Rpp38	1.71437	3.18655e-29	28.4967	0.0911451	0.156257	210	ISCs
Cdc6	2.49823	1.44127e-38	37.8413	0.0620715	0.155069	211	ISCs
Mycl	1.924	1.28736e-35	34.8903	0.0803726	0.154637	212	ISCs
Nmral1	1.82833	2.46497e-27	26.6082	0.0842048	0.153954	213	ISCs
E2f1	2.49619	1.70599e-39	38.768	0.061103	0.152525	214	ISCs
Utp20	1.65761	7.285e-29	28.1376	0.0919072	0.152347	215	ISCs
Fam111a	1.5975	2.14741e-16	15.6681	0.0942481	0.150562	216	ISCs
Atad5	1.9918	7.90423e-29	28.1021	0.0754758	0.150332	217	ISCs
Cttnbp2	1.67591	2.83909e-18	17.5468	0.0891662	0.149435	218	ISCs
Mtap	1.62748	5.10404e-30	29.2921	0.0914194	0.148783	219	ISCs
Dna2	1.89422	3.60579e-32	31.443	0.0785397	0.148772	220	ISCs
Chaf1a	1.78341	9.07991e-28	27.0419	0.0833711	0.148685	221	ISCs
Rpp40	2.03166	1.66666e-38	37.7782	0.0718266	0.145928	222	ISCs
Mms22l	1.8536	1.20014e-29	28.9208	0.0776018	0.143843	223	ISCs
Gm26735	2.24994	2.78456e-22	21.5552	0.0637312	0.143391	224	ISCs
Fignl1	1.79991	4.99081e-28	27.3018	0.0795784	0.143234	225	ISCs
Zfp367	1.7267	7.03645e-23	22.1526	0.0826799	0.142763	226	ISCs
Arhgap35	1.68284	3.53395e-24	23.4517	0.084655	0.142461	227	ISCs
Apitd1	1.57265	2.3836e-21	20.6228	0.0899772	0.141502	228	ISCs
Chek1	1.92272	1.69511e-27	26.7708	0.0734042	0.141136	229	ISCs
Arhgdig	2.18426	1.13589e-27	26.9447	0.0625645	0.136657	230	ISCs
Msi1	1.61126	7.52447e-14	13.1235	0.0846345	0.136368	231	ISCs
Sycn	1.69858	7.31932e-19	18.1355	0.079859	0.135647	232	ISCs
AU020206	1.75826	4.05036e-25	24.3925	0.07661	0.1347	233	ISCs
Scn2b	2.25909	9.20229e-25	24.0361	0.0595782	0.134592	234	ISCs
Rgcc	2.16998	1.20111e-16	15.9204	0.0617093	0.133908	235	ISCs
Etfbkmt	1.59113	1.11053e-25	24.9545	0.0841431	0.133883	236	ISCs
Mcc	1.66006	3.12092e-19	18.5057	0.0792914	0.131629	237	ISCs
Snx24	1.58316	8.20609e-26	25.0859	0.0830631	0.131502	238	ISCs
Gm8186	1.60398	1.64052e-27	26.785	0.0813847	0.13054	239	ISCs
Ece2	1.58373	3.5949e-25	24.4443	0.0819663	0.129812	240	ISCs
Alkbh2	2.00953	2.17906e-32	31.6617	0.0636713	0.127949	241	ISCs
Mb21d1	2.09799	1.52827e-28	27.8158	0.0609752	0.127925	242	ISCs
Timp3	1.96185	7.60966e-09	8.11863	0.0650796	0.127676	243	ISCs
Lcp1	1.78179	5.4717e-15	14.2619	0.0705124	0.125638	244	ISCs
Heatr1	1.53848	1.42299e-22	21.8468	0.0812774	0.125043	245	ISCs
Pole2	2.22281	1.97022e-35	34.7055	0.055797	0.124026	246	ISCs
Tcf19	1.8555	9.34183e-19	18.0296	0.0662509	0.122928	247	ISCs
2010204K13Rik	1.62937	8.36268e-18	17.0777	0.0753316	0.122743	248	ISCs
Ankrd26	1.8773	3.7628e-24	23.4245	0.0649482	0.121927	249	ISCs
Cox6b2	1.85926	2.33607e-21	20.6315	0.0651896	0.121204	250	ISCs
Smo	2.28454	3.70098e-29	28.4317	0.0506185	0.11564	251	ISCs
Nle1	1.61169	4.2119e-23	22.3755	0.0707971	0.114103	252	ISCs
Slc14a1	2.26343	7.18944e-25	24.1433	0.0500017	0.113175	253	ISCs
Hmga1	1.79185	8.48227e-27	26.0715	0.063082	0.113033	254	ISCs
Polr1e	1.5748	2.78547e-20	19.5551	0.0698879	0.110059	255	ISCs
Gm2830	1.71751	6.39248e-16	15.1943	0.0629297	0.108083	256	ISCs
Tlcd1	1.61736	1.47976e-22	21.8298	0.0653642	0.105717	257	ISCs
Slc23a3	1.73751	1.35575e-16	15.8678	0.060578	0.105255	258	ISCs
Ccne1	2.11144	2.9899e-21	20.5243	0.0492705	0.104032	259	ISCs
Tmem216	1.62589	3.72155e-21	20.4293	0.0638431	0.103802	260	ISCs
Timeless	2.05173	4.18742e-27	26.3781	0.050494	0.1036	261	ISCs
Nrn1	1.66521	2.65956e-12	11.5752	0.0609888	0.101559	262	ISCs

## Sheet: TA
gene	logFC	padj	lg10p	avg_intensity	intensity_logFC	markerRank	clusterName
Hmgb2	3.04941	2.4373e-145	144.613	1.67298	5.10162	1	TA
Ptma	1.90336	1.81369e-58	57.7414	2.58255	4.91552	2	TA
Hist1h1b	4.94321	9.98333e-122	121.001	0.881426	4.35707	3	TA
H2afz	1.9826	2.99335e-114	113.524	2.05654	4.07731	4	TA
Ube2c	4.40818	1.87191e-186	185.728	0.755176	3.32895	5	TA
Stmn1	2.56887	8.99902e-51	50.0458	1.20792	3.10297	6	TA
Hist1h4d	3.37573	3.02314e-265	264.52	0.900151	3.03867	7	TA
Tubb5	3.0122	5.86098e-115	114.232	0.995752	2.99941	8	TA
Clca3b	1.87511	1.23059e-24	23.9099	1.59189	2.98497	9	TA
Top2a	4.23015	3.84538e-135	134.415	0.682902	2.88878	10	TA
Tuba1b	3.04895	6.981e-157	156.156	0.915584	2.79157	11	TA
Hist1h2ap	4.34217	2.08122e-144	143.682	0.628823	2.73046	12	TA
Hist1h1e	2.52736	3.14396e-185	184.503	1.07324	2.71245	13	TA
Ran	1.75617	5.30636e-85	84.2752	1.47775	2.59517	14	TA
Hmgb1	1.82021	3.49763e-91	90.4562	1.37612	2.50484	15	TA
Mki67	3.74836	4.54211e-116	115.343	0.630336	2.36272	16	TA
Cks2	3.00522	5.60987e-182	181.251	0.784587	2.35786	17	TA
Ube2s	2.32209	9.80763e-211	210.008	0.950501	2.20715	18	TA
Birc5	3.60742	1.01611e-132	131.993	0.56167	2.02618	19	TA
Anp32b	1.68125	6.67639e-65	64.1755	1.20087	2.01895	20	TA
Nucks1	2.19217	6.07506e-129	128.216	0.919558	2.01583	21	TA
Ifitm3	1.62112	2.47474e-13	12.6065	1.23052	1.99482	22	TA
Ccdc34	2.48227	5.19549e-89	88.2844	0.795112	1.97369	23	TA
Ranbp1	1.69084	7.50766e-73	72.1245	1.1128	1.88156	24	TA
Pclaf	3.35815	1.32073e-84	83.8792	0.554571	1.86233	25	TA
Smc4	2.99449	5.24035e-208	207.281	0.566348	1.69592	26	TA
Snrpd1	1.79202	6.82557e-76	75.1659	0.94615	1.69552	27	TA
H2afx	3.27165	2.76738e-226	225.558	0.498342	1.6304	28	TA
Csrp2	1.65303	2.61856e-36	35.5819	0.978629	1.6177	29	TA
Dek	2.03798	4.07831e-84	83.3895	0.793619	1.61738	30	TA
Olfm4	1.63361	2.15589e-09	8.66637	0.950348	1.5525	31	TA
Cenpf	4.29658	9.38801e-150	149.027	0.355208	1.52618	32	TA
Hmgn1	1.68713	7.99554e-32	31.0972	0.891777	1.50454	33	TA
Tmpo	2.33837	1.76785e-111	110.753	0.624882	1.4612	34	TA
9130208D14Rik	1.65334	7.8987e-36	35.1024	0.850343	1.4059	35	TA
Gm45912	1.7556	2.1174e-49	48.6742	0.794407	1.39466	36	TA
Cdca3	3.15318	2.1524e-101	100.667	0.421002	1.32749	37	TA
Cdk1	3.8668	3.84227e-195	194.415	0.331971	1.28367	38	TA
Prc1	4.40474	1.5001e-256	255.824	0.288743	1.27184	39	TA
Hist1h2ae	4.40783	9.73427e-191	190.012	0.288267	1.27063	40	TA
Nhp2	1.67673	1.24575e-53	52.9046	0.752997	1.26257	41	TA
Hist1h2ab	4.8668	4.18963e-183	182.378	0.257029	1.25091	42	TA
Cenpa	3.37208	2.04305e-115	114.69	0.350391	1.18155	43	TA
Nusap1	5.1385	8.18129e-253	252.087	0.22873	1.17533	44	TA
Cdca8	3.46693	3.67249e-184	183.435	0.336572	1.16687	45	TA
Hist1h1d	3.50356	1.80694e-142	141.743	0.328718	1.15168	46	TA
Smc2	3.33948	6.0599e-156	155.218	0.333448	1.11354	47	TA
Spc24	3.0394	1.69692e-138	137.77	0.358824	1.09061	48	TA
Cdc20	3.82534	5.59836e-116	115.252	0.273252	1.04528	49	TA
Dut	1.87903	2.06385e-34	33.6853	0.551503	1.03629	50	TA
Tyms	2.50324	4.73751e-94	93.3245	0.411261	1.02949	51	TA
Kcne3	1.66764	1.88545e-26	25.7246	0.613036	1.02232	52	TA
Cbx5	2.20414	8.53761e-109	108.069	0.462773	1.02002	53	TA
Dtymk	1.86581	1.53765e-63	62.8131	0.539778	1.00712	54	TA
Hist2h2ac	3.81202	1.04954e-172	171.979	0.263122	1.00302	55	TA
Selenoh	2.16398	4.41987e-84	83.3546	0.457552	0.990132	56	TA
Lsm2	2.03097	7.07301e-123	122.15	0.481729	0.97838	57	TA
Lsm5	1.61125	3.41246e-63	62.4669	0.605996	0.976413	58	TA
Hist1h3e	3.44546	2.20328e-165	164.657	0.283385	0.976391	59	TA
Rangap1	2.17787	8.16579e-126	125.088	0.431246	0.939197	60	TA
Cenpe	3.95498	1.73085e-160	159.762	0.234417	0.927115	61	TA
Lmnb1	2.53325	8.92041e-109	108.05	0.362604	0.918566	62	TA
Bub3	1.94353	1.06842e-99	98.9713	0.455452	0.885183	63	TA
Hmmr	4.60338	5.14049e-232	231.289	0.18829	0.866771	64	TA
Kif23	3.53162	3.60607e-198	197.443	0.243681	0.860587	65	TA
Ccna2	3.90598	7.55323e-199	198.122	0.220159	0.859936	66	TA
Ccnb2	2.74619	3.15446e-61	60.5011	0.312448	0.858041	67	TA
Hist1h3c	4.56047	3.6998e-205	204.432	0.187575	0.855429	68	TA
Cnn3	1.88235	6.07225e-39	38.2167	0.428172	0.805967	69	TA
Nop56	1.6439	4.50838e-37	36.346	0.488175	0.80251	70	TA
Pbk	4.10737	9.56323e-226	225.019	0.194913	0.800579	71	TA
Lyar	1.88715	9.68303e-60	59.014	0.412813	0.779039	72	TA
Cenpw	2.47976	9.58864e-85	84.0182	0.309537	0.767577	73	TA
Anp32e	1.97861	9.04792e-102	101.043	0.387839	0.767383	74	TA
Ssrp1	1.6216	8.8942e-77	76.0509	0.470502	0.762963	75	TA
Kif20b	3.89477	6.13029e-195	194.213	0.19313	0.752198	76	TA
Ccnb1	3.942	4.7457e-146	145.324	0.190791	0.752097	77	TA
Nudcd2	1.66465	6.52766e-95	94.1852	0.450017	0.749121	78	TA
Kif11	4.36642	1.10868e-231	230.955	0.171242	0.747714	79	TA
Myb	1.84356	1.30439e-40	39.8846	0.405418	0.747412	80	TA
Lsm3	1.66731	4.44388e-102	101.352	0.439203	0.732289	81	TA
Tpx2	4.35583	5.08704e-247	246.294	0.167878	0.731247	82	TA
Lbr	2.03412	6.67316e-93	92.1757	0.354803	0.721713	83	TA
Rbp7	1.60121	2.07264e-20	19.6835	0.443807	0.710629	84	TA
Rpa3	1.63479	2.37562e-76	75.6242	0.430027	0.703003	85	TA
Nap1l1	1.92567	2.18431e-40	39.6607	0.357931	0.689259	86	TA
Apex1	1.61588	9.14351e-42	41.0389	0.41895	0.676975	87	TA
Hpf1	1.77162	1.17476e-74	73.9301	0.381277	0.675479	88	TA
Hmgn2	2.03083	5.96528e-69	68.2244	0.326774	0.663624	89	TA
Gar1	1.78439	3.77212e-45	44.4234	0.371671	0.663207	90	TA
Plk1	4.38076	3.10454e-224	223.508	0.150814	0.660681	91	TA
Aurkb	4.47833	2.25069e-232	231.648	0.146296	0.655163	92	TA
Tk1	2.85395	1.26436e-96	95.8981	0.22808	0.650928	93	TA
Cks1b	3.12588	1.14133e-165	164.943	0.207738	0.649363	94	TA
Esco2	4.29658	5.69842e-189	188.244	0.149877	0.643957	95	TA
Rfc4	2.25246	3.50495e-75	74.4553	0.284101	0.639924	96	TA
Ezh2	1.73934	3.76242e-72	71.4245	0.367783	0.6397	97	TA
Lsm8	1.61466	1.59515e-77	76.7972	0.393074	0.634679	98	TA
Racgap1	4.1062	3.76152e-236	235.425	0.154286	0.63353	99	TA
Lig1	2.03704	9.98872e-36	35.0005	0.309366	0.630192	100	TA
Exosc8	2.12984	3.85473e-77	76.414	0.294317	0.626847	101	TA
Mcm7	1.71331	3.29117e-32	31.4827	0.363967	0.62359	102	TA
Cmc2	1.63805	1.23645e-93	92.9078	0.372211	0.609699	103	TA
Lockd	3.32247	2.2844e-152	151.641	0.181697	0.603681	104	TA
Knl1	3.88067	1.55212e-190	189.809	0.153871	0.597122	105	TA
Incenp	3.69392	1.86029e-194	193.73	0.159869	0.590545	106	TA
Aurka	4.54838	2.34069e-232	231.631	0.129781	0.590294	107	TA
Rrm1	2.29987	5.28308e-72	71.2771	0.252967	0.581792	108	TA
Mrto4	1.63871	5.36746e-52	51.2702	0.35388	0.579906	109	TA
Gnl3	1.62699	1.03325e-37	36.9858	0.355806	0.578894	110	TA
AI506816	1.79134	1.39833e-45	44.8544	0.321967	0.576753	111	TA
Dkc1	1.66266	1.24185e-48	47.9059	0.346159	0.575545	112	TA
Dnajc9	1.96694	5.50098e-67	66.2596	0.2888	0.568054	113	TA
Pmf1	1.8687	1.20205e-104	103.92	0.301133	0.562729	114	TA
Siva1	2.01969	7.56367e-45	44.1213	0.277447	0.560357	115	TA
Cdo1	2.14699	2.91694e-55	54.5351	0.260705	0.55973	116	TA
Spc25	4.4044	3.21323e-230	229.493	0.126049	0.55517	117	TA
Rcc2	1.69093	1.90126e-41	40.721	0.322533	0.54538	118	TA
Kcnn4	1.76955	5.32009e-41	40.2741	0.305423	0.540461	119	TA
Fam98b	1.60979	1.84296e-63	62.7345	0.33403	0.537716	120	TA
Axin2	1.62507	3.24621e-25	24.4886	0.328347	0.533588	121	TA
Ckap5	2.25858	5.22035e-106	105.282	0.233051	0.526364	122	TA
Hist1h1a	3.22244	9.49252e-123	122.023	0.159941	0.515401	123	TA
Knstrn	2.72382	1.69173e-75	74.7717	0.187952	0.511948	124	TA
Mybbp1a	1.58403	1.04114e-42	41.9825	0.323015	0.511665	125	TA
Pold2	1.69952	9.92549e-64	63.0032	0.300638	0.510941	126	TA
Ilf2	1.68829	4.46114e-67	66.3506	0.299674	0.505937	127	TA
Atad2	2.38913	4.19533e-54	53.3772	0.211523	0.505356	128	TA
Fgfbp1	2.10565	1.71228e-51	50.7664	0.239582	0.504475	129	TA
Cdk6	1.64849	4.02116e-29	28.3956	0.305791	0.504093	130	TA
Ppih	1.65593	2.70064e-68	67.5685	0.302459	0.500852	131	TA
Mis18bp1	4.29305	5.62033e-208	207.25	0.114796	0.492826	132	TA
Hirip3	2.65139	7.66046e-85	84.1157	0.185239	0.491142	133	TA
Sema5a	2.22268	2.94481e-67	66.5309	0.218066	0.484692	134	TA
Apobec3	2.04886	2.79621e-51	50.5534	0.236003	0.483538	135	TA
Shmt1	1.58617	4.05349e-39	38.3922	0.302631	0.480024	136	TA
Kif15	3.7166	3.54466e-172	171.45	0.128811	0.47874	137	TA
Kif22	3.99665	1.92148e-185	184.716	0.119091	0.475965	138	TA
Tcof1	2.14314	2.53077e-81	80.5967	0.22171	0.475155	139	TA
Dbf4	2.86715	2.98497e-132	131.525	0.164336	0.471175	140	TA
Dnmt1	1.89995	3.1557e-40	39.5009	0.246898	0.469094	141	TA
Fen1	2.06809	1.26145e-60	59.8991	0.224255	0.463778	142	TA
Vars	1.67052	1.18931e-55	54.9247	0.27645	0.461815	143	TA
Fbxo5	3.39316	6.41643e-119	118.193	0.135549	0.459939	144	TA
Kcnq1	1.61828	3.55268e-40	39.4494	0.283874	0.459388	145	TA
Hat1	1.62866	2.6398e-46	45.5784	0.281895	0.459111	146	TA
Eldr	2.70887	2.25595e-98	97.6467	0.16337	0.442548	147	TA
Cit	3.08689	6.92702e-112	111.159	0.142465	0.439774	148	TA
Ipo5	1.64396	2.72535e-46	45.5646	0.266294	0.437776	149	TA
Mad2l1	3.12081	4.1034e-146	145.387	0.140163	0.437423	150	TA
Ckap2l	4.44375	1.02781e-198	197.988	0.0981405	0.436112	151	TA
Hist1h2bj	4.10964	2.29029e-167	166.64	0.105297	0.432731	152	TA
Ect2	3.89155	1.53299e-163	162.814	0.111089	0.43231	153	TA
Rrm2	2.92238	3.20886e-73	72.4936	0.147764	0.431824	154	TA
Hist2h2bb	4.34346	1.17975e-149	148.928	0.0991675	0.43073	155	TA
Tacc3	3.50398	2.78928e-161	160.555	0.120727	0.423025	156	TA
Melk	4.01954	4.42382e-193	192.354	0.103709	0.416863	157	TA
Topbp1	1.86167	4.22433e-51	50.3742	0.221506	0.412371	158	TA
Slfn9	1.7484	1.12761e-20	19.9478	0.233662	0.408534	159	TA
Aqp4	1.71181	1.97269e-24	23.7049	0.235749	0.403558	160	TA
Rfc5	2.09374	1.58399e-80	79.8002	0.19261	0.403274	161	TA
Sgol1	3.81934	5.7891e-181	180.237	0.105002	0.401038	162	TA
Psip1	1.70559	6.93369e-34	33.159	0.23161	0.395033	163	TA
Mcm5	1.65854	2.09651e-22	21.6785	0.238101	0.3949	164	TA
Prim1	2.10571	6.67354e-47	46.1756	0.186348	0.392394	165	TA
Terf1	2.3629	4.26134e-97	96.3705	0.164318	0.388267	166	TA
Cdkn3	2.90742	1.47963e-78	77.8298	0.132306	0.38467	167	TA
Rnaseh2a	1.69668	7.71437e-58	57.1127	0.225529	0.382651	168	TA
Ckap2	3.73753	2.06135e-149	148.686	0.101998	0.381222	169	TA
G2e3	2.91676	2.21098e-118	117.655	0.129466	0.377621	170	TA
Trim59	2.84464	1.74901e-110	109.757	0.13242	0.376688	171	TA
Reep4	1.88242	6.34425e-70	69.1976	0.199788	0.376084	172	TA
Bub1b	3.73448	5.07167e-162	161.295	0.0989041	0.369356	173	TA
Hist1h4i	1.77076	1.11315e-48	47.9534	0.20727	0.367025	174	TA
Psmg2	1.7119	1.04052e-64	63.9827	0.209026	0.35783	175	TA
Orc6	1.57996	1.17736e-30	29.9291	0.226274	0.357503	176	TA
Gm9800	1.99085	5.29806e-64	63.2759	0.177892	0.354157	177	TA
Cep57	1.96661	4.43892e-67	66.3527	0.178359	0.350763	178	TA
Arhgap11a	2.20225	1.37491e-80	79.8617	0.15689	0.34551	179	TA
E2f8	2.71466	1.5851e-70	69.7999	0.127213	0.34534	180	TA
Ncapd2	3.21976	2.37025e-125	124.625	0.107187	0.345117	181	TA
Dlgap5	4.00008	9.82362e-157	156.008	0.0861786	0.344721	182	TA
Gpatch4	1.65544	5.17632e-44	43.286	0.207975	0.344289	183	TA
Aspm	4.26284	2.77464e-137	136.557	0.0806123	0.343637	184	TA
Cse1l	1.79609	5.0206e-62	61.2992	0.189872	0.341028	185	TA
Ncaph	3.48735	6.0562e-137	136.218	0.097149	0.338793	186	TA
Gemin6	2.21336	1.31979e-78	77.8795	0.152735	0.338058	187	TA
Vrk1	2.39081	1.77574e-94	93.7506	0.140026	0.334775	188	TA
Cdca2	4.38496	4.12064e-172	171.385	0.0762374	0.334297	189	TA
Hist1h2af	4.79125	2.38959e-137	136.622	0.0690305	0.330742	190	TA
Cenpp	3.09938	6.72489e-120	119.172	0.105739	0.327725	191	TA
Pck2	1.80438	4.12171e-51	50.3849	0.180465	0.325627	192	TA
Ascl2	2.01713	2.28094e-20	19.6419	0.161259	0.325281	193	TA
Nxt1	1.73828	7.84691e-49	48.1053	0.186476	0.324146	194	TA
Sgol2a	4.20555	1.17834e-145	144.929	0.0767129	0.32262	195	TA
Ncapd3	1.72375	1.73135e-51	50.7616	0.186882	0.322137	196	TA
Ncapg	3.94726	3.15142e-151	150.501	0.0815516	0.321905	197	TA
Shcbp1	3.81125	8.83254e-150	149.054	0.0842567	0.321123	198	TA
Rad51	2.82073	3.25785e-86	85.4871	0.113452	0.320018	199	TA
Rcc1	1.94794	3.92251e-71	70.4064	0.164065	0.319589	200	TA
Anln	4.5474	8.92791e-165	164.049	0.070214	0.319291	201	TA
Nup37	2.22129	3.10401e-81	80.5081	0.142139	0.315733	202	TA
Hist1h4h	1.98264	6.78819e-61	60.1682	0.158732	0.314707	203	TA
Phgdh	1.82917	5.35581e-29	28.2712	0.169846	0.310677	204	TA
Cenph	2.78016	4.28742e-83	82.3678	0.111631	0.310354	205	TA
Hist1h3f	3.94227	5.64786e-127	126.248	0.0784069	0.309101	206	TA
Ephb2	1.63508	1.85689e-43	42.7312	0.188509	0.308226	207	TA
Wdr12	1.71125	9.74377e-47	46.0113	0.179677	0.307472	208	TA
Hist1h3b	4.97357	1.5402e-139	138.812	0.0608179	0.302482	209	TA
Hist1h2bn	4.52797	2.43356e-129	128.614	0.066747	0.302228	210	TA
Rhno1	2.09188	8.01346e-74	73.0962	0.143193	0.299543	211	TA
Hist1h3a	2.1072	4.13856e-50	49.3832	0.141431	0.298025	212	TA
Snhg5	1.80557	3.49183e-42	41.4569	0.164639	0.297267	213	TA
Cenpk	2.51654	3.82015e-65	64.4179	0.11798	0.296902	214	TA
Kpna2	2.06878	9.87241e-60	59.0056	0.143194	0.296237	215	TA
Wee1	1.75555	9.55137e-48	47.0199	0.168729	0.296211	216	TA
Hist1h3i	3.74522	6.02205e-116	115.22	0.0790371	0.296011	217	TA
Fads1	1.79914	1.85432e-40	39.7318	0.164162	0.295351	218	TA
Hist1h2be	2.72519	1.71644e-82	81.7654	0.108138	0.294698	219	TA
Kif4	3.71315	1.99845e-128	127.699	0.0784827	0.291418	220	TA
Uhrf1	1.61203	1.44271e-16	15.8408	0.180438	0.290871	221	TA
Cenpm	2.89717	2.33611e-98	97.6315	0.100246	0.290429	222	TA
Pcnt	1.81457	2.07057e-56	55.6839	0.159821	0.290006	223	TA
Asf1b	2.85454	2.00592e-80	79.6977	0.099595	0.284298	224	TA
Sapcd2	3.53623	1.55547e-118	117.808	0.0803416	0.284106	225	TA
Itgb3bp	1.74322	1.72843e-49	48.7623	0.162792	0.283781	226	TA
Ube2t	2.7478	2.14853e-84	83.6679	0.103022	0.283084	227	TA
Clspn	2.23235	2.93689e-37	36.5321	0.12661	0.282637	228	TA
Kif2c	4.30425	3.89302e-150	149.41	0.0648824	0.27927	229	TA
Kif20a	4.00972	1.14986e-135	134.939	0.0691017	0.277078	230	TA
1700097N02Rik	2.14279	4.70886e-51	50.3271	0.129265	0.276987	231	TA
Hist1h2ak	4.0878	2.81113e-120	119.551	0.0675734	0.276226	232	TA
D030056L22Rik	2.22766	5.09916e-73	72.2925	0.123081	0.274182	233	TA
Plk4	2.92775	1.6219e-86	85.79	0.0932068	0.272886	234	TA
Haus4	2.16327	7.9906e-59	58.0974	0.124482	0.269288	235	TA
Mis18a	3.06157	6.88971e-110	109.162	0.0875566	0.268061	236	TA
Cep295	2.01824	7.7979e-54	53.108	0.132812	0.268046	237	TA
Mthfd2	1.75971	1.22488e-43	42.9119	0.151561	0.266704	238	TA
Ndc80	4.18225	4.19367e-136	135.377	0.0632117	0.264367	239	TA
Hist1h2bb	4.28592	5.62233e-120	119.25	0.0614709	0.263459	240	TA
Nrm	2.53268	7.01483e-69	68.154	0.103812	0.262923	241	TA
Cenpq	2.42325	4.02297e-77	76.3955	0.108344	0.262543	242	TA
Cenpl	2.53619	6.57937e-83	82.1818	0.103177	0.261677	243	TA
Pola1	2.10013	1.03742e-37	36.984	0.124535	0.26154	244	TA
Bub1	3.96694	5.40099e-132	131.268	0.0652393	0.258801	245	TA
Znhit3	1.65928	4.97742e-50	49.303	0.155472	0.257971	246	TA
Clca3a2	1.77916	3.87766e-31	30.4114	0.144894	0.257791	247	TA
Ncapg2	2.68286	5.07937e-54	53.2942	0.0954135	0.255981	248	TA
Prelp	2.06469	1.14479e-30	29.9413	0.123715	0.255433	249	TA
Gins2	1.95455	5.55082e-44	43.2556	0.130519	0.255106	250	TA
Map3k20	1.72591	9.59017e-43	42.0182	0.147736	0.254978	251	TA
Eri1	1.70464	3.2898e-40	39.4828	0.14933	0.254553	252	TA
Neil3	4.0182	3.92587e-124	123.406	0.0631792	0.253867	253	TA
Ska1	4.32274	1.24084e-142	141.906	0.0585213	0.252972	254	TA
Noxa1	1.63839	3.26395e-32	31.4863	0.153734	0.251875	255	TA
Lipt2	1.64751	6.28482e-32	31.2017	0.152302	0.250919	256	TA
Mgme1	1.95771	6.09811e-54	53.2148	0.12728	0.249177	257	TA
Suv39h1	2.11638	2.05971e-63	62.6862	0.11773	0.249161	258	TA
Nrarp	1.59949	4.8293e-40	39.3161	0.155164	0.248183	259	TA
Nde1	3.02974	3.89009e-97	96.41	0.0816246	0.247301	260	TA
Lgr5	1.58321	4.18645e-07	6.37815	0.155708	0.246519	261	TA
Rpp30	1.91296	2.84153e-56	55.5464	0.128864	0.246511	262	TA
Nek2	3.55472	1.02587e-101	100.989	0.069054	0.245468	263	TA
Ccdc18	3.26561	8.73492e-97	96.0587	0.0749588	0.244786	264	TA
Hist1h2an	4.5209	8.37703e-125	124.077	0.0540568	0.244385	265	TA
Znhit6	1.69004	2.12544e-38	37.6726	0.144191	0.243689	266	TA
Chek2	2.13627	2.45969e-60	59.6091	0.113902	0.243325	267	TA
Cdca5	3.58134	2.04037e-113	112.69	0.0677591	0.242668	268	TA
Trip13	3.31995	8.6969e-105	104.061	0.0724358	0.240483	269	TA
Rnaseh2b	1.7445	3.30723e-43	42.4805	0.137816	0.24042	270	TA
Nup85	2.29974	3.39999e-60	59.4685	0.104396	0.240083	271	TA
Ttk	4.07535	3.50761e-122	121.455	0.0588003	0.239632	272	TA
Pold1	2.05606	3.41643e-48	47.4664	0.116526	0.239584	273	TA
Mcm10	2.02526	4.81954e-48	47.317	0.117308	0.237579	274	TA
C330027C09Rik	3.01799	2.98756e-78	77.5247	0.0783843	0.236563	275	TA
Cep55	4.02018	2.57966e-124	123.588	0.0587503	0.236187	276	TA
Hist1h2bm	4.47968	5.54937e-107	106.256	0.0526176	0.23571	277	TA
Ndc1	2.69685	3.51652e-78	77.4539	0.0862763	0.232674	278	TA
Spag5	3.01329	1.56148e-88	87.8065	0.0767978	0.231414	279	TA
Iqgap3	4.29803	1.15188e-122	121.939	0.0537341	0.230951	280	TA
Ccnf	4.66718	5.0873e-126	125.294	0.049389	0.230507	281	TA
Epb41l2	1.60435	1.12625e-35	34.9484	0.142372	0.228415	282	TA
Nuf2	4.14989	8.05191e-124	123.094	0.0550071	0.228273	283	TA
Wdr75	1.59426	1.85283e-35	34.7322	0.142985	0.227956	284	TA
Cntrl	1.90138	4.83137e-41	40.3159	0.119014	0.22629	285	TA
Tfap4	1.58676	1.25596e-31	30.901	0.14136	0.224304	286	TA
Alg8	2.05882	4.46549e-53	52.3501	0.108774	0.223945	287	TA
Notch1	1.71205	4.33461e-28	27.3631	0.13054	0.223491	288	TA
Kifc1	4.24081	2.5334e-121	120.596	0.0523927	0.222187	289	TA
Dtl	1.72274	7.3609e-22	21.1331	0.128055	0.220606	290	TA
Spdl1	3.34856	6.83909e-102	101.165	0.0658653	0.220554	291	TA
Haus8	2.19366	2.03406e-56	55.6916	0.0988793	0.216908	292	TA
Kif18a	3.98589	1.20331e-108	107.92	0.0540978	0.215628	293	TA
Slco3a1	1.80078	1.58041e-20	19.8012	0.119303	0.214838	294	TA
Nol8	1.6649	2.57904e-33	32.5885	0.127803	0.212779	295	TA
Rad51ap1	2.8379	1.65776e-55	54.7805	0.0747925	0.212253	296	TA
Grwd1	1.89287	1.89432e-41	40.7225	0.111604	0.211251	297	TA
Foxm1	4.23621	1.74631e-115	114.758	0.0494127	0.209323	298	TA
Nup43	1.83346	6.93451e-42	41.159	0.113987	0.20899	299	TA
Cenpc1	1.83171	2.80566e-40	39.552	0.113518	0.207933	300	TA
Fam83d	3.89654	4.44036e-96	95.3526	0.05309	0.206867	301	TA
Gas2l3	4.32461	3.36926e-102	101.472	0.0474149	0.205051	302	TA
Fam111a	2.15956	3.55229e-30	29.4495	0.0942481	0.203534	303	TA
Ccdc77	2.07034	3.86347e-45	44.413	0.0981847	0.203276	304	TA
Poc1a	2.2362	2.44054e-52	51.6125	0.0905638	0.202519	305	TA
Mis12	1.66925	1.4589e-38	37.836	0.120286	0.200787	306	TA
Arhgef39	2.65578	3.16821e-71	70.4992	0.0751782	0.199657	307	TA
Apitd1	2.2111	1.59247e-44	43.7979	0.0899772	0.198948	308	TA
Nup133	2.25194	2.03873e-53	52.6906	0.0883015	0.19885	309	TA
Sass6	1.84514	9.30353e-36	35.0314	0.107571	0.198484	310	TA
Syce2	1.9887	5.61058e-35	34.251	0.0997331	0.198339	311	TA
Dis3	1.95235	4.13468e-44	43.3836	0.101194	0.197567	312	TA
Diaph3	3.13675	2.33965e-70	69.6308	0.0629162	0.197352	313	TA
Lin54	1.7756	8.53702e-39	38.0687	0.110128	0.195542	314	TA
Nup93	2.25871	1.17864e-56	55.9286	0.0862561	0.194828	315	TA
Haus3	2.34095	5.27351e-58	57.2779	0.0827365	0.193682	316	TA
Cttnbp2	2.15429	2.22443e-30	29.6528	0.0891662	0.19209	317	TA
Trim37	2.04256	4.4141e-39	38.3552	0.0929033	0.189761	318	TA
Pkmyt1	2.40949	1.45326e-56	55.8377	0.0784991	0.189142	319	TA
Dnph1	2.32054	2.02361e-56	55.6939	0.0809319	0.187805	320	TA
Cenpu	3.04198	1.22049e-78	77.9135	0.0615191	0.18714	321	TA
Brca1	2.64724	5.24595e-46	45.2802	0.0703784	0.186308	322	TA
Polr1a	1.6319	2.69089e-29	28.5701	0.113632	0.185435	323	TA
Cdca4	2.41102	6.59584e-59	58.1807	0.0765097	0.184466	324	TA
Aen	1.58575	1.46569e-30	29.834	0.115388	0.182976	325	TA
Rpa1	1.66115	2.30015e-27	26.6382	0.109785	0.182369	326	TA
4930523C07Rik	2.04531	4.18866e-39	38.3779	0.0887118	0.181443	327	TA
Aunip	2.82017	3.81364e-58	57.4187	0.0642178	0.181105	328	TA
Cdk5rap2	2.64638	5.23953e-62	61.2807	0.0684334	0.181101	329	TA
Zwilch	3.2757	9.81172e-81	80.0083	0.0552591	0.181013	330	TA
Noc4l	1.57926	8.91889e-32	31.0497	0.11428	0.180477	331	TA
Exosc2	1.58046	8.6569e-27	26.0626	0.113983	0.180145	332	TA
Hmga2	1.84083	2.88073e-31	30.5405	0.0974779	0.17944	333	TA
Sclt1	1.68	3.9453e-32	31.4039	0.106679	0.179221	334	TA
Apip	2.00995	9.1282e-45	44.0396	0.0889153	0.178716	335	TA
Fgfr1op	1.59599	8.67532e-32	31.0617	0.111805	0.17844	336	TA
Cep89	1.87321	7.2877e-36	35.1374	0.0951072	0.178155	337	TA
Gjb3	2.05005	1.22661e-35	34.9113	0.0868758	0.1781	338	TA
Tmem109	1.61006	3.5689e-30	29.4475	0.110256	0.177518	339	TA
Cdc25b	2.33629	4.94771e-34	33.3056	0.0754026	0.176162	340	TA
Chchd6	1.71136	6.50384e-35	34.1868	0.102579	0.17555	341	TA
Cdc45	2.43881	3.42804e-42	41.465	0.0713806	0.174084	342	TA
Mastl	3.501	2.111e-81	80.6755	0.0493991	0.172946	343	TA
Nup160	2.1649	1.53466e-46	45.814	0.0793163	0.171712	344	TA
Fignl1	2.13876	3.19283e-40	39.4958	0.0795784	0.170199	345	TA
Rrp1b	1.61285	2.17028e-22	21.6635	0.105394	0.169985	346	TA
Cdkn2d	2.10904	1.39347e-40	39.8559	0.0803323	0.169424	347	TA
Hist4h4	2.02088	1.42839e-32	31.8452	0.0826914	0.16711	348	TA
Pusl1	1.59989	4.45819e-28	27.3508	0.104241	0.166774	349	TA
Gdf15	1.92737	2.24209e-21	20.6493	0.086439	0.1666	350	TA
Prr11	4.61925	4.98425e-93	92.3024	0.0355216	0.164083	351	TA
Bora	3.02708	1.71762e-72	71.7651	0.0539571	0.163333	352	TA
Haus1	2.13139	3.0436e-45	44.5166	0.0763648	0.162763	353	TA
Gsg2	2.42898	1.09673e-53	52.9599	0.0666281	0.161839	354	TA
Fam92a	1.65084	4.30736e-27	26.3658	0.0979294	0.161665	355	TA
Faap24	2.11676	6.08968e-39	38.2154	0.0759157	0.160695	356	TA
Tnfaip8l1	2.48664	5.03457e-48	47.298	0.0644793	0.160337	357	TA
Dars2	1.61581	2.13864e-33	32.6699	0.0990194	0.159997	358	TA
Hist1h4c	1.83076	6.65153e-35	34.1771	0.0871971	0.159637	359	TA
Cdkn2c	2.47199	3.28836e-53	52.483	0.0641368	0.158546	360	TA
Rbmx2	1.78901	1.82468e-36	35.7388	0.0882295	0.157843	361	TA
Odf2	1.71232	2.76105e-28	27.5589	0.0916828	0.156991	362	TA
Lipg	1.5809	2.1416e-21	20.6693	0.099268	0.156933	363	TA
Ctc1	2.01591	1.52322e-40	39.8172	0.077451	0.156134	364	TA
Rad54l	2.93251	2.85621e-59	58.5442	0.0531608	0.155895	365	TA
Utp15	1.62414	1.78652e-30	29.748	0.0959643	0.155859	366	TA
Atr	1.8618	2.92252e-33	32.5342	0.0817104	0.152129	367	TA
Mphosph9	2.38236	6.83207e-44	43.1654	0.0635472	0.151392	368	TA
Nup107	2.13786	6.32632e-42	41.1988	0.0707495	0.151252	369	TA
Dck	1.78665	2.79274e-29	28.554	0.0835037	0.149192	370	TA
Mns1	3.42763	3.01151e-61	60.5212	0.043402	0.148766	371	TA
Nmral1	1.76403	7.22313e-24	23.1413	0.0842048	0.14854	372	TA
Rnf26.1	1.94254	5.08943e-40	39.2933	0.0759794	0.147593	373	TA
Nup210	1.59477	4.51996e-21	20.3449	0.0923086	0.147211	374	TA
4930427A07Rik	2.60336	5.60732e-50	49.2512	0.0564873	0.147057	375	TA
Slc23a4	1.95425	5.31674e-36	35.2744	0.0752476	0.147053	376	TA
Arhgap19	3.27921	3.7838e-62	61.4221	0.0448331	0.147017	377	TA
Nup155	1.72338	5.14682e-29	28.2885	0.085261	0.146937	378	TA
Chaf1a	1.75212	3.78479e-24	23.422	0.0833711	0.146076	379	TA
Mcc	1.8174	1.60358e-22	21.7949	0.0792914	0.144104	380	TA
Myef2	1.77648	3.73728e-25	24.4274	0.0802522	0.142567	381	TA
Tmem107	1.80982	1.52782e-29	28.8159	0.0785576	0.142175	382	TA
Miip	1.87339	4.43259e-31	30.3533	0.0753005	0.141067	383	TA
Chek1	1.91545	7.19974e-26	25.1427	0.0734042	0.140602	384	TA
Nt5c3b	1.64352	7.01017e-22	21.1543	0.0855035	0.140527	385	TA
Aaas	2.27321	1.91775e-44	43.7172	0.061543	0.1399	386	TA
Bard1	2.78368	2.6515e-46	45.5765	0.0501811	0.139688	387	TA
Oip5	3.48983	9.5096e-69	68.0218	0.039894	0.139223	388	TA
Cep57l1	2.12543	5.75748e-37	36.2398	0.0653502	0.138897	389	TA
Brca2	2.29385	1.73063e-36	35.7618	0.0602174	0.138129	390	TA
Zbed3	1.9816	4.97786e-30	29.303	0.0695088	0.137739	391	TA
Cad	1.61682	4.78955e-24	23.3197	0.0851819	0.137724	392	TA
Dna2	1.74786	1.62604e-24	23.7889	0.0785397	0.137276	393	TA
AU020206	1.78374	1.88437e-24	23.7248	0.07661	0.136652	394	TA
Cep192	2.55401	1.78628e-48	47.7481	0.0534419	0.136491	395	TA
Pomt1	1.69289	1.96833e-29	28.7059	0.0806152	0.136472	396	TA
2700099C18Rik	3.17877	1.33199e-61	60.8755	0.0429222	0.13644	397	TA
Blm	2.89179	8.49364e-51	50.0709	0.0470264	0.13599	398	TA
Prim2	2.2508	2.35971e-36	35.6271	0.060279	0.135676	399	TA
Dimt1	1.59078	6.09826e-25	24.2148	0.0849005	0.135058	400	TA
Zfp367	1.62933	3.28509e-18	17.4835	0.0826799	0.134713	401	TA
Amd1	1.69527	9.07137e-28	27.0423	0.0789676	0.133871	402	TA
Rad18	2.81898	3.62974e-50	49.4401	0.0471979	0.13305	403	TA
Gm45836	3.00764	8.67858e-32	31.0616	0.0441877	0.132901	404	TA
Pole	2.3232	8.18236e-38	37.0871	0.0567829	0.131918	405	TA
Mre11a	1.60797	4.75598e-24	23.3228	0.0817852	0.131508	406	TA
Lin9	1.99981	3.73713e-31	30.4275	0.0656746	0.131337	407	TA
Dnah8	1.99037	1.10871e-28	27.9552	0.0658802	0.131126	408	TA
Mms22l	1.68413	3.31699e-22	21.4793	0.0776018	0.130691	409	TA
Hist1h2ac	2.86299	1.4226e-44	43.8469	0.0454676	0.130173	410	TA
Tiam1	2.40337	1.31187e-37	36.8821	0.0537792	0.129251	411	TA
Ercc6l	2.94783	5.1233e-50	49.2905	0.0437663	0.129016	412	TA
Tcf19	1.94226	6.7097e-19	18.1733	0.0662509	0.128676	413	TA
Depdc1a	4.70427	2.47119e-81	80.6071	0.0272694	0.128282	414	TA
Hist1h2bg	3.43623	5.47752e-57	56.2614	0.0368274	0.126547	415	TA
Dctd	1.60637	1.86636e-19	18.729	0.0787372	0.126481	416	TA
Gen1	3.06876	2.62873e-55	54.5803	0.0409545	0.125679	417	TA
Mcph1	1.90805	4.18196e-30	29.3786	0.0653073	0.124609	418	TA
Atad5	1.64094	7.87907e-17	16.1035	0.0754758	0.123852	419	TA
Exo1	2.47926	1.02221e-37	36.9905	0.0496963	0.12321	420	TA
Skp2	1.90109	3.64013e-27	26.4389	0.0642224	0.122093	421	TA
Lrr1	2.97095	1.60378e-49	48.7949	0.0409058	0.121529	422	TA
Ska3	3.64957	1.08241e-64	63.9656	0.0332068	0.12119	423	TA
Ticrr	2.87768	1.582e-48	47.8008	0.042028	0.120943	424	TA
Cln6	1.69071	5.12399e-26	25.2904	0.0709143	0.119895	425	TA
Espl1	4.42909	2.99589e-73	72.5235	0.0270291	0.119714	426	TA
Parpbp	4.37969	1.67156e-76	75.7769	0.02717	0.118996	427	TA
Ska2	2.83714	2.0388e-43	42.6906	0.0417895	0.118562	428	TA
1700017B05Rik	1.66791	9.83695e-23	22.0071	0.070819	0.11812	429	TA
Stil	3.03546	2.684e-47	46.5712	0.0387394	0.117592	430	TA
Rad1	1.57952	1.65297e-23	22.7817	0.0738778	0.116691	431	TA
Rpp40	1.60922	2.3172e-22	21.635	0.0718266	0.115585	432	TA
Haus6	2.28116	7.0461e-34	33.1521	0.0503856	0.114938	433	TA
Polr3h	1.75187	4.14966e-26	25.382	0.0652839	0.114369	434	TA
Zfp503	1.82024	1.69626e-20	19.7705	0.062476	0.113721	435	TA
Kif14	4.68625	5.22809e-69	68.2817	0.02426	0.113689	436	TA
Fam110a	1.73909	2.4968e-25	24.6026	0.0653581	0.113664	437	TA
Hist1h2ag	2.39054	3.13904e-38	37.5032	0.0474536	0.11344	438	TA
Gtse1	3.66433	5.32538e-61	60.2736	0.030792	0.112832	439	TA
Nup35	2.01785	1.26997e-34	33.8962	0.0559157	0.112829	440	TA
Suv39h2	2.5841	7.18264e-41	40.1437	0.0436361	0.11276	441	TA
Nedd1	1.63756	1.88251e-22	21.7253	0.0686373	0.112398	442	TA
Ttf2	2.53106	1.93323e-39	38.7137	0.0442731	0.112058	443	TA
Rad54b	3.46956	1.6533e-50	49.7816	0.032132	0.111484	444	TA
Rgcc	1.80524	5.54616e-10	9.25601	0.0617093	0.1114	445	TA
Card11	1.94649	3.37214e-26	25.4721	0.0564996	0.109976	446	TA
Nhs	2.12527	2.09032e-29	28.6798	0.0513759	0.109188	447	TA
Cntrob	1.85163	2.05691e-25	24.6868	0.0585842	0.108476	448	TA
Cox6b2	1.66247	2.34922e-15	14.6291	0.0651896	0.108376	449	TA
Kif18b	4.17375	1.26601e-64	63.8976	0.0259045	0.108119	450	TA
Ankle1	4.15603	1.52165e-62	61.8177	0.0259205	0.107726	451	TA
Psrc1	3.10795	8.95692e-41	40.0478	0.0346023	0.107542	452	TA
Dsn1	3.07426	9.87042e-50	49.0057	0.0345458	0.106203	453	TA
Nfatc2ip	2.12297	1.61335e-29	28.7923	0.0496173	0.105336	454	TA
Hmga1	1.66548	8.85081e-22	21.053	0.063082	0.105062	455	TA
Psat1	1.90845	4.53852e-15	14.3431	0.0549507	0.104871	456	TA
Arhgap8	1.60622	5.76917e-22	21.2389	0.0650623	0.104505	457	TA
Cyp39a1	2.14224	6.8418e-31	30.1648	0.0483146	0.103502	458	TA
Tdp1	2.49502	3.5696e-36	35.4474	0.041424	0.103354	459	TA
Traip	3.70544	5.68069e-61	60.2456	0.027791	0.102978	460	TA
Mybl2	2.22747	3.40911e-25	24.4674	0.0459901	0.102441	461	TA
Mb21d1	1.67957	6.60502e-16	15.1801	0.0609752	0.102412	462	TA
3110082I17Rik	1.88025	4.84579e-23	22.3146	0.0543831	0.102254	463	TA
Morc4	1.80615	1.01019e-19	18.9956	0.0559667	0.101084	464	TA
Gm24305	1.58706	1.26334e-15	14.8985	0.0632381	0.100363	465	TA

## Sheet: Ent_01
gene	logFC	padj	lg10p	avg_intensity	intensity_logFC	markerRank	clusterName
Krt19	1.75338	7.84538e-85	84.1054	2.74282	4.80921	1	Enterocytes_1
Gpx1	1.4784	2.07269e-70	69.6835	2.31339	3.42012	2	Enterocytes_1
Dmbt1	1.63142	1.36519e-23	22.8648	2.03643	3.32228	3	Enterocytes_1
Car4	1.65639	9.88524e-30	29.005	0.658044	1.08998	4	Enterocytes_1
Coro2a	1.39726	3.76858e-41	40.4238	0.747538	1.0445	5	Enterocytes_1
Mal2	1.5713	2.4604e-66	65.609	0.479943	0.754135	6	Enterocytes_1
Rbp7	1.63553	4.06722e-16	15.3907	0.443807	0.725858	7	Enterocytes_1
Gm3336	1.61688	1.53178e-38	37.8148	0.335004	0.541662	8	Enterocytes_1
Ms4a18	1.38535	5.61581e-17	16.2506	0.385033	0.533407	9	Enterocytes_1
Rflnb	1.46403	1.32956e-28	27.8763	0.284374	0.416332	10	Enterocytes_1
Edn2	1.6623	3.20201e-23	22.4946	0.176675	0.293687	11	Enterocytes_1
Naip1	1.42687	8.54971e-27	26.068	0.199763	0.285035	12	Enterocytes_1
Slco2b1	1.51025	3.15122e-26	25.5015	0.177407	0.267929	13	Enterocytes_1
Bmp3	2.26087	5.97224e-30	29.2239	0.105892	0.239409	14	Enterocytes_1
Gsdmc4	2.53632	8.10455e-18	17.0913	0.0908687	0.230472	15	Enterocytes_1
Slc1a1	1.4507	9.21753e-22	21.0354	0.158841	0.23043	16	Enterocytes_1
Gstp3	1.35841	3.0728e-21	20.5125	0.166448	0.226105	17	Enterocytes_1
Capg	1.66893	1.14355e-17	16.9417	0.107618	0.179608	18	Enterocytes_1
Vstm5	1.6192	4.71969e-21	20.3261	0.101329	0.164073	19	Enterocytes_1
4930581F22Rik	1.4992	3.01575e-14	13.5206	0.0953549	0.142956	20	Enterocytes_1
Gm8989	1.99003	6.83361e-15	14.1653	0.0647746	0.128903	21	Enterocytes_1
4930415O20Rik	1.58558	7.15842e-14	13.1452	0.0785314	0.124518	22	Enterocytes_1

## Sheet: Ent_02
gene	logFC	padj	lg10p	avg_intensity	intensity_logFC	markerRank	clusterName
2210407C18Rik	1.88546	2.93703e-70	69.5321	1.91978	3.61966	1	Enterocytes_2
Il18	1.68543	9.56557e-33	32.0193	1.03381	1.7424	2	Enterocytes_2
Areg	1.78542	6.93662e-37	36.1589	0.826111	1.47496	3	Enterocytes_2
Car4	1.6928	4.68618e-37	36.3292	0.658044	1.11394	4	Enterocytes_2
Muc3	1.79961	2.14392e-39	38.6688	0.56918	1.0243	5	Enterocytes_2
Ms4a18	2.47455	2.05804e-91	90.6865	0.385033	0.952783	6	Enterocytes_2
Cdr2	1.84242	3.33148e-61	60.4774	0.501931	0.924769	7	Enterocytes_2
Dgat2	1.7336	1.10672e-46	45.956	0.523131	0.906902	8	Enterocytes_2
2010003K11Rik	2.0499	1.61208e-56	55.7926	0.388301	0.79598	9	Enterocytes_2
Maob	1.64436	4.50132e-43	42.3467	0.380131	0.625073	10	Enterocytes_2
Osgin1	1.62554	8.87456e-32	31.0519	0.38329	0.623052	11	Enterocytes_2
Slc16a5	1.64106	1.49247e-42	41.8261	0.334825	0.549468	12	Enterocytes_2
1810055G02Rik	1.66483	9.13298e-38	37.0394	0.291989	0.486113	13	Enterocytes_2
Pxdc1	1.83955	1.63813e-43	42.7857	0.255297	0.46963	14	Enterocytes_2
Mfsd2a	2.02932	1.33483e-53	52.8746	0.226483	0.459605	15	Enterocytes_2
Cidec	1.79353	1.84267e-32	31.7346	0.172768	0.309863	16	Enterocytes_2
Gm44974	1.60531	1.87457e-14	13.7271	0.134114	0.215295	17	Enterocytes_2
Acta1	1.952	1.05485e-05	4.97681	0.0780505	0.152355	18	Enterocytes_2
Rhbg	1.60751	9.7311e-17	16.0118	0.081868	0.131604	19	Enterocytes_2
Tmem181b-ps	1.64832	3.22824e-18	17.491	0.0797992	0.131535	20	Enterocytes_2
Ocm	1.73825	1.9224e-13	12.7162	0.0695997	0.120982	21	Enterocytes_2

## Sheet: Ent_03
gene	logFC	padj	lg10p	avg_intensity	intensity_logFC	markerRank	clusterName
Gm42418	2.40317	1.8296e-179	178.738	6.35834	15.2802	1	Enterocytes_3
Ccl5	13.3819	1.60057e-05	4.79573	0.754336	10.0944	2	Enterocytes_3
Gzma	12.4694	0.000681915	3.16627	0.68419	8.53148	3	Enterocytes_3
Reg1	2.15461	7.67756e-28	27.1148	3.84984	8.29488	4	Enterocytes_3
S100g	4.10917	5.24624e-122	121.28	1.8422	7.56992	5	Enterocytes_3
Gsta1	1.94486	5.79791e-24	23.2367	2.00968	3.90854	6	Enterocytes_3
Papss2	2.02922	1.31354e-34	33.8816	1.83234	3.71821	7	Enterocytes_3
Alpi	2.2931	8.51968e-49	48.0696	1.55543	3.56676	8	Enterocytes_3
Cyp3a11	2.02453	1.10563e-19	18.9564	1.4296	2.89427	9	Enterocytes_3
Gm5485	2.51892	5.16645e-37	36.2868	1.05935	2.66841	10	Enterocytes_3
Ggt1	1.70614	1.91359e-17	16.7182	1.32865	2.26686	11	Enterocytes_3
Gsta4	1.87356	1.13024e-27	26.9468	1.1768	2.20481	12	Enterocytes_3
Atp2b1	2.07977	7.49556e-136	135.125	0.991508	2.06211	13	Enterocytes_3
Slc4a7	2.70409	1.40299e-90	89.8529	0.70936	1.91817	14	Enterocytes_3
Sult6b2	3.27502	5.9183e-59	58.2278	0.488684	1.60045	15	Enterocytes_3
Cd3g	11.1983	0.00456701	2.34037	0.135103	1.51293	16	Enterocytes_3
Slc13a1	2.02687	1.01545e-37	36.9933	0.593639	1.20323	17	Enterocytes_3
Slc40a1	3.44001	5.39471e-78	77.268	0.31567	1.08591	18	Enterocytes_3
Gm3776	2.44757	2.08446e-35	34.681	0.44297	1.0842	19	Enterocytes_3
Rgs1	9.32085	0.00537663	2.26949	0.115373	1.07538	20	Enterocytes_3
Cyp2c66	1.78441	4.98524e-23	22.3023	0.524636	0.936165	21	Enterocytes_3
Slc46a1	2.0946	6.45274e-33	32.1903	0.43248	0.905871	22	Enterocytes_3
Otop3	2.83466	5.80897e-50	49.2359	0.300852	0.852814	23	Enterocytes_3
Ugt2b5	2.40681	4.74477e-41	40.3238	0.331957	0.798957	24	Enterocytes_3
Akp3	4.72924	1.82418e-105	104.739	0.130221	0.615846	25	Enterocytes_3
Ank	1.86453	2.00936e-43	42.6969	0.330015	0.615322	26	Enterocytes_3
Aqp8	2.30891	2.55911e-14	13.5919	0.25885	0.597661	27	Enterocytes_3
Ncoa4	1.83568	7.10508e-58	57.1484	0.32304	0.592999	28	Enterocytes_3
Car2	2.51605	4.84942e-46	45.3143	0.229426	0.577247	29	Enterocytes_3
Lipa	1.81688	4.88172e-26	25.3114	0.31576	0.573697	30	Enterocytes_3
Slc30a10	2.59129	1.78816e-55	54.7476	0.213482	0.553194	31	Enterocytes_3
Plut	2.48266	7.47224e-44	43.1265	0.175386	0.435422	32	Enterocytes_3
Nat8f5	1.79722	1.14842e-19	18.9399	0.224068	0.4027	33	Enterocytes_3
Cd3e	8.37578	0.00159731	2.79661	0.04395	0.368116	34	Enterocytes_3
Cd52	7.53869	0.000338693	3.47019	0.0445795	0.336071	35	Enterocytes_3
Gm2061	3.98129	4.88505e-77	76.3111	0.0796128	0.316961	36	Enterocytes_3
AC132852.2	1.99114	2.74976e-22	21.5607	0.149346	0.297369	37	Enterocytes_3
Fcer1g	5.05861	0.0346838	1.45987	0.0560017	0.283291	38	Enterocytes_3
Tmprss15	3.90839	1.35272e-38	37.8688	0.0669646	0.261724	39	Enterocytes_3
Ces1g	1.85851	5.92746e-14	13.2271	0.132331	0.245939	40	Enterocytes_3
Gimap4	8.28773	0.00449858	2.34692	0.0264779	0.219442	41	Enterocytes_3
Trac	5.90172	0.000805662	3.09385	0.0355379	0.209735	42	Enterocytes_3
Slc16a9	3.68518	1.22928e-46	45.9103	0.053347	0.196594	43	Enterocytes_3
Cbr3	2.89635	7.21105e-29	28.142	0.0674823	0.195453	44	Enterocytes_3
Slc37a2	3.4671	9.85783e-43	42.0062	0.0544969	0.188947	45	Enterocytes_3
Sprr2a3	1.76164	0.0010943	2.96086	0.100326	0.176738	46	Enterocytes_3
Meis2	1.91267	4.30394e-13	12.3661	0.0908822	0.173828	47	Enterocytes_3
Cyp1a1	1.78887	8.22546e-06	5.08484	0.0953401	0.170551	48	Enterocytes_3
Gsta2	2.52517	6.7308e-26	25.1719	0.0652581	0.164788	49	Enterocytes_3
Scarb1	2.01001	8.25e-07	6.08355	0.078988	0.158767	50	Enterocytes_3
Podn	1.69792	1.59162e-09	8.79816	0.0732901	0.124441	51	Enterocytes_3
Tnni1	3.39609	9.15843e-32	31.0382	0.0364882	0.123917	52	Enterocytes_3
Fxyd5	4.4315	0.0460529	1.33674	0.0270724	0.119971	53	Enterocytes_3
Cyp2c29	2.0571	3.85935e-07	6.41349	0.0549569	0.113052	54	Enterocytes_3
Cd160	5.65015	0.00138019	2.86006	0.0193981	0.109602	55	Enterocytes_3
Gimap6	5.9696	0.00894313	2.04851	0.017289	0.103208	56	Enterocytes_3

## Sheet: Ent_04
gene	logFC	padj	lg10p	avg_intensity	intensity_logFC	markerRank	clusterName
Fabp2	2.68062	2.77999e-157	156.556	4.09873	10.9871	1	Enterocytes_4
Fabp1	2.40833	1.72056e-75	74.7643	4.54758	10.9521	2	Enterocytes_4
Rbp2	2.43054	7.58286e-78	77.1202	4.24264	10.3119	3	Enterocytes_4
Apoa1	2.62373	2.14983e-92	91.6676	3.73663	9.80392	4	Enterocytes_4
Apoa4	2.79209	5.8618e-100	99.232	2.95695	8.25605	5	Enterocytes_4
Spink1	2.7317	2.36574e-97	96.626	2.6674	7.28654	6	Enterocytes_4
Crip1	1.93532	7.16459e-174	173.145	3.7201	7.19961	7	Enterocytes_4
Guca2b	2.90631	6.15395e-102	101.211	2.38928	6.94399	8	Enterocytes_4
Reg3b	2.04265	7.9157e-36	35.1015	3.19528	6.52684	9	Enterocytes_4
Apoc3	2.82704	4.2843e-99	98.3681	2.0827	5.88787	10	Enterocytes_4
Selenop	2.90831	2.2994e-125	124.638	1.80844	5.25951	11	Enterocytes_4
Leap2	3.11785	3.93375e-96	95.4052	1.41364	4.40753	12	Enterocytes_4
Apob	2.08032	5.41163e-94	93.2667	1.98844	4.13659	13	Enterocytes_4
Gda	2.50575	3.30022e-86	85.4815	1.56903	3.93159	14	Enterocytes_4
Anpep	1.9367	2.60968e-69	68.5834	2.01584	3.90408	15	Enterocytes_4
Pls1	2.11257	8.08399e-134	133.092	1.83862	3.88422	16	Enterocytes_4
Slc5a1	1.91136	3.18822e-88	87.4965	2.0101	3.84202	17	Enterocytes_4
Cyp3a11	2.60473	6.45228e-60	59.1903	1.4296	3.72373	18	Enterocytes_4
Lct	2.87953	8.93296e-102	101.049	1.2905	3.71604	19	Enterocytes_4
Acsl5	1.99497	4.52133e-96	95.3447	1.80498	3.60088	20	Enterocytes_4
Clec2h	2.10886	2.15962e-80	79.6656	1.62742	3.432	21	Enterocytes_4
Reg3a	2.76168	1.43799e-77	76.8422	1.21445	3.35393	22	Enterocytes_4
Ace2	2.73228	3.18132e-103	102.497	1.19971	3.27795	23	Enterocytes_4
Mme	2.35341	4.65564e-98	97.332	1.36482	3.21199	24	Enterocytes_4
Sult1b1	1.96778	4.9504e-85	84.3054	1.59004	3.12884	25	Enterocytes_4
Cyp4f14	2.14056	1.33462e-90	89.8746	1.41976	3.03908	26	Enterocytes_4
Ggt1	2.27108	5.21245e-60	59.283	1.32865	3.01746	27	Enterocytes_4
Scp2	1.92462	1.67568e-154	153.776	1.56638	3.01469	28	Enterocytes_4
Mep1b	2.10208	3.06323e-66	65.5138	1.4325	3.01123	29	Enterocytes_4
Cyp3a13	2.35587	3.79142e-92	91.4212	1.20306	2.83424	30	Enterocytes_4
H2-Q2	2.00757	5.32226e-121	120.274	1.38234	2.77515	31	Enterocytes_4
Aldh1a1	2.2522	7.48526e-65	64.1258	1.20918	2.72332	32	Enterocytes_4
Cyp2b10	2.72449	1.28875e-80	79.8898	0.986605	2.68799	33	Enterocytes_4
Pepd	2.39888	7.83225e-192	191.106	1.11462	2.67384	34	Enterocytes_4
Ms4a10	2.08943	7.31302e-114	113.136	1.24263	2.59638	35	Enterocytes_4
Cgref1	2.09618	8.28594e-110	109.082	1.21235	2.54131	36	Enterocytes_4
Ephx2	2.19878	5.22541e-131	130.282	1.14833	2.52493	37	Enterocytes_4
Lgals3	1.98922	2.89149e-75	74.5389	1.2613	2.50901	38	Enterocytes_4
2010106E10Rik	2.39126	3.5029e-92	91.4556	1.04038	2.48783	39	Enterocytes_4
Cyp3a25	2.65328	8.31532e-107	106.08	0.905635	2.4029	40	Enterocytes_4
Glrx	1.98166	4.4334e-188	187.353	1.19778	2.37359	41	Enterocytes_4
Gm5485	2.15404	2.90423e-41	40.537	1.05935	2.28187	42	Enterocytes_4
Ace	2.93468	1.26637e-144	143.897	0.773145	2.26893	43	Enterocytes_4
Ces2a	2.10771	3.08128e-102	101.511	1.0751	2.266	44	Enterocytes_4
Fam213a	2.40562	2.89477e-95	94.5384	0.931894	2.24179	45	Enterocytes_4
Enpep	1.96693	5.29131e-74	73.2764	1.12873	2.22014	46	Enterocytes_4
Cyp2d26	2.13456	2.86297e-86	85.5432	1.03897	2.21775	47	Enterocytes_4
Cndp2	2.43528	4.99065e-172	171.302	0.888355	2.1634	48	Enterocytes_4
Dpep1	2.72474	9.9138e-111	110.004	0.761175	2.07401	49	Enterocytes_4
Slc2a2	2.11997	7.88025e-56	55.1035	0.958996	2.03304	50	Enterocytes_4
Slc43a2	2.17961	6.91143e-102	101.16	0.928911	2.02466	51	Enterocytes_4
Cst6	1.97829	1.32081e-79	78.8792	0.993209	1.96486	52	Enterocytes_4
Espn	2.25419	1.21696e-68	67.9147	0.856657	1.93107	53	Enterocytes_4
Treh	2.57449	8.80931e-111	110.055	0.730803	1.88145	54	Enterocytes_4
Dnase1	3.90069	1.16779e-169	168.933	0.471226	1.8381	55	Enterocytes_4
Sectm1b	2.89486	5.53475e-140	139.257	0.61402	1.7775	56	Enterocytes_4
Asah2	2.67505	1.24487e-117	116.905	0.65821	1.76075	57	Enterocytes_4
Npc1l1	1.9283	1.62793e-98	97.7884	0.897564	1.73077	58	Enterocytes_4
Dpp4	2.01419	1.10892e-170	169.955	0.84691	1.70584	59	Enterocytes_4
Cyp4v3	2.45731	3.37011e-169	168.472	0.693437	1.70399	60	Enterocytes_4
Sult2b1	2.03004	7.89572e-114	113.103	0.816905	1.65835	61	Enterocytes_4
Mpp1	1.98434	1.45223e-103	102.838	0.828345	1.64372	62	Enterocytes_4
Pdzk1	3.2547	1.1535e-126	125.938	0.504884	1.64325	63	Enterocytes_4
Cyp2c55	2.86867	1.77416e-99	98.751	0.551355	1.58165	64	Enterocytes_4
H2-Ab1	1.90407	3.55235e-80	79.4495	0.817833	1.55721	65	Enterocytes_4
Slc51b	2.2018	9.84959e-76	75.0066	0.687308	1.51332	66	Enterocytes_4
Akr1b7	2.16292	1.77516e-78	77.7508	0.686379	1.48459	67	Enterocytes_4
Ano6	1.91826	5.66915e-143	142.246	0.756373	1.45092	68	Enterocytes_4
Gpt	2.22681	4.04125e-106	105.393	0.645487	1.43738	69	Enterocytes_4
Bst1	3.45531	6.70714e-133	132.173	0.39096	1.35089	70	Enterocytes_4
Gk	2.43621	2.13841e-116	115.67	0.548386	1.33598	71	Enterocytes_4
Gsdmd	2.04513	3.28862e-102	101.483	0.651624	1.33265	72	Enterocytes_4
Eci3	2.51379	1.4617e-120	119.835	0.528165	1.3277	73	Enterocytes_4
Slc6a20a	1.91601	2.61191e-79	78.583	0.680598	1.30403	74	Enterocytes_4
Tmem86b	2.11906	9.85349e-97	96.0064	0.59416	1.25906	75	Enterocytes_4
Fbln1	2.31884	1.0427e-147	146.982	0.531769	1.23309	76	Enterocytes_4
Nat8	2.45688	1.2292e-88	87.9104	0.474751	1.16641	77	Enterocytes_4
Cyp2c66	2.16944	2.28843e-67	66.6405	0.524636	1.13817	78	Enterocytes_4
Slc15a1	2.39523	1.68282e-92	91.774	0.47284	1.13256	79	Enterocytes_4
Hsd17b6	2.35577	4.85761e-72	71.3136	0.476737	1.12308	80	Enterocytes_4
Plpp1	2.08159	9.21605e-106	105.035	0.531895	1.10719	81	Enterocytes_4
H2-Q1	2.32847	1.09908e-98	97.959	0.454478	1.05824	82	Enterocytes_4
Slc5a11	2.47924	1.20646e-108	107.918	0.414437	1.02749	83	Enterocytes_4
H2-Eb1	1.98063	3.23453e-51	50.4902	0.516509	1.02301	84	Enterocytes_4
Sec14l2	2.34254	4.00358e-106	105.398	0.432099	1.01221	85	Enterocytes_4
Gchfr	2.64509	6.75087e-142	141.171	0.380751	1.00712	86	Enterocytes_4
Slc6a19	2.04069	5.02614e-64	63.2988	0.475311	0.969962	87	Enterocytes_4
Aspa	2.38174	1.00463e-95	94.998	0.406312	0.967731	88	Enterocytes_4
Slc46a1	2.16256	1.90642e-63	62.7198	0.43248	0.935265	89	Enterocytes_4
Pck1	2.39679	2.88402e-59	58.54	0.389397	0.9333	90	Enterocytes_4
Mafb	2.30814	3.09194e-81	80.5098	0.398364	0.919478	91	Enterocytes_4
Soat2	1.91258	6.96591e-105	104.157	0.462454	0.884479	92	Enterocytes_4
Slc5a4b	3.51064	1.51084e-139	138.821	0.251057	0.881368	93	Enterocytes_4
H2-Aa	2.66659	2.66012e-51	50.5751	0.330316	0.880816	94	Enterocytes_4
Prr15	1.99947	1.87492e-102	101.727	0.440114	0.879994	95	Enterocytes_4
Apol7a	2.38509	8.92397e-96	95.0494	0.362854	0.86544	96	Enterocytes_4
Ceacam20	2.59935	2.3089e-95	94.6366	0.319108	0.829473	97	Enterocytes_4
Clec2e	2.25528	4.81146e-98	97.3177	0.365158	0.823533	98	Enterocytes_4
Grina	2.12703	4.80313e-104	103.318	0.340324	0.723879	99	Enterocytes_4
Ifit1bl2	3.03951	1.70519e-91	90.7682	0.23152	0.703709	100	Enterocytes_4
Slc36a1	2.23744	6.85062e-95	94.1643	0.303646	0.679388	101	Enterocytes_4
Cubn	4.44987	8.34787e-74	73.0784	0.142979	0.63624	102	Enterocytes_4
Dio1	2.19521	2.76773e-102	101.558	0.287947	0.632104	103	Enterocytes_4
Sema6a	2.23795	3.72586e-74	73.4288	0.277878	0.621878	104	Enterocytes_4
Slc28a1	2.57772	8.07818e-95	94.0927	0.24086	0.620867	105	Enterocytes_4
Lipa	1.96578	4.65297e-58	57.3323	0.31576	0.620715	106	Enterocytes_4
Aqp8	2.31928	1.22873e-23	22.9105	0.25885	0.600345	107	Enterocytes_4
Acaa1b	2.25846	1.38443e-66	65.8587	0.254938	0.575768	108	Enterocytes_4
Uap1l1	1.95108	8.77674e-87	86.0567	0.290133	0.566073	109	Enterocytes_4
Aldh1a7	2.02012	2.41044e-49	48.6179	0.275216	0.55597	110	Enterocytes_4
Igtp	2.09559	6.29688e-34	33.2009	0.265159	0.555664	111	Enterocytes_4
Synpo	2.08587	6.29342e-68	67.2011	0.263176	0.548951	112	Enterocytes_4
Slc13a2	3.53714	1.08431e-140	139.965	0.154174	0.545336	113	Enterocytes_4
Prss30	2.80606	8.48194e-99	98.0715	0.189724	0.532376	114	Enterocytes_4
Cd36	2.62503	1.83928e-94	93.7354	0.201181	0.528107	115	Enterocytes_4
Nat8f5	2.28226	3.66556e-65	64.4359	0.224068	0.511382	116	Enterocytes_4
Iyd	2.57443	7.59128e-86	85.1197	0.197754	0.509103	117	Enterocytes_4
Slc7a15	3.09847	4.87468e-103	102.312	0.163883	0.507787	118	Enterocytes_4
Mfsd7b	2.19452	3.43872e-79	78.4636	0.2268	0.497718	119	Enterocytes_4
Gdpd2	2.54009	5.11029e-91	90.2916	0.190379	0.483579	120	Enterocytes_4
Vnn1	2.84358	3.76979e-103	102.424	0.161896	0.460365	121	Enterocytes_4
G6pc	2.18197	1.35549e-56	55.8679	0.210059	0.458341	122	Enterocytes_4
Apoc2	2.96026	2.0009e-112	111.699	0.151651	0.448926	123	Enterocytes_4
Plekhg6	1.92346	6.34625e-61	60.1975	0.232745	0.447675	124	Enterocytes_4
Vwa1	3.07516	7.7352e-118	117.112	0.143576	0.441519	125	Enterocytes_4
Tlcd2	2.52077	8.00791e-72	71.0965	0.172138	0.433919	126	Enterocytes_4
Gm8909	2.24484	1.2492e-70	69.9034	0.191447	0.429767	127	Enterocytes_4
Cdc42ep2	2.25775	8.08328e-83	82.0924	0.187278	0.422827	128	Enterocytes_4
Zbp1	1.92914	6.20373e-37	36.2073	0.216133	0.416951	129	Enterocytes_4
Mep1a	1.94121	1.49665e-62	61.8249	0.209377	0.406445	130	Enterocytes_4
Sulf2	2.08923	5.56288e-58	57.2547	0.192821	0.402848	131	Enterocytes_4
Aldoc	2.42887	1.59442e-64	63.7974	0.14553	0.353474	132	Enterocytes_4
AC158238.2	3.7883	5.67976e-76	75.2457	0.0914316	0.34637	133	Enterocytes_4
Pdlim2	2.52937	2.57713e-73	72.5889	0.135491	0.342707	134	Enterocytes_4
Mycbpap	3.21905	5.34177e-100	99.2723	0.104752	0.337201	135	Enterocytes_4
Gatsl2	2.20278	2.7222e-59	58.5651	0.146054	0.321723	136	Enterocytes_4
Slc30a2	2.05302	7.56246e-63	62.1213	0.152913	0.313933	137	Enterocytes_4
H2-DMb1	2.25089	5.79696e-50	49.2368	0.136639	0.30756	138	Enterocytes_4
Xpnpep2	2.4161	8.40578e-59	58.0754	0.127247	0.307441	139	Enterocytes_4
Slc5a12	4.64541	2.84146e-80	79.5465	0.0658209	0.305765	140	Enterocytes_4
Rdh16f2	3.05914	2.71103e-70	69.5669	0.0953601	0.29172	141	Enterocytes_4
Ces1g	2.18576	1.06027e-36	35.9746	0.132331	0.289244	142	Enterocytes_4
Naaladl1	2.69498	2.32431e-82	81.6337	0.10498	0.282918	143	Enterocytes_4
Ttc39c	2.34974	1.8311e-73	72.7373	0.120178	0.282386	144	Enterocytes_4
Cyp2d22	2.47189	4.37238e-67	66.3593	0.109517	0.270713	145	Enterocytes_4
Rhebl1	2.05238	1.30762e-57	56.8835	0.131801	0.270506	146	Enterocytes_4
Slc16a3	2.05031	2.23154e-41	40.6514	0.131736	0.2701	147	Enterocytes_4
Ube2l6	2.09139	5.80915e-49	48.2359	0.127785	0.267248	148	Enterocytes_4
Arsg	2.84357	8.35812e-69	68.0779	0.0930003	0.264453	149	Enterocytes_4
Prrx1	2.04299	3.08716e-46	45.5104	0.127375	0.260226	150	Enterocytes_4
Cyp1a1	2.64391	1.98328e-25	24.7026	0.0953401	0.252071	151	Enterocytes_4
Slc23a1	4.02441	3.00672e-84	83.5219	0.0620224	0.249604	152	Enterocytes_4
Adap2	1.9849	2.60248e-40	39.5846	0.123517	0.245168	153	Enterocytes_4
Paqr9	2.87274	2.32375e-55	54.6338	0.0851132	0.244508	154	Enterocytes_4
Bbox1	3.14964	1.07143e-83	82.97	0.0776199	0.244474	155	Enterocytes_4
Proz	2.29338	1.80787e-54	53.7428	0.106414	0.244048	156	Enterocytes_4
Sgk1	1.9554	3.051e-38	37.5156	0.120999	0.236601	157	Enterocytes_4
Rhod	1.96026	1.12863e-48	47.9474	0.118521	0.232332	158	Enterocytes_4
Stom	2.03884	6.51494e-45	44.1861	0.113543	0.231496	159	Enterocytes_4
Spns2	2.01252	2.86206e-45	44.5433	0.113634	0.22869	160	Enterocytes_4
Sytl3	2.09876	1.23645e-40	39.9078	0.104996	0.220361	161	Enterocytes_4
Sprr2a3	2.1374	4.02808e-09	8.3949	0.100326	0.214438	162	Enterocytes_4
Kalrn	1.91405	1.06825e-32	31.9713	0.109426	0.209446	163	Enterocytes_4
Slc2a9	1.91407	1.37713e-38	37.861	0.108614	0.207895	164	Enterocytes_4
Ppfia3	2.26269	2.71969e-44	43.5655	0.091783	0.207677	165	Enterocytes_4
Aqp3	3.49058	3.19922e-73	72.495	0.0588574	0.205447	166	Enterocytes_4
Efr3b	2.52687	1.32628e-53	52.8774	0.0787489	0.198988	167	Enterocytes_4
Slc47a1	2.43924	1.58701e-50	49.7994	0.0812105	0.198092	168	Enterocytes_4
Podn	2.69306	2.93513e-53	52.5324	0.0732901	0.197375	169	Enterocytes_4
Egln3	2.30053	7.09218e-46	45.1492	0.0857063	0.19717	170	Enterocytes_4
Slc22a4	2.02632	3.18611e-43	42.4967	0.0959645	0.194455	171	Enterocytes_4
Ltb4r2	2.19533	2.69851e-41	40.5689	0.0877382	0.192614	172	Enterocytes_4
Cyp2c29	3.21015	1.59506e-37	36.7972	0.0549569	0.17642	173	Enterocytes_4
Tspan5	2.61291	1.08132e-43	42.966	0.0668341	0.174632	174	Enterocytes_4
Slc46a3	2.86871	4.77138e-46	45.3214	0.0578296	0.165896	175	Enterocytes_4
Acot12	2.93917	2.2603e-45	44.6458	0.0555647	0.163314	176	Enterocytes_4
Hes2	2.59373	6.88506e-42	41.1621	0.0627534	0.162766	177	Enterocytes_4
Tsku	2.05037	1.05699e-30	29.9759	0.0757545	0.155325	178	Enterocytes_4
Cyp27a1	2.37613	5.26792e-44	43.2784	0.0652278	0.15499	179	Enterocytes_4
Plekhf1	2.69234	2.91412e-50	49.5355	0.0561411	0.151151	180	Enterocytes_4
Il33	2.85989	1.03313e-32	31.9858	0.0525854	0.150388	181	Enterocytes_4
Btnl7-ps	2.60036	4.83399e-40	39.3157	0.0563142	0.146437	182	Enterocytes_4
Adora2b	3.59791	1.10298e-55	54.9574	0.0405691	0.145964	183	Enterocytes_4
Aldh4a1	2.63942	2.8481e-25	24.5454	0.0540891	0.142764	184	Enterocytes_4
Cym	2.81406	4.1544e-40	39.3815	0.0491483	0.138306	185	Enterocytes_4
Fmo1	1.90633	5.9932e-15	14.2223	0.0709881	0.135327	186	Enterocytes_4
Cytip	2.10671	5.52846e-28	27.2574	0.0630251	0.132776	187	Enterocytes_4
Glyctk	1.93618	3.92224e-24	23.4065	0.0666982	0.12914	188	Enterocytes_4
Hnf4aos	2.5112	8.65142e-35	34.0629	0.051365	0.128988	189	Enterocytes_4
Slc22a13b-ps	2.51174	1.34382e-33	32.8717	0.0509432	0.127956	190	Enterocytes_4
Sardh	2.78186	4.56028e-41	40.341	0.0439292	0.122205	191	Enterocytes_4
Gm11127	3.17279	1.97357e-46	45.7047	0.038422	0.121905	192	Enterocytes_4
Spns3	2.3326	2.84053e-25	24.5466	0.051934	0.121141	193	Enterocytes_4
Trim38	2.13179	2.3326e-22	21.6322	0.0564191	0.120274	194	Enterocytes_4
Slc5a4a	3.55236	1.80655e-51	50.7432	0.0337577	0.11992	195	Enterocytes_4
Dnah2	2.00762	1.27495e-23	22.8945	0.0588174	0.118083	196	Enterocytes_4
Dcst1	2.14989	1.31909e-27	26.8797	0.0538343	0.115738	197	Enterocytes_4
2010010A06Rik	2.5528	7.30311e-34	33.1365	0.0451174	0.115176	198	Enterocytes_4
Adap2os	2.55854	5.16874e-37	36.2866	0.0428618	0.109664	199	Enterocytes_4
Slc34a2	3.70359	1.81261e-29	28.7417	0.0274874	0.101802	200	Enterocytes_4
Enpp7	4.63679	1.11882e-39	38.9512	0.0217434	0.10082	201	Enterocytes_4

## Sheet: Ent_05
gene	logFC	padj	lg10p	avg_intensity	intensity_logFC	markerRank	clusterName
Fabp2	1.76584	0.000804759	3.09433	4.09873	7.23768	1	Enterocytes_5
Fabp1	1.58726	0.0350441	1.45538	4.54758	7.21817	2	Enterocytes_5
Reg3b	2.01184	0.0152867	1.81569	3.19528	6.42838	3	Enterocytes_5
Apoa1	1.69309	0.0187266	1.72754	3.73663	6.32647	4	Enterocytes_5
Crip1	1.54351	9.62982e-06	5.01638	3.7201	5.74201	5	Enterocytes_5
Prap1	1.42995	0.000417349	3.3795	3.46133	4.94953	6	Enterocytes_5
Spink1	1.78492	0.0137083	1.86301	2.6674	4.7611	7	Enterocytes_5
Apoa4	1.59141	0.0438433	1.3581	2.95695	4.7057	8	Enterocytes_5
Reg3g	1.66426	0.017991	1.74494	2.77572	4.61951	9	Enterocytes_5
Apoc3	2.07754	0.00243929	2.61274	2.0827	4.3269	10	Enterocytes_5
Ifi27l2b	1.84678	1.73112e-06	5.76167	2.24902	4.15344	11	Enterocytes_5
Guca2b	1.72321	0.0311512	1.50652	2.38928	4.11723	12	Enterocytes_5
Selenop	1.58549	0.0272543	1.56457	1.80844	2.86726	13	Enterocytes_5
Prdx5	1.69787	4.50896e-08	7.34592	1.6641	2.82544	14	Enterocytes_5
Adh6a	1.25976	0.0482818	1.31622	2.20438	2.77699	15	Enterocytes_5
Apob	1.32077	0.0252417	1.59788	1.98844	2.62627	16	Enterocytes_5
Leap2	1.79814	0.0481502	1.3174	1.41364	2.54192	17	Enterocytes_5
Slc5a1	1.26268	0.023387	1.63103	2.0101	2.53811	18	Enterocytes_5
Sult1b1	1.5262	0.0050465	2.29701	1.59004	2.42672	19	Enterocytes_5
Clec2h	1.4281	0.0270191	1.56833	1.62742	2.32412	20	Enterocytes_5
Alpi	1.49111	0.0317978	1.4976	1.55543	2.31933	21	Enterocytes_5
Lgals3	1.76444	0.0012396	2.90672	1.2613	2.22549	22	Enterocytes_5
Lct	1.72026	0.030456	1.51633	1.2905	2.22001	23	Enterocytes_5
H2-Q2	1.56191	0.000495003	3.30539	1.38234	2.15908	24	Enterocytes_5
Gstm3	1.37761	0.0422453	1.37422	1.55558	2.14299	25	Enterocytes_5
Scp2	1.35351	0.000697776	3.15628	1.56638	2.12011	26	Enterocytes_5
Cyp3a13	1.7074	0.00676787	2.16955	1.20306	2.0541	27	Enterocytes_5
Mme	1.44079	0.0315511	1.50098	1.36482	1.96642	28	Enterocytes_5
Ace2	1.59102	0.0397514	1.40065	1.19971	1.90876	29	Enterocytes_5
Psmb8	1.52241	1.01016e-08	7.99561	1.24574	1.89652	30	Enterocytes_5
Gm5485	1.78677	0.0413536	1.38349	1.05935	1.89281	31	Enterocytes_5
Cyp4f14	1.32909	0.0401288	1.39654	1.41976	1.88699	32	Enterocytes_5
Gstm1	1.33561	0.0125971	1.89973	1.41269	1.8868	33	Enterocytes_5
Cgref1	1.50427	0.00363589	2.43939	1.21235	1.82371	34	Enterocytes_5
Isg15	5.84155	6.54117e-77	76.1843	0.297225	1.73626	35	Enterocytes_5
2010106E10Rik	1.65408	0.012804	1.89265	1.04038	1.72087	36	Enterocytes_5
Ephx2	1.48819	0.00331178	2.47994	1.14833	1.70894	37	Enterocytes_5
Ms4a10	1.34154	0.0139837	1.85438	1.24263	1.66703	38	Enterocytes_5
H2-T23	1.87343	1.62116e-09	8.79017	0.875491	1.64017	39	Enterocytes_5
Cst6	1.62052	0.00313584	2.50365	0.993209	1.60951	40	Enterocytes_5
Glrx	1.31734	0.000615945	3.21046	1.19778	1.57789	41	Enterocytes_5
Casp3	1.90571	2.51863e-08	7.59884	0.821474	1.56549	42	Enterocytes_5
Pepd	1.39692	0.0037355	2.42765	1.11462	1.55704	43	Enterocytes_5
Fam213a	1.64686	0.0111656	1.95212	0.931894	1.5347	44	Enterocytes_5
Cyp3a25	1.6873	0.0154916	1.8099	0.905635	1.52808	45	Enterocytes_5
Cyp2d26	1.43421	0.0231799	1.63489	1.03897	1.4901	46	Enterocytes_5
Xdh	1.57942	0.00347855	2.4586	0.93896	1.48301	47	Enterocytes_5
Phyh	1.2768	6.03634e-05	4.21923	1.10187	1.40686	48	Enterocytes_5
Maf	1.39042	0.0100582	1.99748	0.957547	1.33139	49	Enterocytes_5
Ace	1.68027	0.0156429	1.80568	0.773145	1.2991	50	Enterocytes_5
Clic5	1.33795	0.0287862	1.54082	0.96987	1.29763	51	Enterocytes_5
Npc1l1	1.43859	0.00417069	2.37979	0.897564	1.29123	52	Enterocytes_5
Espn	1.47583	0.0488648	1.311	0.856657	1.26428	53	Enterocytes_5
Slc43a2	1.3549	0.0269927	1.56875	0.928911	1.25859	54	Enterocytes_5
H2-Ab1	1.52093	0.0039333	2.40524	0.817833	1.24387	55	Enterocytes_5
Pnp2	1.49934	4.18339e-05	4.37847	0.826456	1.23914	56	Enterocytes_5
Ifi35	1.98316	1.81982e-13	12.74	0.618469	1.22652	57	Enterocytes_5
Sectm1b	1.97513	0.00172264	2.76381	0.61402	1.21277	58	Enterocytes_5
Treh	1.61781	0.0164013	1.78512	0.730803	1.1823	59	Enterocytes_5
Dpep1	1.55279	0.0439085	1.35745	0.761175	1.18195	60	Enterocytes_5
Sult2b1	1.44039	0.00416614	2.38027	0.816905	1.17667	61	Enterocytes_5
Upp1	1.69471	4.18339e-05	4.37847	0.681031	1.15415	62	Enterocytes_5
Akr1b7	1.68092	0.00582561	2.23466	0.686379	1.15375	63	Enterocytes_5
Mpp1	1.38836	0.00798016	2.09799	0.828345	1.15004	64	Enterocytes_5
Cyp2c65	1.33903	0.0150375	1.82283	0.856887	1.1474	65	Enterocytes_5
Cyp2c55	2.061	0.0039333	2.40524	0.551355	1.13634	66	Enterocytes_5
Cndp2	1.266	0.0245884	1.60927	0.888355	1.12466	67	Enterocytes_5
Ifit1	6.37216	1.24342e-76	75.9054	0.175464	1.11808	68	Enterocytes_5
Rnf213	3.47131	6.21049e-44	43.2069	0.315257	1.09435	69	Enterocytes_5
Gsdmd	1.66375	0.000649847	3.18719	0.651624	1.08414	70	Enterocytes_5
AA467197	1.28645	0.0299707	1.5233	0.813319	1.0463	71	Enterocytes_5
Slc51b	1.48209	0.0367585	1.43464	0.687308	1.01865	72	Enterocytes_5
Erich4	1.3008	0.0205654	1.68686	0.778794	1.01305	73	Enterocytes_5
Igtp	3.81952	1.40759e-17	16.8515	0.265159	1.01278	74	Enterocytes_5
Hpgd	1.41496	0.000401833	3.39595	0.684934	0.969157	75	Enterocytes_5
Stat1	2.60053	3.50937e-20	19.4548	0.370068	0.962374	76	Enterocytes_5
Parp14	2.38111	1.01306e-11	10.9944	0.400761	0.954257	77	Enterocytes_5
Ddx60	4.51171	4.87606e-28	27.3119	0.208227	0.939461	78	Enterocytes_5
Irf7	2.86522	1.51526e-13	12.8195	0.325663	0.933096	79	Enterocytes_5
Rhoc	1.39967	0.0169251	1.77147	0.662914	0.927863	80	Enterocytes_5
Gpt	1.43499	0.0156767	1.80474	0.645487	0.926268	81	Enterocytes_5
H2-Q1	2.00774	0.000167904	3.77494	0.454478	0.912471	82	Enterocytes_5
Cyp2c66	1.70279	0.0107334	1.96926	0.524636	0.893346	83	Enterocytes_5
Cyp4v3	1.28346	0.0264923	1.57688	0.693437	0.889999	84	Enterocytes_5
H2-Eb1	1.71875	0.0112268	1.94974	0.516509	0.887748	85	Enterocytes_5
Pdzk1	1.75179	0.0472864	1.32526	0.504884	0.884452	86	Enterocytes_5
Hsd17b6	1.80564	0.0116645	1.93313	0.476737	0.860814	87	Enterocytes_5
Mxd1	1.4916	0.00970157	2.01316	0.574024	0.856217	88	Enterocytes_5
Fam46a	1.50431	0.00134899	2.86999	0.567725	0.854036	89	Enterocytes_5
Eci3	1.61218	0.0119343	1.9232	0.528165	0.851498	90	Enterocytes_5
Ifit1bl1	6.71595	1.33674e-58	57.874	0.125869	0.84533	91	Enterocytes_5
Apol7a	2.29153	4.5828e-06	5.33887	0.362854	0.83149	92	Enterocytes_5
Nmi	1.59664	1.01016e-08	7.99561	0.508346	0.811647	93	Enterocytes_5
Tmem86b	1.34159	0.0304517	1.51639	0.59416	0.79712	94	Enterocytes_5
Clec2d	1.25518	7.06531e-05	4.15087	0.627577	0.787722	95	Enterocytes_5
Bst1	2.00143	0.0193125	1.71416	0.39096	0.782477	96	Enterocytes_5
Oasl1	3.48951	1.12734e-21	20.9479	0.224076	0.781916	97	Enterocytes_5
H2-Aa	2.21349	0.0118424	1.92656	0.330316	0.731152	98	Enterocytes_5
Gramd3	1.28001	0.0050288	2.29854	0.564885	0.723061	99	Enterocytes_5
Oasl2	3.6884	1.28579e-24	23.8908	0.194642	0.717919	100	Enterocytes_5
Ehhadh	1.4042	0.00258292	2.58789	0.511179	0.717796	101	Enterocytes_5
Samd9l	2.30592	2.36164e-07	6.62679	0.311254	0.717727	102	Enterocytes_5
Entpd5	1.34548	0.00502769	2.29863	0.53261	0.716616	103	Enterocytes_5
Nudt5	1.47437	2.56983e-06	5.5901	0.478885	0.706054	104	Enterocytes_5
Slc6a19	1.4799	0.0317324	1.4985	0.475311	0.703413	105	Enterocytes_5
Zbp1	3.23618	2.8054e-13	12.552	0.216133	0.699448	106	Enterocytes_5
Fbln1	1.30143	0.0222471	1.65273	0.531769	0.692063	107	Enterocytes_5
Abcg5	1.39242	0.00240528	2.61883	0.496736	0.691667	108	Enterocytes_5
Gchfr	1.80545	0.0020349	2.69146	0.380751	0.687427	109	Enterocytes_5
Dtx3l	1.9311	2.11555e-08	7.67458	0.350099	0.676077	110	Enterocytes_5
Gstm6	1.46552	0.00339019	2.46978	0.453669	0.66486	111	Enterocytes_5
Grina	1.95014	1.7377e-05	4.76003	0.340324	0.663681	112	Enterocytes_5
Fbp1	1.265	0.00236184	2.62675	0.520427	0.658341	113	Enterocytes_5
Trim30d	1.50057	0.00877549	2.05673	0.43605	0.654322	114	Enterocytes_5
Tap1	1.88178	3.27824e-07	6.48436	0.34221	0.643966	115	Enterocytes_5
Mafb	1.60343	0.0212291	1.67307	0.398364	0.638749	116	Enterocytes_5
Ifi47	3.04124	1.52089e-24	23.8179	0.206965	0.62943	117	Enterocytes_5
D5Ertd579e	1.28444	0.0143135	1.84425	0.483995	0.621662	118	Enterocytes_5
Slc9a3	1.29812	0.0451795	1.34506	0.477393	0.619715	119	Enterocytes_5
Parp9	1.77916	2.4968e-06	5.60262	0.337675	0.600777	120	Enterocytes_5
Ctss	1.28658	0.000370977	3.43065	0.466917	0.600728	121	Enterocytes_5
Ifit1bl2	2.58427	0.000181708	3.74063	0.23152	0.598311	122	Enterocytes_5
Mxi1	1.52365	0.000906106	3.04282	0.38856	0.592032	123	Enterocytes_5
Samhd1	1.35132	0.00144496	2.84014	0.43692	0.59042	124	Enterocytes_5
Trim12a	2.70619	2.37391e-16	15.6245	0.218128	0.590297	125	Enterocytes_5
Sord	1.2742	0.00984812	2.00665	0.46203	0.588718	126	Enterocytes_5
Gm12250	4.1516	1.47216e-28	27.832	0.137496	0.570826	127	Enterocytes_5
Slc22a18	1.26592	0.00326141	2.48659	0.440972	0.558236	128	Enterocytes_5
Parp12	2.61677	7.90274e-11	10.1022	0.212725	0.556652	129	Enterocytes_5
Il13ra1	1.36078	0.00227341	2.64332	0.406874	0.553666	130	Enterocytes_5
Bst2	2.79995	2.18589e-14	13.6604	0.195231	0.546637	131	Enterocytes_5
Trim25	1.31249	0.00118666	2.92567	0.415359	0.545155	132	Enterocytes_5
Slc2a5	1.36942	0.0280212	1.55251	0.390217	0.534372	133	Enterocytes_5
Vamp5	2.35781	3.71511e-07	6.43003	0.226158	0.533238	134	Enterocytes_5
Ift172	1.72998	9.79169e-05	4.00914	0.306653	0.530504	135	Enterocytes_5
Slc3a1	1.2863	0.0124831	1.90368	0.402621	0.517893	136	Enterocytes_5
Mettl7b	1.58864	0.00119507	2.92261	0.324938	0.516208	137	Enterocytes_5
Slfn2	4.01913	2.23745e-28	27.6502	0.126228	0.507328	138	Enterocytes_5
Acad11	1.34158	0.00580626	2.2361	0.378101	0.507251	139	Enterocytes_5
Car2	2.16009	0.000720686	3.14225	0.229426	0.49558	140	Enterocytes_5
Gimd1	1.37781	0.00253715	2.59565	0.358506	0.493953	141	Enterocytes_5
Fam3b	1.4995	0.00454266	2.34269	0.328687	0.492865	142	Enterocytes_5
Ndfip1	1.39202	0.00121059	2.917	0.347351	0.48352	143	Enterocytes_5
Sp100	2.54663	1.15013e-08	7.93925	0.189271	0.482002	144	Enterocytes_5
Aldh1l1	1.2717	0.0114433	1.94145	0.374489	0.476236	145	Enterocytes_5
Ifih1	1.68938	2.19877e-05	4.65782	0.275079	0.464712	146	Enterocytes_5
Gstk1	1.35045	0.04485	1.34824	0.341564	0.461264	147	Enterocytes_5
Cmpk2	3.57089	2.80213e-25	24.5525	0.124185	0.443452	148	Enterocytes_5
Barx2	1.37734	0.00454266	2.34269	0.316859	0.436422	149	Enterocytes_5
Ddx58	2.17855	1.24369e-06	5.90529	0.199817	0.435313	150	Enterocytes_5
Tbk1	1.58522	4.36278e-05	4.36024	0.274502	0.435146	151	Enterocytes_5
Nat8f5	1.93417	0.00420376	2.37636	0.224068	0.433385	152	Enterocytes_5
Irgm1	2.55493	1.32699e-09	8.87713	0.167916	0.429015	153	Enterocytes_5
Ebpl	1.28169	0.00316216	2.50002	0.332593	0.426283	154	Enterocytes_5
Xaf1	3.90885	8.67047e-28	27.062	0.106866	0.417726	155	Enterocytes_5
Apobec1	1.8145	0.000414457	3.38252	0.229356	0.416166	156	Enterocytes_5
Prss30	2.10534	0.00293035	2.53308	0.189724	0.399434	157	Enterocytes_5
H2-T22	1.88937	1.73112e-06	5.76167	0.210974	0.398608	158	Enterocytes_5
Acy3	1.68311	0.000611304	3.21374	0.236691	0.398377	159	Enterocytes_5
Rtp4	4.62651	2.35039e-31	30.6289	0.0859217	0.397518	160	Enterocytes_5
Smpdl3b	1.59502	0.0039333	2.40524	0.242406	0.386641	161	Enterocytes_5
Necap2	1.42747	0.000152204	3.81757	0.259246	0.370067	162	Enterocytes_5
Ube2l6	2.87408	7.28775e-10	9.13741	0.127785	0.367265	163	Enterocytes_5
Vnn1	2.26018	0.000399162	3.39885	0.161896	0.365915	164	Enterocytes_5
Akr1e1	1.27701	0.0026674	2.57391	0.285435	0.364504	165	Enterocytes_5
H2-DMa	1.27981	0.0237345	1.62462	0.280338	0.358779	166	Enterocytes_5
Tap2	1.45227	0.00506429	2.29548	0.243873	0.354171	167	Enterocytes_5
Eif2ak2	1.3689	0.00139995	2.85389	0.258175	0.353415	168	Enterocytes_5
BC025446	1.2557	0.0343625	1.46391	0.279144	0.350522	169	Enterocytes_5
Herc6	4.48436	3.06806e-31	30.5131	0.078107	0.35026	170	Enterocytes_5
Iyd	1.75235	0.0206305	1.68549	0.197754	0.346533	171	Enterocytes_5
Pde9a	1.32755	0.00785784	2.1047	0.26011	0.345309	172	Enterocytes_5
Znfx1	2.10033	1.38159e-06	5.85962	0.162957	0.342262	173	Enterocytes_5
Phlpp2	1.36229	0.0297651	1.52629	0.245338	0.33422	174	Enterocytes_5
Rsad2	3.97751	9.28506e-05	4.03222	0.0839891	0.334068	175	Enterocytes_5
Slc7a15	2.02783	0.015517	1.80919	0.163883	0.332327	176	Enterocytes_5
Ifit3	6.66971	1.86461e-80	79.7294	0.0491351	0.327717	177	Enterocytes_5
Akr1c14	1.34283	0.0337471	1.47176	0.242345	0.325428	178	Enterocytes_5
Tlcd2	1.88779	0.0126437	1.89813	0.172138	0.324959	179	Enterocytes_5
Trafd1	1.63653	0.00023967	3.62039	0.196914	0.322254	180	Enterocytes_5
Cdc42ep2	1.71933	0.00586881	2.23145	0.187278	0.321994	181	Enterocytes_5
Nkiras1	1.25892	0.0108951	1.96277	0.252337	0.317672	182	Enterocytes_5
Gm8909	1.65815	0.0176893	1.75229	0.191447	0.317448	183	Enterocytes_5
Rec8	1.83496	0.00331178	2.47994	0.168321	0.308863	184	Enterocytes_5
Mfsd4b3	1.57922	0.0152867	1.81569	0.193727	0.305938	185	Enterocytes_5
Dock8	1.40668	0.0234283	1.63026	0.210217	0.295708	186	Enterocytes_5
Spats2l	2.84798	0.00798486	2.09773	0.103529	0.294849	187	Enterocytes_5
Gm44386	1.53134	0.0261461	1.58259	0.190897	0.292328	188	Enterocytes_5
Irgm2	2.92821	3.28338e-06	5.48368	0.0997953	0.292222	189	Enterocytes_5
Fas	1.40909	0.0241727	1.61667	0.203772	0.287134	190	Enterocytes_5
Ablim1	1.36863	0.0478327	1.32027	0.208052	0.284746	191	Enterocytes_5
Aldoc	1.94845	0.00951608	2.02154	0.14553	0.283559	192	Enterocytes_5
Asb13	1.40871	0.00894564	2.04839	0.199542	0.281097	193	Enterocytes_5
Trim30a	5.14726	2.09381e-27	26.6791	0.0527797	0.271671	194	Enterocytes_5
Rtn4rl1	1.62588	0.00210695	2.67635	0.159023	0.258553	195	Enterocytes_5
Tstd3	1.36695	0.0299157	1.5241	0.188656	0.257883	196	Enterocytes_5
Trim40	1.77743	0.00508806	2.29345	0.144662	0.257127	197	Enterocytes_5
Apol9a	4.74306	9.36579e-18	17.0285	0.0540529	0.256376	198	Enterocytes_5
Exph5	1.67281	0.00821253	2.08552	0.147853	0.247329	199	Enterocytes_5
Slc25a22	1.62198	0.00493141	2.30703	0.152212	0.246885	200	Enterocytes_5
Uba7	1.54637	0.0134322	1.87185	0.158954	0.245803	201	Enterocytes_5
H2-DMb1	1.79243	0.026332	1.57952	0.136639	0.244916	202	Enterocytes_5
AC158238.2	2.64633	0.0138773	1.85769	0.0914316	0.241958	203	Enterocytes_5
1600014C10Rik	1.53465	0.00768101	2.11458	0.157157	0.241182	204	Enterocytes_5
Trim12c	1.35125	0.0306606	1.51342	0.176479	0.238466	205	Enterocytes_5
Adap2	1.86308	0.0110821	1.95538	0.123517	0.230121	206	Enterocytes_5
H2-Bl	1.42225	0.0411864	1.38525	0.1607	0.228556	207	Enterocytes_5
Adar	1.75451	0.00144433	2.84033	0.130205	0.228445	208	Enterocytes_5
Cyp2d22	2.03262	0.00393047	2.40556	0.109517	0.222605	209	Enterocytes_5
Cndp1	1.8874	0.0041828	2.37853	0.117318	0.221427	210	Enterocytes_5
Rdh16f2	2.26983	0.0127341	1.89503	0.0953601	0.216451	211	Enterocytes_5
Stat2	1.66864	0.0199274	1.70055	0.128261	0.214022	212	Enterocytes_5
Xkr9	1.48036	0.0204925	1.6884	0.142488	0.210934	213	Enterocytes_5
Usp18	5.48664	5.80185e-17	16.2364	0.0382139	0.209666	214	Enterocytes_5
Rhebl1	1.59027	0.0220283	1.65702	0.131801	0.209599	215	Enterocytes_5
Gbp7	4.05469	2.36501e-08	7.62617	0.0512834	0.207939	216	Enterocytes_5
Rnf31	1.33738	0.0314858	1.50189	0.155281	0.207669	217	Enterocytes_5
Mocos	2.12708	0.000462304	3.33507	0.0964828	0.205227	218	Enterocytes_5
H2-Q10	1.90851	0.0234283	1.63026	0.0974414	0.185968	219	Enterocytes_5
Entpd2	1.71142	0.00371432	2.43012	0.106069	0.181529	220	Enterocytes_5
Oas3	4.06087	3.76967e-08	7.4237	0.0432782	0.175747	221	Enterocytes_5
Bbox1	2.25468	0.005575	2.25376	0.0776199	0.175008	222	Enterocytes_5
Slc47a1	2.0067	0.0143246	1.84392	0.0812105	0.162965	223	Enterocytes_5
Elmo1	1.45282	0.0498617	1.30223	0.107323	0.155921	224	Enterocytes_5
Dhx58	4.22478	8.42237e-14	13.0746	0.0333528	0.140908	225	Enterocytes_5
Tmem140	2.06229	0.0221869	1.6539	0.0672955	0.138782	226	Enterocytes_5
Gm5431	4.05232	3.58135e-10	9.44595	0.0333831	0.135279	227	Enterocytes_5
Apol9b	5.53702	7.20873e-20	19.1421	0.0223314	0.123649	228	Enterocytes_5
Cym	2.48225	0.0113551	1.94481	0.0491483	0.121998	229	Enterocytes_5
Trim34a	2.69753	0.00121117	2.9168	0.0429439	0.115843	230	Enterocytes_5
Spns3	2.22271	0.0451795	1.34506	0.051934	0.115434	231	Enterocytes_5
Btnl7-ps	2.01498	0.049129	1.30866	0.0563142	0.113472	232	Enterocytes_5
Plekhf1	2.01834	0.0319951	1.49492	0.0561411	0.113312	233	Enterocytes_5
Ifit3b	6.41128	1.07616e-28	27.9681	0.0175609	0.112588	234	Enterocytes_5
Ifi44	6.68304	4.1142e-32	31.3857	0.0163616	0.109345	235	Enterocytes_5
Mlkl	1.6863	0.0448249	1.34848	0.0629608	0.106171	236	Enterocytes_5
Adora2b	2.57893	0.0220739	1.65612	0.0405691	0.104625	237	Enterocytes_5

## Sheet: EE
gene	logFC	padj	lg10p	avg_intensity	intensity_logFC	markerRank	clusterName
Ghrl	10.1457	1.68159e-205	204.774	2.44784	24.835	1	EE
Gip	8.59121	3.68069e-93	92.4341	2.87087	24.6643	2	EE
Sct	8.07721	1.72819e-232	231.762	2.89723	23.4015	3	EE
Chgb	9.02508	4.89496e-151	150.31	2.42859	21.9182	4	EE
Cck	7.72818	1.16567e-104	103.933	2.55273	19.7279	5	EE
Reg4	8.24776	3.93675e-110	109.405	1.83315	15.1194	6	EE
Sst	10.0495	3.20115e-20	19.4947	1.49279	15.0018	7	EE
Chga	9.06334	7.91429e-209	208.102	1.22895	11.1384	8	EE
Afp	11.2778	2.22086e-120	119.653	0.94734	10.6839	9	EE
Cpe	8.9818	3.02762e-150	149.519	0.604796	5.43216	10	EE
Nts	8.36363	9.35934e-21	20.0288	0.586273	4.90337	11	EE
Tph1	9.27328	7.26023e-66	65.139	0.49622	4.60159	12	EE
Scg2	8.08838	6.49402e-51	50.1875	0.478245	3.86823	13	EE
Tm4sf4	4.21412	2.09861e-25	24.6781	0.894527	3.76965	14	EE
Gcg	5.74884	1.06707e-11	10.9718	0.629494	3.61886	15	EE
Fabp5	6.067	5.97937e-209	208.223	0.557378	3.38161	16	EE
Gpx3	9.37963	5.98131e-136	135.223	0.358164	3.35944	17	EE
Neurod1	8.42875	3.78369e-137	136.422	0.397291	3.34866	18	EE
Tac1	8.40235	9.38935e-27	26.0274	0.396285	3.32972	19	EE
Peg3	9.60392	5.0929e-253	252.293	0.313495	3.01078	20	EE
Hepacam2	4.64344	4.7041e-30	29.3275	0.611921	2.84142	21	EE
Myl7	6.19385	1.36338e-158	157.865	0.456546	2.82778	22	EE
Fxyd3	3.96554	5.13115e-56	55.2898	0.660732	2.62016	23	EE
Ambp	9.25606	4.35497e-93	92.361	0.254874	2.35913	24	EE
Krt7	3.47719	1.90184e-111	110.721	0.651364	2.26492	25	EE
AC149090.1	2.75676	2.36336e-125	124.626	0.802138	2.2113	26	EE
Pcsk1	7.54841	8.39383e-284	283.076	0.278989	2.10592	27	EE
Kctd12	3.79503	4.04124e-07	6.39349	0.517684	1.96463	28	EE
Isl1	9.46191	1.40961e-185	184.851	0.203046	1.9212	29	EE
Gstt1	2.87538	2.73084e-68	67.5637	0.650657	1.87089	30	EE
Camk2n1	2.87641	1.02459e-97	96.9894	0.624186	1.79542	31	EE
Cacna1a	6.18025	2.24484e-234	233.649	0.282916	1.74849	32	EE
Rgs2	5.38834	1.33409e-23	22.8748	0.323121	1.74109	33	EE
Slc26a2	2.71948	1.06129e-45	44.9742	0.629108	1.71084	34	EE
Adgrg4	10.1572	0	313.072	0.165217	1.67814	35	EE
Tceal9	2.93339	3.72143e-41	40.4293	0.561938	1.64838	36	EE
Etnk1	3.08097	2.99727e-108	107.523	0.519181	1.59958	37	EE
Fam46a	2.78949	4.4606e-75	74.3506	0.567725	1.58366	38	EE
Fam183b	6.14197	6.94518e-226	225.158	0.249	1.52935	39	EE
Map1b	8.73831	3.95656e-286	285.403	0.171847	1.50165	40	EE
Tuba1a	5.06784	1.12084e-10	9.95046	0.294094	1.49042	41	EE
Lcorl	2.98212	1.35574e-116	115.868	0.491607	1.46603	42	EE
Scg3	9.17759	0	313.072	0.157331	1.44392	43	EE
Resp18	9.31607	1.83394e-288	287.737	0.154892	1.44299	44	EE
Pam	7.06861	3.08799e-301	300.51	0.20361	1.43924	45	EE
Rbp4	7.83628	1.02793e-69	68.988	0.182639	1.43121	46	EE
Tspan1	3.09768	1.95108e-51	50.7097	0.458059	1.41892	47	EE
Cacna2d1	9.66815	0	313.072	0.145636	1.40803	48	EE
Trpa1	11.3389	5.86581e-174	173.232	0.123047	1.39521	49	EE
Itm2c	4.19526	1.78959e-182	181.747	0.33212	1.39333	50	EE
Cdkn1c	5.65235	3.17196e-84	83.4987	0.245768	1.38916	51	EE
Hmgcr	2.73856	4.61425e-83	82.3359	0.496956	1.36095	52	EE
Bex3	4.54023	1.19702e-122	121.922	0.299378	1.35924	53	EE
Vim	7.81838	5.71537e-15	14.243	0.168296	1.31581	54	EE
S100a13	3.21647	1.59592e-53	52.797	0.408691	1.31454	55	EE
Prnp	8.71123	0	313.072	0.150259	1.30894	56	EE
Aplp1	5.61248	1.66797e-185	184.778	0.228871	1.28453	57	EE
Asph	3.9005	7.75523e-101	100.11	0.325218	1.26851	58	EE
Iapp	12.8061	1.14998e-31	30.9393	0.0987807	1.265	59	EE
5330417C22Rik	3.93556	5.44674e-39	38.2639	0.302696	1.19128	60	EE
Hspa4l	2.91109	3.61512e-75	74.4419	0.407182	1.18534	61	EE
Insm1	7.4375	2.21186e-76	75.6552	0.152953	1.13759	62	EE
Ttr	4.25925	9.00267e-75	74.0456	0.266776	1.13627	63	EE
Zbtb20	3.57365	1.05242e-90	89.9778	0.313228	1.11937	64	EE
Hk2	3.21957	5.70731e-43	42.2436	0.34529	1.11168	65	EE
Amigo2	11.0177	3.91791e-196	195.407	0.100708	1.10956	66	EE
Pcsk1n	8.05446	5.51584e-154	153.258	0.134789	1.08566	67	EE
Syt7	6.78875	1.1363e-182	181.945	0.158753	1.07773	68	EE
Ceacam10	2.96899	4.72059e-35	34.326	0.361908	1.0745	69	EE
Pax6	8.95431	9.11504e-200	199.04	0.119949	1.07406	70	EE
Scgn	9.30375	3.1411e-177	176.503	0.11418	1.0623	71	EE
Atp6v1b2	3.20446	3.50314e-111	110.456	0.328972	1.05418	72	EE
Golim4	2.85329	2.06607e-96	95.6849	0.367612	1.0489	73	EE
Gm609	4.51255	9.76987e-36	35.0101	0.229393	1.03515	74	EE
Rasd1	5.40433	2.1294e-128	127.672	0.191137	1.03297	75	EE
Scn3a	9.44254	4.77222e-191	190.321	0.109226	1.03138	76	EE
Glul	3.02727	1.10434e-47	46.9569	0.340324	1.03025	77	EE
Parp1	3.39054	2.17805e-72	71.6619	0.302824	1.02674	78	EE
Snap25	8.72291	5.58862e-240	239.253	0.117108	1.02152	79	EE
Pclo	8.81418	4.20249e-205	204.376	0.111348	0.981438	80	EE
Scg5	8.33776	2.42274e-249	248.616	0.116355	0.970143	81	EE
Ndrg1	2.84906	1.1558e-43	42.9371	0.336007	0.957303	82	EE
Gse1	2.9241	2.38181e-75	74.6231	0.321412	0.939841	83	EE
Rimbp2	8.24945	3.44602e-228	227.463	0.110795	0.913995	84	EE
Abcc8	8.97875	6.75443e-138	137.17	0.101554	0.911828	85	EE
Gch1	4.13581	1.98574e-136	135.702	0.219526	0.907919	86	EE
Tpbg	7.74063	5.60729e-131	130.251	0.117249	0.907583	87	EE
Ssfa2	3.65427	1.8425e-79	78.7346	0.244516	0.893525	88	EE
Slc18a1	6.6142	3.49626e-173	172.456	0.134963	0.892672	89	EE
Ids	5.25892	2.00316e-182	181.698	0.169111	0.889344	90	EE
4930539E08Rik	3.18104	6.53789e-41	40.1846	0.278818	0.88693	91	EE
Rab3c	10.1713	6.75274e-176	175.171	0.0869917	0.884817	92	EE
Gnao1	9.06826	9.59934e-223	222.018	0.0967106	0.876997	93	EE
Arhgef38	2.87992	5.07374e-48	47.2947	0.301599	0.868581	94	EE
Asic5	9.82352	5.97996e-06	5.2233	0.0876653	0.861181	95	EE
Bex2	8.03222	3.97905e-230	229.4	0.107117	0.860389	96	EE
Hmgn3	7.97784	3.24769e-178	177.488	0.10775	0.859615	97	EE
Kcnb2	9.04706	2.15021e-235	234.668	0.0922487	0.83458	98	EE
Ptprn2	7.28362	7.95272e-192	191.099	0.111979	0.81561	99	EE
Cldn4	4.02464	6.22653e-41	40.2058	0.202165	0.81364	100	EE
Slco2a1	3.60052	9.07269e-80	79.0423	0.224315	0.807651	101	EE
Eid1	4.13445	4.91532e-92	91.3084	0.195136	0.806782	102	EE
Rev3l	3.29748	6.90185e-77	76.161	0.242256	0.798833	103	EE
2810025M15Rik	3.51523	1.06728e-64	63.9717	0.217758	0.765468	104	EE
Serpina1c	8.60541	3.38263e-90	89.4707	0.0882213	0.75918	105	EE
Oxr1	4.19416	2.71517e-129	128.566	0.179666	0.753549	106	EE
Celf3	7.75895	5.49686e-195	194.26	0.0968564	0.751504	107	EE
Dpysl2	3.12208	1.81358e-11	10.7415	0.239153	0.746656	108	EE
Stxbp5l	8.24875	2.60057e-189	188.585	0.0903732	0.745466	109	EE
Nr4a2	3.29809	3.37915e-43	42.4712	0.223698	0.737778	110	EE
Fsd1l	2.78189	8.11342e-53	52.0908	0.261918	0.728626	111	EE
Cplx2	7.75933	3.23878e-199	198.49	0.0932026	0.72319	112	EE
Arx	9.75404	1.18732e-138	137.925	0.0738244	0.720087	113	EE
Fev	8.99326	8.79465e-185	184.056	0.0800539	0.719946	114	EE
Camk2b	5.16519	1.39747e-86	85.8547	0.138818	0.717022	115	EE
Vwa5b2	7.79128	9.42983e-173	172.025	0.0918166	0.715369	116	EE
Utp14b	3.99562	5.50907e-71	70.2589	0.176308	0.704461	117	EE
Rgs4	7.80952	1.60852e-22	21.7936	0.0901578	0.704089	118	EE
Rasal2	5.2384	1.12527e-118	117.949	0.13435	0.703777	119	EE
C2cd4b	5.92333	1.25449e-82	81.9015	0.116889	0.692373	120	EE
Maged1	4.40967	1.21998e-94	93.9136	0.15621	0.688834	121	EE
Myo1b	3.081	1.66775e-26	25.7779	0.218995	0.674723	122	EE
Nkx2-2	7.82057	3.11798e-155	154.506	0.0855222	0.668833	123	EE
Etv1	8.1436	4.35295e-91	90.3612	0.0819802	0.667614	124	EE
Atf6	2.91933	2.80567e-50	49.552	0.227536	0.664253	125	EE
Cd44	3.32814	1.23001e-30	29.9101	0.19929	0.663264	126	EE
Mtss1	3.00721	5.68219e-55	54.2455	0.218485	0.657028	127	EE
Ada	4.29332	5.1227e-61	60.2905	0.152138	0.653178	128	EE
Nefm	8.52247	1.93826e-109	108.713	0.0764769	0.651772	129	EE
Rab3d	3.29563	4.24103e-38	37.3725	0.197191	0.649866	130	EE
Pyy	4.5755	0.00694319	2.15844	0.141422	0.647079	131	EE
Ctsl	3.30134	1.00162e-72	71.9993	0.195507	0.645434	132	EE
Plekha1	2.94874	1.22312e-59	58.9125	0.218808	0.645208	133	EE
Rfx6	8.41562	3.26246e-112	111.486	0.0759212	0.638924	134	EE
Rundc3a	7.78981	5.65801e-178	177.247	0.0805425	0.62741	135	EE
Pkdcc	3.6375	1.75049e-75	74.7568	0.17124	0.622885	136	EE
Arfgef3	4.09802	9.86198e-57	56.006	0.151618	0.621334	137	EE
Dnmt3a	2.74812	4.68006e-52	51.3297	0.224411	0.616709	138	EE
Nbea	4.32445	2.18739e-93	92.6601	0.142212	0.61499	139	EE
Clcn5	2.796	2.09555e-46	45.6787	0.219757	0.61444	140	EE
Slc25a4	3.90355	5.82356e-66	65.2348	0.156074	0.609243	141	EE
Cyp4b1	3.88896	1.09406e-62	61.961	0.15567	0.605395	142	EE
Mcf2l	3.65167	1.97072e-20	19.7054	0.163971	0.598768	143	EE
Shisa2	3.81338	1.27207e-57	56.8955	0.156494	0.596773	144	EE
Pycr2	3.00923	1.29927e-56	55.8863	0.196132	0.590205	145	EE
Gm15200	4.26567	3.31418e-83	82.4796	0.137795	0.58779	146	EE
Lhx1	8.49373	3.70709e-101	100.431	0.0691426	0.587278	147	EE
Agr3	4.57996	5.59251e-60	59.2524	0.127701	0.584863	148	EE
Stxbp5	2.83389	4.86225e-56	55.3132	0.206374	0.584842	149	EE
Ffar2	6.469	3.95437e-120	119.403	0.0902145	0.583598	150	EE
C130089K02Rik	4.65324	7.88934e-94	93.103	0.124911	0.581239	151	EE
Fxyd6	8.67874	2.15603e-98	97.6663	0.0666674	0.578589	152	EE
Ttyh1	4.44978	4.05403e-15	14.3921	0.128262	0.570737	153	EE
Gadd45g	2.79948	3.2952e-32	31.4821	0.198925	0.556888	154	EE
Marcksl1	3.89696	1.3189e-35	34.8798	0.142718	0.556168	155	EE
Maml3	3.86345	4.85678e-61	60.3137	0.143631	0.554912	156	EE
Cartpt	12.6641	1.36398e-66	65.8652	0.0436762	0.553121	157	EE
Anxa6	8.45217	9.62879e-164	163.016	0.0653717	0.552532	158	EE
Atxn10	3.64133	2.74262e-77	76.5618	0.151496	0.551645	159	EE
Pla2g7	10.1031	2.49812e-106	105.602	0.0542835	0.54843	160	EE
Sphkap	8.84672	7.48841e-68	67.1256	0.0616974	0.545819	161	EE
Disp2	8.00425	1.02508e-167	166.989	0.0669742	0.536078	162	EE
Anxa5	4.80288	2.5254e-96	95.5977	0.10967	0.52673	163	EE
Ffar1	8.03448	6.18122e-92	91.2089	0.0653146	0.524769	164	EE
Mgll	6.72294	2.03681e-61	60.691	0.0779851	0.524289	165	EE
Syt13	7.85006	7.24521e-169	168.14	0.066467	0.52177	166	EE
Nr4a1	3.45695	9.75508e-31	30.0108	0.149943	0.518345	167	EE
Ucn3	10.6323	3.37768e-76	75.4714	0.0483466	0.514036	168	EE
Rph3al	4.06915	4.96113e-88	87.3044	0.126282	0.51386	169	EE
Gfra3	7.74913	8.84387e-126	125.053	0.065407	0.506848	170	EE
Setd7	2.79907	2.73695e-47	46.5627	0.180884	0.506308	171	EE
Parm1	2.96832	2.24649e-30	29.6485	0.170505	0.506113	172	EE
Foxa1	3.82545	4.0926e-57	56.388	0.131707	0.50384	173	EE
Ncald	3.67995	1.10414e-64	63.957	0.136708	0.503077	174	EE
Rap1gap2	3.70805	1.77348e-65	64.7512	0.135309	0.501732	175	EE
Rcn1	4.97521	6.8069e-66	65.1671	0.0992422	0.493751	176	EE
Ets1	7.85166	2.31929e-127	126.635	0.0628174	0.493221	177	EE
Ubqln2	3.42091	1.33842e-67	66.8734	0.142479	0.487409	178	EE
Pdk3	2.90504	1.32503e-51	50.8778	0.167778	0.487404	179	EE
Gng4	8.77599	5.96296e-165	164.225	0.0552073	0.484499	180	EE
Mctp2	5.66567	1.42605e-82	81.8459	0.0853746	0.483704	181	EE
Cryba2	7.72323	4.19779e-150	149.377	0.0625519	0.483103	182	EE
Nt5e	8.43324	3.08883e-137	136.51	0.0570535	0.481146	183	EE
Lmx1a	9.60246	1.0695e-124	123.971	0.0500108	0.480227	184	EE
Maged2	6.05909	2.16196e-106	105.665	0.0783717	0.474861	185	EE
Cxxc4	9.24359	3.80204e-137	136.42	0.0507835	0.469422	186	EE
Trpm2	8.90236	8.57976e-115	114.067	0.0527198	0.469331	187	EE
Dusp6	2.77874	1.99639e-24	23.6998	0.168866	0.469234	188	EE
Upb1	3.72269	1.58759e-48	47.7993	0.125903	0.468697	189	EE
Tead1	2.71356	4.72492e-30	29.3256	0.172385	0.467778	190	EE
Ppp1r14c	5.79882	1.06148e-39	38.9741	0.0797992	0.462741	191	EE
Vps50	2.93757	6.49584e-47	46.1874	0.15745	0.462521	192	EE
Rnf145	3.49235	1.78861e-60	59.7475	0.132414	0.462438	193	EE
Bbx	2.71826	7.40403e-33	32.1305	0.168441	0.457867	194	EE
Cnr1	7.84027	6.12459e-47	46.2129	0.0582375	0.456597	195	EE
Srpk2	2.84535	3.3155e-35	34.4795	0.160137	0.455645	196	EE
Trp53inp1	3.9692	2.23224e-61	60.6513	0.114746	0.45545	197	EE
Slc38a11	11.394	1.67974e-114	113.775	0.0381738	0.434953	198	EE
Cdc42bpa	3.04218	2.10854e-37	36.676	0.142735	0.434226	199	EE
Kcnc1	8.83828	3.99118e-134	133.399	0.0491038	0.433993	200	EE
Myt1	9.16313	3.00761e-147	146.522	0.0473324	0.433713	201	EE
Tecpr1	2.87441	2.46852e-40	39.6076	0.150797	0.433451	202	EE
Suox	3.57361	2.65987e-17	16.5751	0.118789	0.424505	203	EE
St18	6.62008	5.07393e-95	94.2947	0.0624056	0.41313	204	EE
Gsdma	8.59802	2.46339e-88	87.6085	0.0479564	0.41233	205	EE
Acadsb	3.52039	6.00099e-51	50.2218	0.115407	0.406276	206	EE
Cadps	9.23471	3.36511e-149	148.473	0.0439891	0.406227	207	EE
Ghr	3.47875	6.66733e-52	51.176	0.116459	0.405131	208	EE
Ica1	4.05774	6.12207e-51	50.2131	0.0998232	0.405057	209	EE
Cd177	4.78955	3.83971e-64	63.4157	0.0840348	0.402489	210	EE
Nrp1	7.66446	2.56543e-137	136.591	0.052462	0.402092	211	EE
Cbfa2t3	4.14905	5.50084e-21	20.2596	0.0952605	0.395241	212	EE
Runx1t1	8.10083	2.47041e-127	126.607	0.0487621	0.395013	213	EE
Fmo2	7.25223	3.25987e-79	78.4868	0.0536444	0.389042	214	EE
Rasa4	2.85884	1.32057e-09	8.87924	0.136016	0.388848	215	EE
Ptprn	8.10528	1.8297e-121	120.738	0.0478465	0.38781	216	EE
Ttll7	5.93121	3.51472e-78	77.4541	0.0653406	0.387549	217	EE
Tpst1	8.21361	3.64047e-130	129.439	0.0468733	0.384999	218	EE
Gm38116	8.42024	7.37072e-125	124.132	0.0455069	0.383179	219	EE
Olfm1	7.28736	1.28081e-145	144.893	0.052477	0.382419	220	EE
Meg3	7.15517	1.1468e-12	11.9405	0.0532971	0.38135	221	EE
Bace1	3.91216	6.88398e-66	65.1622	0.0967145	0.378362	222	EE
Psd3	2.91946	1.46277e-24	23.8348	0.129039	0.376725	223	EE
Rprml	6.98464	3.13714e-116	115.503	0.0539313	0.376691	224	EE
Stxbp1	4.39489	1.51355e-32	31.82	0.0854763	0.375659	225	EE
Trim35	7.18208	4.72717e-122	121.325	0.0518751	0.372571	226	EE
Bicd1	4.08019	6.72473e-46	45.1723	0.0890671	0.36341	227	EE
Tusc3	3.15743	1.34156e-47	46.8724	0.114961	0.362982	228	EE
St8sia3	8.8474	1.73031e-124	123.762	0.040822	0.361169	229	EE
Scarb1	4.56371	2.74121e-41	40.5621	0.078988	0.360478	230	EE
Itga4	8.79066	1.69688e-67	66.7703	0.0409278	0.359782	231	EE
Dnaja4	5.63916	2.09504e-104	103.679	0.0635971	0.358634	232	EE
Rogdi	3.95745	4.42048e-58	57.3545	0.0903722	0.357644	233	EE
Tox	2.92192	1.85643e-30	29.7313	0.12226	0.357235	234	EE
Ncam2	8.99771	2.87041e-114	113.542	0.039515	0.355544	235	EE
Slc18a2	7.99572	1.24699e-39	38.9041	0.0441692	0.353164	236	EE
Sez6l2	7.26582	7.79325e-116	115.108	0.0473547	0.344071	237	EE
A2ml1	7.21715	3.8051e-92	91.4196	0.0473212	0.341524	238	EE
Slc29a1	3.0406	6.44784e-30	29.1906	0.111404	0.338734	239	EE
Vgf	8.45655	3.43577e-104	103.464	0.0397817	0.336416	240	EE
Esyt1	4.14363	2.09676e-56	55.6785	0.0807164	0.334459	241	EE
Braf	3.03266	9.85671e-36	35.0063	0.110108	0.33392	242	EE
Mical3	2.9817	4.50795e-31	30.346	0.111144	0.331399	243	EE
Zfp329	2.74732	4.98907e-25	24.302	0.120512	0.331084	244	EE
Grk3	3.53179	8.75125e-30	29.0579	0.0930192	0.328524	245	EE
Syp	7.16737	1.13844e-117	116.944	0.0453035	0.324707	246	EE
Trp53i11	3.75747	1.04943e-44	43.979	0.0858435	0.322554	247	EE
Noct	2.89965	3.15204e-31	30.5014	0.11055	0.320556	248	EE
Madd	2.75697	7.50957e-27	26.1244	0.115472	0.318353	249	EE
Prox1	5.68396	1.10458e-31	30.9568	0.0559037	0.317754	250	EE
Plcb4	5.6486	8.89489e-76	75.0509	0.0561387	0.317105	251	EE
Bnip3	3.7082	1.22891e-39	38.9105	0.0854752	0.316959	252	EE
Serpinf2	6.67636	1.11836e-92	91.9514	0.047338	0.316046	253	EE
Cxxc5	5.46019	3.53114e-78	77.4521	0.0575042	0.313984	254	EE
Nav1	3.21916	3.451e-23	22.4621	0.0970934	0.31256	255	EE
Fry	4.71761	4.61605e-57	56.3357	0.066	0.311362	256	EE
Cbx6	3.93189	9.48128e-38	37.0231	0.0784295	0.308376	257	EE
Serpina1e	8.76538	9.06133e-78	77.0428	0.0350329	0.307076	258	EE
Abcc5	4.48029	2.17382e-51	50.6628	0.0681858	0.305493	259	EE
Onecut3	8.7786	8.12763e-68	67.09	0.0347232	0.304821	260	EE
Pla2g2f	6.28531	8.00112e-91	90.0968	0.0483349	0.3038	261	EE
H1fx	4.65905	4.81354e-41	40.3175	0.0650973	0.303292	262	EE
Sh3kbp1	7.21949	1.53193e-92	91.8148	0.0418698	0.302279	263	EE
Dusp2	8.73567	1.2255e-29	28.9117	0.0342263	0.29899	264	EE
D930015E06Rik	3.02121	1.23547e-20	19.9082	0.09799	0.296048	265	EE
Syn2	8.34596	1.60881e-103	102.793	0.0354455	0.295827	266	EE
Dnajc12	5.14021	6.75524e-86	85.1704	0.0571544	0.293785	267	EE
Map1a	4.24977	1.81103e-05	4.74208	0.068834	0.292529	268	EE
Acsl6	6.13978	1.25135e-67	66.9026	0.0475537	0.291969	269	EE
Isg20	5.34284	1.38068e-82	81.8599	0.0545529	0.291468	270	EE
Fndc3b	3.13694	1.55094e-34	33.8094	0.0924534	0.290021	271	EE
Trp53bp1	3.13633	1.07439e-29	28.9688	0.0923805	0.289735	272	EE
Cacna1h	8.00103	6.04774e-108	107.218	0.0361821	0.289494	273	EE
Gm42637	11.8347	1.22011e-54	53.9136	0.0244421	0.289266	274	EE
Rfx3	4.11605	2.24235e-47	46.6493	0.0698959	0.287695	275	EE
Pex5l	7.06304	4.34123e-67	66.3624	0.0407101	0.287537	276	EE
Zfhx2	2.88823	3.08455e-26	25.5108	0.0990661	0.286126	277	EE
Foxa2	3.44915	3.99193e-32	31.3988	0.0828986	0.28593	278	EE
Prkacb	4.01278	1.99784e-43	42.6994	0.0711097	0.285348	279	EE
0610010F05Rik	3.82054	6.61048e-44	43.1798	0.0741944	0.283463	280	EE
Gck	9.446	5.41296e-67	66.2666	0.0299858	0.283246	281	EE
Tpst2	3.02898	1.00575e-34	33.9975	0.0928727	0.281309	282	EE
Hsf2	4.01291	5.05235e-32	31.2965	0.0698878	0.280453	283	EE
Slc25a35	4.20191	3.38273e-40	39.4707	0.066523	0.279524	284	EE
Fam167a	7.11077	1.24374e-39	38.9053	0.0393079	0.27951	285	EE
Enpp2	11.702	2.12085e-61	60.6735	0.0238755	0.279391	286	EE
Gm37084	3.76632	1.56026e-32	31.8068	0.0741209	0.279163	287	EE
Arl3	3.50577	6.32491e-48	47.1989	0.0795961	0.279046	288	EE
Zfp462	3.04771	4.18375e-28	27.3784	0.0910427	0.277472	289	EE
Hap1	4.75403	2.62077e-18	17.5816	0.0577651	0.274617	290	EE
Evpl	2.99223	1.19977e-26	25.9209	0.0912616	0.273076	291	EE
Pkib	7.50411	5.05019e-34	33.2967	0.036032	0.270388	292	EE
Btbd3	2.91996	9.99545e-27	26.0002	0.0916732	0.267683	293	EE
Pcp4l1	5.1204	2.93649e-44	43.5322	0.0521298	0.266925	294	EE
Gm26871	7.82888	1.75834e-78	77.7549	0.0340501	0.266574	295	EE
Klhl7	4.17362	4.55537e-53	52.3415	0.063109	0.263393	296	EE
Ret	7.8689	5.0591e-102	101.296	0.0334676	0.263353	297	EE
Arg1	6.94921	4.42485e-46	45.3541	0.0378366	0.262934	298	EE
Tmtc3	2.827	7.53923e-25	24.1227	0.0925049	0.261512	299	EE
Lhfpl2	6.55238	1.42605e-82	81.8459	0.0399042	0.261468	300	EE
Gm43201	3.63927	4.73376e-31	30.3248	0.0717692	0.261188	301	EE
Adgrf5	9.73837	5.28306e-88	87.2771	0.0268	0.260988	302	EE
Ssbp2	7.49969	5.3559e-59	58.2712	0.034713	0.260336	303	EE
Rsad2	3.071	4.96464e-07	6.30411	0.0839891	0.25793	304	EE
Bambi	3.57635	2.2652e-17	16.6449	0.0718137	0.256831	305	EE
Bcam	6.05077	1.38367e-98	97.859	0.0421091	0.254792	306	EE
Hspb1	7.89722	1.59266e-52	51.7979	0.0321904	0.254215	307	EE
Plekhg3	2.78699	1.62276e-24	23.7897	0.0911091	0.25392	308	EE
Pbx3	3.07829	1.08854e-23	22.9632	0.0824764	0.253886	309	EE
Phldb2	5.7052	4.44595e-76	75.352	0.0435668	0.248558	310	EE
Dock4	4.89471	8.37663e-60	59.0769	0.0507604	0.248458	311	EE
Il17re	6.43083	3.23971e-39	38.4895	0.0384927	0.24754	312	EE
Alb	9.80499	7.65972e-49	48.1158	0.0250617	0.24573	313	EE
Gm38257	3.11557	1.71082e-25	24.7668	0.0785454	0.244714	314	EE
Sstr1	8.9394	2.2834e-94	93.6414	0.0273595	0.244578	315	EE
Ints6l	6.36166	4.64469e-40	39.333	0.0383744	0.244125	316	EE
Gm11992	6.59394	9.38736e-69	68.0275	0.0368255	0.242825	317	EE
Gm16011	5.75841	3.82612e-50	49.4172	0.0420942	0.242396	318	EE
Pak3	8.19828	1.76397e-42	41.7535	0.0295207	0.242019	319	EE
Serpina1b	5.41426	3.55248e-32	31.4495	0.0444948	0.240907	320	EE
Trove2	3.40229	1.19849e-29	28.9214	0.0705234	0.239941	321	EE
Gm37060	5.86678	2.98244e-65	64.5254	0.0405526	0.237913	322	EE
Pla2g2d	8.84321	2.94142e-75	74.5314	0.0267337	0.236412	323	EE
Zfp568	3.29597	1.45736e-29	28.8364	0.0716694	0.23622	324	EE
Ppfibp1	3.73801	1.84532e-31	30.7339	0.0631709	0.236134	325	EE
Pde11a	6.39569	1.61301e-70	69.7924	0.0369083	0.236054	326	EE
Tbc1d16	5.53439	5.60823e-60	59.2512	0.042457	0.234973	327	EE
Cacnb3	3.78833	9.70297e-44	43.0131	0.0619292	0.234608	328	EE
Wnk4	4.14687	2.68979e-45	44.5703	0.056449	0.234087	329	EE
Cry2	4.00509	3.37914e-36	35.4712	0.0579853	0.232237	330	EE
Phf2	2.72267	1.43613e-22	21.8428	0.0850004	0.231428	331	EE
1700086L19Rik	9.97462	4.02966e-71	70.3947	0.0231522	0.230935	332	EE
Dnase2a	2.79571	1.05053e-20	19.9786	0.0825546	0.230799	333	EE
Tmigd3	9.10799	6.35686e-82	81.1968	0.0248697	0.226513	334	EE
Ildr1	4.80748	1.79966e-14	13.7448	0.0470577	0.226229	335	EE
D930028M14Rik	8.6926	5.97475e-92	91.2237	0.0260093	0.226088	336	EE
Rbp1	5.34923	2.7958e-52	51.5535	0.0420339	0.224849	337	EE
Wdr6	3.80645	3.56766e-38	37.4476	0.0589283	0.224307	338	EE
Nckap5	2.90638	4.59095e-17	16.3381	0.0769718	0.223709	339	EE
Airn	3.96202	1.05825e-33	32.9754	0.0564536	0.223671	340	EE
Baiap3	8.96434	1.34817e-59	58.8703	0.0249443	0.223609	341	EE
Camkk2	3.56938	1.04957e-27	26.979	0.0626439	0.2236	342	EE
Acvrl1	8.06655	9.17785e-66	65.0373	0.0276407	0.222965	343	EE
Rgs17	6.7113	4.29714e-71	70.3668	0.0332143	0.222911	344	EE
Ocrl	3.44234	5.17659e-33	32.286	0.064436	0.221811	345	EE
Dusp4	3.63833	1.87013e-29	28.7281	0.060768	0.221094	346	EE
Fmo1	3.09333	1.72471e-14	13.7633	0.0709881	0.21959	347	EE
Lrp11	7.76528	2.58652e-92	91.5873	0.0280873	0.218106	348	EE
Fut2	5.90663	3.46628e-25	24.4601	0.0368658	0.217752	349	EE
Ostm1	3.00779	1.5579e-21	20.8075	0.0723717	0.217679	350	EE
2310022B05Rik	2.85052	7.61086e-22	21.1186	0.0757984	0.216065	351	EE
Nbeal2	3.26877	4.4549e-29	28.3512	0.0652465	0.213276	352	EE
Rgs7	10.3096	3.18997e-69	68.4962	0.0206021	0.212399	353	EE
Dner	8.81251	2.66891e-96	95.5737	0.0240764	0.212174	354	EE
Rcan3	4.15676	1.34733e-32	31.8705	0.0505514	0.21013	355	EE
Shisa9	10.5072	6.49826e-68	67.1872	0.0199827	0.209963	356	EE
Gm43861	8.86092	1.2606e-78	77.8994	0.0236626	0.209672	357	EE
Setbp1	5.30351	1.38568e-45	44.8583	0.0391345	0.20755	358	EE
Tor3a	2.77312	1.46534e-15	14.8341	0.0747397	0.207262	359	EE
Adcy2	9.37714	4.23883e-73	72.3728	0.0220216	0.206499	360	EE
Ap3b2	8.16802	3.10694e-69	68.5077	0.025044	0.20456	361	EE
Ankrd44	4.71004	4.16257e-38	37.3806	0.0433813	0.204328	362	EE
Sfxn2	3.18848	1.12553e-21	20.9486	0.0640703	0.204287	363	EE
Ffar3	3.93979	0.00122787	2.91085	0.0514551	0.202723	364	EE
Per1	3.69914	2.71031e-29	28.567	0.0545785	0.201893	365	EE
Gprc5c	3.26033	0.0499953	1.30107	0.0616177	0.200894	366	EE
Nin	4.05242	1.30545e-38	37.8842	0.0495245	0.200694	367	EE
Mum1l1	8.32003	8.44208e-40	39.0736	0.0241083	0.200582	368	EE
C230038L03Rik	9.75938	3.96685e-57	56.4016	0.0205205	0.200267	369	EE
Rnf217	3.60559	2.88594e-33	32.5397	0.0554783	0.200032	370	EE
Slc6a7	4.98999	9.45551e-40	39.0243	0.0398682	0.198942	371	EE
March4	10.0251	6.26549e-56	55.203	0.0198415	0.198913	372	EE
Fam43a	7.3106	1.39045e-72	71.8568	0.0272021	0.198864	373	EE
Gprasp1	3.14451	1.06108e-22	21.9743	0.0627553	0.197335	374	EE
Dusp18	3.73379	8.8228e-29	28.0544	0.0528215	0.197224	375	EE
Cpn1	4.75493	3.98607e-45	44.3995	0.0412344	0.196067	376	EE
Diaph2	3.01367	2.53878e-21	20.5954	0.0648954	0.195573	377	EE
Fgd2	6.64466	1.15246e-58	57.9384	0.0294257	0.195524	378	EE
Dbpht2	9.61505	7.55271e-55	54.1219	0.0202814	0.195007	379	EE
Zbtb4	3.71239	2.38011e-25	24.6234	0.052481	0.19483	380	EE
Cuedc1	4.36556	2.57696e-33	32.5889	0.0444831	0.194194	381	EE
Plb1	9.90241	9.55196e-55	54.0199	0.0196017	0.194105	382	EE
Pde1c	8.46175	1.82392e-68	67.739	0.022513	0.190499	383	EE
Dmpk	3.13568	5.16378e-15	14.287	0.0606994	0.190334	384	EE
B230216N24Rik	5.73329	3.95821e-47	46.4025	0.0331298	0.189943	385	EE
Cdk14	8.14448	2.22041e-64	63.6536	0.023201	0.18896	386	EE
Arc	4.78873	2.81976e-26	25.5498	0.0394271	0.188805	387	EE
Col27a1	9.88347	1.39234e-60	59.8563	0.0190779	0.188556	388	EE
Tnfrsf21	3.65354	2.87671e-26	25.5411	0.0515687	0.188408	389	EE
Tmx4	3.43011	1.70045e-23	22.7694	0.0549055	0.188332	390	EE
3110080O07Rik	5.10055	1.89729e-37	36.7219	0.0364485	0.185907	391	EE
Vcan	7.6584	2.96427e-35	34.5281	0.0242169	0.185463	392	EE
Mapk8ip2	8.32818	1.10384e-72	71.9571	0.022257	0.18536	393	EE
Dnah9	8.85923	5.13165e-41	40.2897	0.0209138	0.18528	394	EE
Neil1	3.36657	1.29782e-23	22.8868	0.0550274	0.185253	395	EE
Bmp1	2.76205	1.18114e-14	13.9277	0.0669113	0.184812	396	EE
Dock9	2.86321	3.32045e-19	18.4788	0.0645412	0.184795	397	EE
Gfod1	3.39689	3.2957e-19	18.4821	0.0543481	0.184615	398	EE
1700023F06Rik	7.60413	2.65876e-68	67.5753	0.0240071	0.182553	399	EE
Bco1	5.86668	8.70813e-65	64.0601	0.031087	0.182378	400	EE
Eif4e3	3.71175	1.80251e-29	28.7441	0.0489676	0.181755	401	EE
AC160637.1	3.00334	1.08452e-16	15.9648	0.0603838	0.181353	402	EE
Mboat4	9.8114	3.76916e-62	61.4238	0.0184838	0.181352	403	EE
Tacc1	3.79699	7.67665e-28	27.1148	0.0476987	0.181111	404	EE
Glis3	8.87299	5.01778e-73	72.2995	0.0203816	0.180845	405	EE
Impdh1	3.90056	2.57782e-34	33.5887	0.0461883	0.18016	406	EE
Hcn1	4.89068	4.83257e-35	34.3158	0.0368282	0.180115	407	EE
Emb	8.73481	2.94662e-59	58.5307	0.0204821	0.178907	408	EE
Hcn4	9.51198	3.52627e-58	57.4527	0.0187838	0.178671	409	EE
Riiad1	7.82048	1.35358e-82	81.8685	0.0228315	0.178553	410	EE
Ptprs	3.9882	5.57293e-30	29.2539	0.0447429	0.178444	411	EE
Cep170	7.3834	8.08427e-59	58.0924	0.024157	0.178361	412	EE
Khdrbs3	3.50197	7.04073e-25	24.1524	0.0508056	0.17792	413	EE
Dtnb	3.138	1.2769e-19	18.8938	0.0564515	0.177145	414	EE
Mageh1	5.90385	1.08843e-55	54.9632	0.0299483	0.17681	415	EE
Pgc	4.743	1.16355e-24	23.9342	0.0371422	0.176166	416	EE
Klhdc8b	4.76835	8.71782e-38	37.0596	0.0368714	0.175816	417	EE
Il6ra	8.70921	1.09948e-64	63.9588	0.0201221	0.175247	418	EE
Rflna	6.96295	6.86832e-47	46.1631	0.025043	0.174373	419	EE
Stard13	2.78227	4.53474e-17	16.3434	0.0623693	0.173528	420	EE
Cerkl	9.06872	5.81933e-77	76.2351	0.0190833	0.173061	421	EE
Mapre3	2.78087	2.21422e-14	13.6548	0.0621598	0.172859	422	EE
Nap1l5	8.09052	2.73004e-47	46.5638	0.0213215	0.172502	423	EE
Kcnj3	8.37832	7.38121e-54	53.1319	0.0205786	0.172414	424	EE
4933407L21Rik	9.37059	1.17984e-46	45.9282	0.0183792	0.172224	425	EE
Fam117a	4.57893	4.63704e-27	26.3338	0.037443	0.171449	426	EE
Fam222a	3.31217	2.46693e-20	19.6078	0.0515498	0.170742	427	EE
Ccdc92	4.52345	1.30192e-21	20.8854	0.0376283	0.17021	428	EE
Gem	6.05448	3.21964e-45	44.4922	0.0280536	0.16985	429	EE
Gimap8	5.4565	2.42697e-26	25.6149	0.0311262	0.16984	430	EE
Gm2830	2.69765	2.29019e-13	12.6401	0.0629297	0.169762	431	EE
Trim7	2.70713	1.32679e-11	10.8772	0.062611	0.169496	432	EE
Samd14	5.01036	3.62746e-13	12.4404	0.0337978	0.169339	433	EE
Smarca1	8.4005	9.07056e-78	77.0424	0.0201496	0.169267	434	EE
Acvr1c	3.03444	3.43408e-19	18.4642	0.0557764	0.16925	435	EE
Man2a2	5.49486	1.01451e-43	42.9937	0.0305922	0.1681	436	EE
1500011B03Rik	3.44989	8.133e-28	27.0897	0.0482361	0.166409	437	EE
Tbc1d9	3.42736	7.97121e-24	23.0985	0.0483864	0.165838	438	EE
CT009757.7	3.50214	1.60716e-23	22.7939	0.0473076	0.165678	439	EE
Cdk5r2	8.82527	1.18975e-58	57.9245	0.0187176	0.165188	440	EE
Cd200	3.83708	2.76447e-18	17.5584	0.0430455	0.165169	441	EE
Gm37472	2.94921	2.0655e-14	13.685	0.055862	0.164749	442	EE
Cwh43	6.1851	1.30382e-21	20.8848	0.0265728	0.164355	443	EE
Gm37859	4.67502	2.66322e-33	32.5746	0.0349053	0.163183	444	EE
Unc80	8.63459	1.07837e-47	46.9672	0.0188963	0.163162	445	EE
Cacna1c	7.52051	6.34252e-46	45.1977	0.0216943	0.163152	446	EE
Gm38193	9.71103	2.83571e-40	39.5473	0.0167248	0.162415	447	EE
Slc16a11	3.69862	7.45237e-23	22.1277	0.0438704	0.16226	448	EE
Shf	3.3272	2.36245e-18	17.6266	0.0487311	0.162138	449	EE
P4ha1	3.73227	3.09498e-22	21.5093	0.0434358	0.162114	450	EE
Psat1	2.94763	3.17578e-12	11.4981	0.0549507	0.161974	451	EE
Gm43194	9.10146	6.68547e-78	77.1749	0.0177802	0.161825	452	EE
Iqsec1	3.31277	2.97324e-18	17.5268	0.0488472	0.16182	453	EE
Gabra2	10.9131	2.04179e-32	31.69	0.0148271	0.161809	454	EE
1810043G02Rik	4.40936	4.36863e-38	37.3597	0.0366825	0.161746	455	EE
Epb41l1	3.07668	1.22171e-20	19.913	0.0523825	0.161164	456	EE
Megf9	4.13487	5.96271e-33	32.2246	0.0389586	0.161089	457	EE
Usp18	4.21543	3.6489e-18	17.4378	0.0382139	0.161088	458	EE
Gabbr1	5.30826	5.23476e-39	38.2811	0.0303462	0.161086	459	EE
Pim2	5.64094	9.91254e-54	53.0038	0.0285505	0.161051	460	EE
Pzp	6.15386	2.15823e-07	6.6659	0.0261089	0.160671	461	EE
Tbc1d8	3.20766	1.25156e-17	16.9025	0.0500375	0.160503	462	EE
Gpr22	3.62454	1.98318e-20	19.7026	0.0439668	0.15936	463	EE
Adcy1	7.73235	3.7644e-53	52.4243	0.0206081	0.159349	464	EE
Fkbp5	3.40296	7.88777e-18	17.103	0.0468048	0.159275	465	EE
Mnx1	3.71176	3.03816e-18	17.5174	0.0428798	0.15916	466	EE
Galr1	9.36782	1.56924e-54	53.8043	0.0169813	0.159078	467	EE
Slfn10-ps	5.0174	1.95883e-19	18.708	0.0315702	0.158401	468	EE
Syt11	4.4099	2.94685e-37	36.5306	0.0358771	0.158214	469	EE
Ahi1	5.78967	1.45415e-46	45.8374	0.0272017	0.157489	470	EE
Whrn	2.84813	1.65282e-16	15.7818	0.0551158	0.156977	471	EE
March9	3.89812	1.05645e-27	26.9762	0.0402373	0.15685	472	EE
Stx1a	5.53948	2.09359e-46	45.6791	0.0281509	0.155942	473	EE
S100a14	3.72661	8.85867e-14	13.0526	0.0417269	0.1555	474	EE
Prodh2	7.36957	3.51604e-56	55.4539	0.0210394	0.155051	475	EE
B3galt5	4.7534	1.10504e-18	17.9566	0.0325367	0.15466	476	EE
Nefl	8.35645	7.68977e-61	60.1141	0.0183777	0.153572	477	EE
Gpr6	8.98457	4.53162e-63	62.3437	0.0169624	0.1524	478	EE
Fnip2	3.1346	1.02544e-15	14.9891	0.0485658	0.152234	479	EE
1500009L16Rik	3.82889	1.18358e-20	19.9268	0.0397139	0.15206	480	EE
Ppl	4.09911	6.17553e-31	30.2093	0.0370934	0.15205	481	EE
Jade3	2.92861	1.65454e-17	16.7813	0.0517147	0.151452	482	EE
Map9	8.22634	3.98156e-62	61.3999	0.0183604	0.151039	483	EE
Frmd4a	3.41493	1.79721e-17	16.7454	0.0439631	0.150131	484	EE
Gm45838	3.47995	4.00547e-20	19.3973	0.0430999	0.149985	485	EE
Pappa2	8.40165	1.35289e-14	13.8687	0.0178061	0.1496	486	EE
Hhex	7.44414	1.99197e-06	5.70072	0.0200867	0.149528	487	EE
Kctd12b	7.6093	2.25743e-41	40.6464	0.0195653	0.148878	488	EE
Kcnc3	5.15161	1.22797e-33	32.9108	0.0288581	0.148666	489	EE
Gper1	4.80478	4.1801e-31	30.3788	0.0309136	0.148533	490	EE
Nfasc	7.60569	7.41319e-59	58.13	0.0195155	0.148429	491	EE
Tmem158	3.93982	2.96636e-15	14.5278	0.0374096	0.147387	492	EE
Neto1	7.91896	1.72641e-57	56.7629	0.0185089	0.146571	493	EE
Phf21b	3.86648	6.29572e-24	23.201	0.0378266	0.146256	494	EE
Scrn1	8.03989	4.67983e-50	49.3298	0.0181721	0.146102	495	EE
Sstr5	8.90396	1.03964e-71	70.9831	0.0163164	0.14528	496	EE
Unc5a	5.51484	1.4557e-43	42.8369	0.0263184	0.145142	497	EE
Cbarp	6.32926	3.04574e-39	38.5163	0.0228606	0.144691	498	EE
Unc13a	6.27994	1.63786e-48	47.7857	0.0229863	0.144352	499	EE
Fbxo21	3.14164	1.15133e-18	17.9388	0.045842	0.144019	500	EE
Ggcx	2.72126	5.44052e-15	14.2644	0.0529052	0.143969	501	EE
Syt5	6.08711	3.79466e-49	48.4208	0.0235681	0.143462	502	EE
Dgkb	10.9238	3.09637e-52	51.5091	0.0131201	0.143322	503	EE
B9d1	2.86854	1.38584e-15	14.8583	0.0496304	0.142367	504	EE
Tekt2	9.92067	1.0781e-24	23.9673	0.0142698	0.141566	505	EE
Gm37788	5.6184	1.98278e-34	33.7027	0.0250825	0.140923	506	EE
Plcxd3	7.74593	1.15838e-46	45.9361	0.0181245	0.140391	507	EE
S100pbp	3.18157	1.41585e-15	14.849	0.0440382	0.140111	508	EE
Dennd4a	4.20759	1.21276e-20	19.9162	0.0330107	0.138895	509	EE
Rims2	5.81485	2.05304e-39	38.6876	0.023886	0.138894	510	EE
Unc79	8.89419	5.42533e-53	52.2656	0.0156087	0.138827	511	EE
Trpc1	6.25911	1.41549e-36	35.8491	0.022132	0.138526	512	EE
Gatm	7.26866	3.36872e-36	35.4725	0.0190009	0.138111	513	EE
Slc8a1	9.66227	8.4149e-48	47.075	0.0142735	0.137915	514	EE
Rrm2b	2.99893	1.84265e-15	14.7346	0.0457684	0.137256	515	EE
Hus1	2.90534	1.41585e-15	14.849	0.0472145	0.137174	516	EE
Enpp4	3.2589	8.52435e-15	14.0693	0.0420877	0.13716	517	EE
Vldlr	5.37852	9.61938e-38	37.0169	0.0254734	0.137009	518	EE
Acsl4	3.91431	6.43005e-19	18.1918	0.0347977	0.136209	519	EE
Dync2h1	3.79289	1.41366e-19	18.8497	0.0357125	0.135454	520	EE
Armcx1	4.07833	3.31049e-24	23.4801	0.0331653	0.135259	521	EE
Gm43200	3.03331	4.97677e-18	17.3031	0.0444386	0.134796	522	EE
Slc35g2	3.3028	8.22823e-20	19.0847	0.0407665	0.134644	523	EE
Mthfd1l	3.40603	4.87071e-18	17.3124	0.0394411	0.134337	524	EE
Tle6	5.70165	3.95518e-41	40.4028	0.0235018	0.133999	525	EE
Pros1	4.37077	9.21254e-30	29.0356	0.0305841	0.133676	526	EE
Plekhm3	3.37206	1.43272e-16	15.8438	0.039629	0.133631	527	EE
Epha7	10.2462	2.98502e-31	30.5251	0.013004	0.133242	528	EE
Epn2	2.75077	1.60275e-13	12.7951	0.0484167	0.133183	529	EE
Celsr3	7.03345	9.14678e-49	48.0387	0.0188688	0.132713	530	EE
Hip1	9.78915	1.15639e-38	37.9369	0.0135371	0.132516	531	EE
Trpc4	10.7241	2.15751e-47	46.666	0.0123272	0.132198	532	EE
Rapgef4	5.65932	1.16879e-47	46.9323	0.0233347	0.132058	533	EE
Sesn2	2.73448	8.83039e-14	13.054	0.0480756	0.131462	534	EE
Rbpms	7.21289	2.95892e-51	50.5289	0.0182213	0.131428	535	EE
Gnaz	5.40486	7.23607e-40	39.1405	0.024196	0.130776	536	EE
Slc26a4	10.2044	1.58164e-28	27.8009	0.0127845	0.130458	537	EE
Celf2	5.54225	9.61967e-26	25.0168	0.0234281	0.129844	538	EE
Map2	5.28612	2.25358e-09	8.64713	0.0245249	0.129642	539	EE
Cyp2f2	10.784	1.774e-37	36.751	0.011994	0.129343	540	EE
Far1	3.13443	3.45619e-11	10.4614	0.041254	0.129308	541	EE
Gbp8	6.355	1.87859e-18	17.7262	0.020343	0.12928	542	EE
Abcc1	2.73469	3.35714e-11	10.474	0.0470714	0.128725	543	EE
Apoa5	9.01638	3.33328e-22	21.4771	0.0142757	0.128715	544	EE
B630019K06Rik	6.41161	5.33059e-49	48.2732	0.0200423	0.128503	545	EE
Il18r1	7.40438	6.95718e-47	46.1576	0.0173513	0.128476	546	EE
Pdzrn3	5.76051	1.40615e-30	29.852	0.0222949	0.12843	547	EE
Gm37138	8.63984	1.18685e-52	51.9256	0.0148593	0.128382	548	EE
Gm43490	9.69764	1.88223e-49	48.7253	0.0132362	0.12836	549	EE
Lyst	2.94841	8.24264e-14	13.0839	0.0434793	0.128194	550	EE
Cyp2j5	9.35029	3.38416e-24	23.4705	0.0136239	0.127388	551	EE
Trf	5.93722	3.93737e-45	44.4048	0.0214522	0.127366	552	EE
Srgap2	2.87955	2.9263e-13	12.5337	0.0441982	0.127271	553	EE
Rpp25	5.66591	7.71467e-39	38.1127	0.0223358	0.126553	554	EE
Pde3b	2.73831	1.80528e-12	11.7435	0.0460883	0.126204	555	EE
AI467606	3.61676	3.72262e-14	13.4292	0.0348794	0.126151	556	EE
Slc4a8	4.51978	3.40921e-06	5.46735	0.0278559	0.125903	557	EE
Tmem108	7.25309	7.22436e-48	47.1412	0.0173515	0.125852	558	EE
Serpini1	5.79657	6.26601e-38	37.203	0.0217062	0.125822	559	EE
Plxnb1	4.91842	2.28763e-30	29.6406	0.0255451	0.125641	560	EE
Ctsf	6.08474	2.44249e-45	44.6122	0.0206253	0.125499	561	EE
Crybb1	8.29915	2.17174e-48	47.6632	0.0150936	0.125264	562	EE
C2cd2	2.75384	1.54216e-13	12.8119	0.045183	0.124427	563	EE
9330182L06Rik	8.83539	1.53083e-50	49.8151	0.0140685	0.1243	564	EE
Cybrd1	6.20166	5.70862e-25	24.2435	0.0199692	0.123842	565	EE
Peg13	3.72079	1.24921e-19	18.9034	0.033251	0.12372	566	EE
5430420F09Rik	4.65199	7.0053e-26	25.1546	0.0265868	0.123681	567	EE
Tmed8	6.22435	4.27382e-40	39.3692	0.01984	0.123491	568	EE
Pde8a	4.78025	1.83993e-28	27.7352	0.0256222	0.122481	569	EE
Klhl32	7.0495	2.93032e-38	37.5331	0.017367	0.122428	570	EE
Cplx1	8.79223	1.25378e-46	45.9018	0.0139154	0.122347	571	EE
Osbpl5	3.47602	2.18908e-17	16.6597	0.0351394	0.122145	572	EE
Flot2	3.18897	3.91596e-18	17.4072	0.0381871	0.121777	573	EE
Fam20c	5.01881	1.03338e-35	34.9857	0.02418	0.121355	574	EE
Celsr1	3.27154	6.25756e-13	12.2036	0.0370145	0.121095	575	EE
Sv2c	7.4657	3.53431e-45	44.4517	0.0161937	0.120897	576	EE
Wnt3	4.4341	6.46417e-24	23.1895	0.0271483	0.120378	577	EE
Zfp90	2.96667	3.89628e-14	13.4094	0.0403594	0.119733	578	EE
Col6a5	8.76448	5.13556e-25	24.2894	0.0136571	0.119698	579	EE
Ass1	3.55314	3.85112e-20	19.4144	0.0336723	0.119642	580	EE
Tcaf1	3.05814	5.64343e-15	14.2485	0.0390075	0.11929	581	EE
Ttbk2	3.13737	1.17788e-13	12.9289	0.0379316	0.119005	582	EE
Tspyl4	7.27296	1.22667e-44	43.9113	0.0162816	0.118416	583	EE
Sidt1	2.9126	5.23635e-10	9.28097	0.0406104	0.118282	584	EE
2510009E07Rik	4.68781	3.50751e-26	25.455	0.0252113	0.118186	585	EE
Gm14964	8.60131	5.07502e-38	37.2946	0.013725	0.118053	586	EE
Gnai1	7.99428	7.92314e-53	52.1011	0.0147397	0.117833	587	EE
Arid3a	3.28787	3.71415e-14	13.4301	0.0357812	0.117644	588	EE
Chd3os	4.04154	1.08758e-20	19.9635	0.0290443	0.117384	589	EE
Tgfb1	5.51906	2.05421e-30	29.6874	0.0211697	0.116837	590	EE
Micu3	4.51529	2.01941e-23	22.6948	0.025839	0.11667	591	EE
Tnfrsf11b	8.34531	5.96697e-50	49.2242	0.0139664	0.116554	592	EE
Pirt	4.81989	2.07066e-29	28.6839	0.0241668	0.116481	593	EE
Cntnap2	7.71089	7.08182e-42	41.1499	0.0150101	0.115741	594	EE
Hs6st2	7.19333	1.69413e-26	25.7711	0.0160659	0.115567	595	EE
Iqce	3.31174	2.0986e-15	14.6781	0.0348089	0.115278	596	EE
Cacnb2	9.43013	1.14962e-38	37.9394	0.0122227	0.115262	597	EE
Fam102b	2.98074	1.18797e-09	8.9252	0.0386399	0.115176	598	EE
Snx30	4.50969	5.82469e-30	29.2347	0.025445	0.114749	599	EE
Fam216a	4.4878	2.02164e-30	29.6943	0.0255143	0.114503	600	EE
Gm42685	4.1878	9.35069e-21	20.0292	0.0272958	0.114309	601	EE
Hivep3	4.90345	4.76934e-31	30.3215	0.0230758	0.113151	602	EE
Tmem27	6.8314	2.80688e-39	38.5518	0.0164759	0.112554	603	EE
Gm37159	2.70028	2.31119e-10	9.63616	0.0415146	0.112101	604	EE
Kif12	4.09827	9.49231e-26	25.0226	0.0272968	0.11187	605	EE
Klhl13	8.73673	3.19969e-29	28.4949	0.0127879	0.111724	606	EE
Efcab1	6.1973	9.89763e-44	43.0045	0.0179986	0.111543	607	EE
Slfn8	7.31842	5.28906e-21	20.2766	0.0151911	0.111175	608	EE
Gm43360	2.98391	4.23879e-12	11.3728	0.0372089	0.111028	609	EE
Cidea	10.5447	3.48858e-37	36.4574	0.0105039	0.110761	610	EE
Gm44678	10.5867	4.11132e-43	42.386	0.0104532	0.110666	611	EE
Ikzf4	8.26858	7.46173e-42	41.1272	0.013352	0.110402	612	EE
Spock2	7.42573	1.4155e-42	41.8491	0.0148233	0.110073	613	EE
Gm42446	10.4444	5.78304e-43	42.2378	0.010534	0.110021	614	EE
Gm38365	3.09255	4.23955e-14	13.3727	0.0354873	0.109746	615	EE
Amigo1	3.24994	1.41167e-17	16.8503	0.0336851	0.109475	616	EE
Tenm4	7.46793	1.8963e-34	33.7221	0.0146275	0.109237	617	EE
Pcyox1l	2.96995	1.79842e-14	13.7451	0.0367667	0.109195	618	EE
Rab3b	8.28377	2.44039e-40	39.6125	0.0131809	0.109188	619	EE
Smox	2.98481	1.5784e-13	12.8018	0.0365698	0.109154	620	EE
Pik3r3	3.49347	5.49796e-17	16.2598	0.0311277	0.108744	621	EE
Grik5	5.22928	2.98078e-29	28.5257	0.0207695	0.10861	622	EE
Gm38055	4.63552	5.05232e-27	26.2965	0.0234048	0.108494	623	EE
Pcyt1b	9.50229	6.70344e-38	37.1737	0.0114015	0.10834	624	EE
9330154J02Rik	7.98916	2.88182e-41	40.5403	0.0135604	0.108336	625	EE
Cutal	4.75092	2.0958e-19	18.6787	0.0227533	0.108099	626	EE
Chpf	3.7468	1.50382e-20	19.8228	0.0286831	0.10747	627	EE
Mtmr11	3.14443	1.05479e-10	9.97683	0.0340619	0.107105	628	EE
Fgf14	7.68616	3.13119e-48	47.5043	0.0138312	0.106309	629	EE
2010109I03Rik	7.16821	1.51494e-18	17.8196	0.0148298	0.106303	630	EE
Lancl3	9.03359	8.7369e-41	40.0586	0.0117355	0.106014	631	EE
Rab6b	6.0662	3.30343e-28	27.481	0.0174169	0.105654	632	EE
Gm42447	8.55718	4.03353e-42	41.3943	0.0122901	0.105169	633	EE
Ina	9.76234	1.68766e-50	49.7727	0.0107601	0.105043	634	EE
Zeb1	8.8055	9.86268e-35	34.006	0.0118601	0.104434	635	EE
Akap17b	3.60018	3.01151e-13	12.5212	0.0289589	0.104257	636	EE
Slc39a6	4.06768	1.30909e-23	22.883	0.0256218	0.104221	637	EE
Dpysl3	3.30992	0.00102889	2.98763	0.0314645	0.104145	638	EE
Cd59a	4.33788	1.77549e-27	26.7507	0.0240032	0.104123	639	EE
Gm37928	7.95432	3.53582e-27	26.4515	0.0130736	0.103992	640	EE
Ror2	4.02839	1.66404e-21	20.7788	0.0258136	0.103987	641	EE
Zcchc12	9.09213	4.83217e-30	29.3159	0.0114231	0.10386	642	EE
Cdkl2	2.84796	3.84186e-10	9.41546	0.0364034	0.103676	643	EE
Zdhhc14	3.63655	3.67847e-18	17.4343	0.0284807	0.103572	644	EE
Sh3bp4	3.04071	2.10674e-14	13.6764	0.0340616	0.103571	645	EE
Itpkb	2.99433	1.21621e-05	4.91499	0.0345779	0.103538	646	EE
Dtx3	5.52824	3.08944e-19	18.5101	0.0186586	0.103149	647	EE
Fbxl16	8.1025	1.44514e-44	43.8401	0.0126717	0.102673	648	EE
Pnmal1	8.0649	1.90123e-39	38.721	0.0126627	0.102124	649	EE
Dusp3	3.54929	3.69303e-15	14.4326	0.0286747	0.101775	650	EE
Srrm3	8.96591	2.07737e-42	41.6825	0.0113124	0.101426	651	EE
Gdap1l1	7.33392	2.36526e-46	45.6261	0.013829	0.10142	652	EE
Mrln	6.79453	2.65839e-35	34.5754	0.0148883	0.101159	653	EE
Itgb7	4.96604	0.0481358	1.31753	0.0202569	0.100597	654	EE
Gm45884	2.89896	1.05759e-10	9.97568	0.0345897	0.100274	655	EE
Cacna1d	7.34777	7.66409e-41	40.1155	0.0136443	0.100255	656	EE
Entpd3	10.1724	2.50805e-31	30.6007	0.00983539	0.100049	657	EE

## Sheet: Tuft
gene	logFC	padj	lg10p	avg_intensity	intensity_logFC	markerRank	clusterName
Malat1	2.68326	1.31309e-66	65.8817	4.29416	11.5223	1	Tuft
Krt18	5.3959	7.09607e-188	187.149	2.10728	11.3707	2	Tuft
Cd24a	5.51804	2.74595e-127	126.561	1.33602	7.37223	3	Tuft
Rn7sk	6.73545	0	309.286	1.09141	7.35114	4	Tuft
Krt8	1.99113	1.36542e-70	69.8647	3.14569	6.26348	5	Tuft
Gm26917	3.96078	3.45276e-63	62.4618	1.42224	5.6332	6	Tuft
Hck	11.16	4.73126e-231	230.325	0.477031	5.32369	7	Tuft
Cdhr5	2.83838	9.18555e-42	41.0369	1.75615	4.98463	8	Tuft
Adh1	2.89106	7.4764e-58	57.1263	1.6052	4.64073	9	Tuft
Aldh2	4.03859	1.15007e-237	236.939	1.0824	4.37137	10	Tuft
Sh2d6	10.4015	7.58775e-189	188.12	0.390141	4.05805	11	Tuft
Matk	10.8275	3.21493e-197	196.493	0.373936	4.04878	12	Tuft
Selenom	4.53837	3.77228e-18	17.4234	0.872915	3.96161	13	Tuft
Kctd12	7.48639	1.54927e-62	61.8099	0.517684	3.87559	14	Tuft
Dclk1	10.5712	1.19046e-130	129.924	0.362693	3.83411	15	Tuft
H2afj	2.16013	3.56817e-115	114.448	1.67961	3.62818	16	Tuft
Lrmp	10.5518	4.18382e-166	165.378	0.339833	3.58584	17	Tuft
Fyb	10.157	8.95168e-84	83.0481	0.345687	3.51114	18	Tuft
Tm4sf4	3.90542	1.86183e-08	7.73006	0.894527	3.49351	19	Tuft
Atp2a3	6.26937	2.2451e-50	49.6488	0.550831	3.45336	20	Tuft
Ptpn18	5.24282	1.01317e-286	285.994	0.652248	3.41962	21	Tuft
Cdhr2	2.38712	2.25299e-19	18.6472	1.29759	3.09751	22	Tuft
Anxa4	2.20405	3.42809e-78	77.4649	1.37738	3.03583	23	Tuft
Rgs13	11.738	0	309.286	0.256913	3.01564	24	Tuft
Nrgn	10.4645	2.14617e-122	121.668	0.284443	2.97655	25	Tuft
Espn	3.40253	1.38725e-28	27.8578	0.856657	2.9148	26	Tuft
Tmem176b	3.2629	1.74744e-79	78.7576	0.887069	2.89442	27	Tuft
Lima1	2.1455	4.13668e-58	57.3833	1.26402	2.71196	28	Tuft
Tmem176a	3.61032	1.00261e-118	117.999	0.704584	2.54378	29	Tuft
Trpm5	10.5218	0	309.286	0.237966	2.50384	30	Tuft
Alox5ap	9.96612	0	309.286	0.240697	2.39881	31	Tuft
Myo6	2.51155	2.78222e-63	62.5556	0.887018	2.22779	32	Tuft
Reep5	6.93331	7.57694e-85	84.1205	0.320036	2.21891	33	Tuft
Avil	9.83248	8.1785e-265	264.087	0.225592	2.21813	34	Tuft
Skap2	5.41592	9.56815e-235	234.019	0.391202	2.11872	35	Tuft
Abhd2	3.77085	6.11306e-82	81.2137	0.557493	2.10222	36	Tuft
Gabarapl2	2.60393	4.45599e-81	80.3511	0.801736	2.08767	37	Tuft
Ly6g6f	11.7773	0	309.286	0.173831	2.04727	38	Tuft
Ptpn6	6.51423	1.36382e-269	268.865	0.310978	2.02578	39	Tuft
Snrnp25	5.76883	3.04123e-230	229.517	0.350439	2.02162	40	Tuft
Tuba1a	6.77112	4.23145e-21	20.3735	0.294094	1.99134	41	Tuft
Ltc4s	5.39643	3.7379e-105	104.427	0.36021	1.94385	42	Tuft
S100a11	3.03797	5.48594e-32	31.2607	0.617087	1.87469	43	Tuft
Siglecf	11.4687	1.09204e-278	277.962	0.15824	1.8148	44	Tuft
Ehf	3.38152	1.73797e-36	35.76	0.499159	1.68792	45	Tuft
S100a1	2.8934	4.7879e-35	34.3199	0.558675	1.61647	46	Tuft
Galk1	2.88716	7.66891e-61	60.1153	0.553671	1.59854	47	Tuft
Rac2	9.62989	3.55232e-41	40.4495	0.165711	1.59578	48	Tuft
Sox9	3.45098	3.5419e-25	24.4508	0.451171	1.55698	49	Tuft
Slc26a2	2.42208	9.49432e-13	12.0225	0.629108	1.52375	50	Tuft
Aldh3a2	3.22204	2.20671e-57	56.6563	0.461104	1.48569	51	Tuft
Bcl2l14	3.70784	1.24537e-97	96.9047	0.393884	1.46046	52	Tuft
Bub3	3.01835	3.73518e-37	36.4277	0.455452	1.37471	53	Tuft
Strip2	9.55554	7.53809e-243	242.123	0.137964	1.31832	54	Tuft
Pik3r5	10.6068	3.55018e-250	249.45	0.122319	1.29741	55	Tuft
Dpysl2	5.37716	5.76222e-37	36.2394	0.239153	1.28597	56	Tuft
Trak1	3.18661	1.23728e-63	62.9075	0.401774	1.2803	57	Tuft
Acot7	3.22452	2.21495e-62	61.6546	0.388471	1.25263	58	Tuft
Rgs2	3.8575	0.0039248	2.40618	0.323121	1.24644	59	Tuft
Clmn	3.96271	1.01171e-61	60.9949	0.310983	1.23233	60	Tuft
Suco	4.30271	1.46217e-84	83.835	0.282399	1.21508	61	Tuft
Cpne3	2.48556	3.1005e-37	36.5086	0.488434	1.21403	62	Tuft
Cd300lf	10.6256	7.296e-211	210.137	0.112039	1.19049	63	Tuft
Ethe1	3.17595	1.11475e-55	54.9528	0.374193	1.18842	64	Tuft
Ppp3ca	2.7161	2.98891e-42	41.5245	0.433447	1.17728	65	Tuft
Alox5	10.7871	1.77737e-227	226.75	0.108943	1.17518	66	Tuft
St6galnac2	2.91185	9.82522e-49	48.0077	0.401697	1.16968	67	Tuft
Vav1	10.3067	1.66358e-241	240.779	0.108752	1.12088	68	Tuft
Irf7	3.42474	1.27482e-25	24.8946	0.325663	1.11531	69	Tuft
Bpgm	2.69032	2.84492e-40	39.5459	0.410212	1.1036	70	Tuft
Kmt2a	2.73092	2.48031e-26	25.6055	0.401418	1.09624	71	Tuft
Spib	10.1132	1.35723e-230	229.867	0.107018	1.0823	72	Tuft
S100a13	2.61582	2.04903e-09	8.68845	0.408691	1.06906	73	Tuft
Sh2d7	10.3079	4.23104e-213	212.374	0.103438	1.06623	74	Tuft
Rabgap1l	3.26802	1.66623e-49	48.7783	0.324937	1.0619	75	Tuft
Man2a1	2.32976	1.11744e-28	27.9518	0.454957	1.05994	76	Tuft
Samd9l	3.38393	2.89163e-31	30.5389	0.311254	1.05326	77	Tuft
Il13ra1	2.54837	1.7875e-25	24.7478	0.406874	1.03687	78	Tuft
Phlda1	3.01777	1.67067e-11	10.7771	0.340428	1.02733	79	Tuft
Gm609	4.40945	2.44242e-12	11.6122	0.229393	1.0115	80	Tuft
Ano7	3.76197	0.00019925	3.7006	0.267709	1.00711	81	Tuft
Myo1b	4.59811	1.73287e-49	48.7612	0.218995	1.00696	82	Tuft
Csk	2.66748	5.61063e-36	35.251	0.37612	1.00329	83	Tuft
Inpp5d	10.0439	1.62409e-209	208.789	0.0998126	1.0025	84	Tuft
Itpr2	6.83617	5.52592e-160	159.258	0.146601	1.00219	85	Tuft
Basp1	9.93408	1.35954e-130	129.867	0.10072	1.00056	86	Tuft
Ccnj	8.19674	1.74533e-170	169.758	0.120268	0.985805	87	Tuft
Syne2	2.64869	3.42589e-30	29.4652	0.366946	0.971924	88	Tuft
Strbp	2.00435	1.32065e-19	18.8792	0.477241	0.956559	89	Tuft
Chdh	2.09157	1.09331e-14	13.9613	0.456812	0.955453	90	Tuft
Map4k4	3.0999	3.17184e-36	35.4987	0.306378	0.949739	91	Tuft
Prom1	2.08645	5.1026e-11	10.2922	0.449483	0.937822	92	Tuft
Tmem245	2.94186	6.0567e-34	33.2178	0.316007	0.929648	93	Tuft
Dmxl1	2.39519	7.70309e-25	24.1133	0.385743	0.923926	94	Tuft
Ndrg1	2.73052	2.11577e-12	11.6745	0.336007	0.917472	95	Tuft
Limd2	8.56825	8.29234e-176	175.081	0.106322	0.91099	96	Tuft
4930539E08Rik	3.24481	3.0601e-15	14.5143	0.278818	0.904711	97	Tuft
Fryl	2.06934	1.29464e-16	15.8879	0.437171	0.904654	98	Tuft
Bmx	10.597	8.4808e-205	204.072	0.0853062	0.90399	99	Tuft
Plekha6	2.38225	4.06399e-16	15.391	0.378856	0.902531	100	Tuft
Hipk1	2.74647	5.03109e-30	29.2983	0.325715	0.894567	101	Tuft
Tmem98	2.0023	3.31057e-18	17.4801	0.445521	0.892066	102	Tuft
Plcg2	6.20327	3.60127e-146	145.444	0.14027	0.870134	103	Tuft
Zfhx3	3.20815	5.39418e-23	22.2681	0.270999	0.869406	104	Tuft
Rab27b	2.99051	1.21742e-07	6.91456	0.285713	0.854427	105	Tuft
Inpp5j	5.30341	4.09944e-105	104.387	0.157095	0.833137	106	Tuft
Sort1	2.10147	5.29959e-20	19.2758	0.395552	0.831241	107	Tuft
Cdkn1c	3.37855	0.000850541	3.0703	0.245768	0.830338	108	Tuft
Vegfa	2.42665	2.04067e-13	12.6902	0.339181	0.823074	109	Tuft
Jarid2	2.59664	5.19736e-24	23.2842	0.311474	0.808786	110	Tuft
Tspan6	8.27442	1.52453e-174	173.817	0.0974103	0.806013	111	Tuft
Myadm	3.35044	2.81363e-30	29.5507	0.236222	0.791448	112	Tuft
Ctsc	2.09875	7.22779e-18	17.141	0.377081	0.791398	113	Tuft
Myo18a	2.1644	3.40645e-16	15.4677	0.365294	0.790642	114	Tuft
Lyn	2.78027	2.2249e-28	27.6527	0.281684	0.78316	115	Tuft
Ptgs1	10.2905	4.52638e-177	176.344	0.075618	0.778146	116	Tuft
Msi2	2.37642	1.48793e-15	14.8274	0.319141	0.758411	117	Tuft
Sec14l1	2.98178	3.85422e-32	31.4141	0.254253	0.758127	118	Tuft
Atf7ip	2.1448	2.27937e-15	14.6422	0.353084	0.757294	119	Tuft
Desi1	2.27043	2.93839e-20	19.5319	0.329852	0.748904	120	Tuft
Chn2	3.1819	3.45911e-30	29.461	0.234442	0.745969	121	Tuft
Nfat5	2.52277	1.37272e-17	16.8624	0.293386	0.740146	122	Tuft
Abhd16a	2.56141	1.55341e-25	24.8087	0.288709	0.7395	123	Tuft
Vps53	2.01673	5.62361e-17	16.25	0.360836	0.727708	124	Tuft
Ccdc28b	5.58432	3.38083e-112	111.471	0.128768	0.719083	125	Tuft
Rhog	2.64908	3.32645e-24	23.478	0.262864	0.696348	126	Tuft
Asah1	2.3116	4.91806e-21	20.3082	0.297817	0.688433	127	Tuft
Pde4dip	2.22806	4.32581e-15	14.3639	0.306839	0.683656	128	Tuft
Isg15	2.29895	0.00205561	2.68706	0.297225	0.683305	129	Tuft
Nav2	2.99291	2.27993e-19	18.6421	0.224587	0.672168	130	Tuft
Slc25a20	2.23244	3.53737e-14	13.4513	0.300275	0.670347	131	Tuft
Camk2b	4.77774	4.3611e-18	17.3604	0.138818	0.663237	132	Tuft
Nebl	9.8882	3.2936e-156	155.482	0.0665812	0.658368	133	Tuft
Pygl	10.0933	1.82329e-166	165.739	0.064947	0.655529	134	Tuft
Fes	9.10594	7.71557e-138	137.113	0.0716479	0.652422	135	Tuft
2210016L21Rik	2.30958	3.17837e-18	17.4978	0.281062	0.649135	136	Tuft
Inpp5b	2.98424	3.02e-30	29.52	0.215246	0.642345	137	Tuft
Zbtb20	2.03662	1.38741e-05	4.8578	0.313228	0.637926	138	Tuft
Krt23	5.52224	2.06989e-56	55.6841	0.114971	0.634897	139	Tuft
Mtss1	2.87298	2.23226e-16	15.6513	0.218485	0.627701	140	Tuft
Svbp	2.74475	6.70172e-22	21.1738	0.222953	0.611949	141	Tuft
L1cam	3.35631	2.40793e-23	22.6184	0.181676	0.609761	142	Tuft
Ero1lb	4.40804	7.33943e-55	54.1343	0.138161	0.609018	143	Tuft
Homer1	3.12646	1.88386e-27	26.725	0.191847	0.599801	144	Tuft
Gimap1	2.61005	4.32468e-14	13.364	0.227475	0.593722	145	Tuft
Pnpla6	2.94896	2.61134e-23	22.5831	0.19998	0.589732	146	Tuft
B4galt5	2.17807	6.67035e-10	9.17585	0.267347	0.5823	147	Tuft
Oasl2	2.97454	2.30184e-11	10.6379	0.194642	0.578971	148	Tuft
Sqle	2.19617	2.52426e-08	7.59787	0.263382	0.578431	149	Tuft
Rtn4	2.06064	1.22219e-08	7.91286	0.280583	0.578179	150	Tuft
Tmem141	3.91672	1.1503e-44	43.9392	0.144217	0.564856	151	Tuft
Pik3cg	10.3205	1.13668e-137	136.944	0.0547253	0.564795	152	Tuft
Tmem57	1.98872	7.48854e-11	10.1256	0.283373	0.563548	153	Tuft
Ptprc	8.48732	4.9717e-12	11.3035	0.0654228	0.555264	154	Tuft
Pof1b	2.63188	8.75383e-17	16.0578	0.210069	0.552877	155	Tuft
Rbm38	4.14555	9.36907e-40	39.0283	0.132704	0.55013	156	Tuft
Marcksl1	3.81741	2.53647e-11	10.5958	0.142718	0.544814	157	Tuft
Mprip	2.09665	3.81258e-11	10.4188	0.259432	0.543938	158	Tuft
Trim24	2.27758	2.64405e-09	8.57773	0.238559	0.543337	159	Tuft
Akr1b3	2.27041	1.37169e-11	10.8627	0.23867	0.541878	160	Tuft
Cpeb4	2.11704	1.20612e-09	8.91861	0.255475	0.540852	161	Tuft
Wwp2	2.05477	4.81403e-11	10.3175	0.262619	0.539621	162	Tuft
Ube2j1	1.95944	2.20968e-12	11.6557	0.272268	0.533492	163	Tuft
Pfkfb3	4.68313	2.79453e-38	37.5537	0.113106	0.529691	164	Tuft
Smpx	7.75395	1.44592e-134	133.84	0.06806	0.527734	165	Tuft
Camta2	2.48106	4.24632e-15	14.372	0.212014	0.526019	166	Tuft
Eid1	2.68141	1.38627e-06	5.85815	0.195136	0.523241	167	Tuft
Hmx2	10.4833	4.05955e-144	143.392	0.0498184	0.522263	168	Tuft
Suox	4.37831	4.82484e-13	12.3165	0.118789	0.520095	169	Tuft
Smg7	2.29597	2.00425e-13	12.698	0.226042	0.518985	170	Tuft
Ly6g6d	7.62952	1.22047e-128	127.913	0.067926	0.518243	171	Tuft
Map1a	7.46034	4.26285e-56	55.3703	0.068834	0.513525	172	Tuft
Gprc5c	8.31735	1.65703e-97	96.7807	0.0616177	0.512496	173	Tuft
Psd3	3.965	3.97539e-28	27.4006	0.129039	0.51164	174	Tuft
Itsn2	2.08315	3.9458e-11	10.4039	0.245543	0.511504	175	Tuft
Cables2	3.9449	4.92755e-43	42.3074	0.12926	0.50992	176	Tuft
Pla2g4a	4.25583	2.81582e-32	31.5504	0.117241	0.498957	177	Tuft
Runx1	6.18581	2.34486e-78	77.6299	0.0802331	0.496306	178	Tuft
Tead1	2.86275	4.99346e-13	12.3016	0.172385	0.493496	179	Tuft
Chd6	2.04552	5.59035e-08	7.25256	0.241232	0.493444	180	Tuft
Ypel2	2.1536	7.64797e-08	7.11645	0.228764	0.492666	181	Tuft
Plk2	6.34183	7.28366e-68	67.1377	0.0776198	0.492252	182	Tuft
Card19	1.97833	3.66047e-11	10.4365	0.246601	0.487858	183	Tuft
Gm20559	3.91417	3.0443e-23	22.5165	0.123814	0.484628	184	Tuft
Eif4g3	2.32848	8.74936e-11	10.058	0.206127	0.479962	185	Tuft
Mast4	2.17004	3.20912e-09	8.49361	0.219447	0.476209	186	Tuft
Ubl7	2.47312	4.11886e-16	15.3852	0.190959	0.472263	187	Tuft
Fam208a	2.45618	8.34779e-11	10.0784	0.190693	0.468376	188	Tuft
Pea15a	8.16369	2.81436e-119	118.551	0.0571925	0.466902	189	Tuft
Zfp710	3.26252	7.4671e-22	21.1268	0.142592	0.465209	190	Tuft
Ppp1r14c	5.80995	1.33224e-14	13.8754	0.0797992	0.463629	191	Tuft
Dvl1	2.24018	3.32946e-12	11.4776	0.206911	0.463518	192	Tuft
Rgs22	10.488	1.035e-113	112.985	0.04391	0.460528	193	Tuft
Jmy	3.35853	1.10769e-23	22.9556	0.137084	0.460401	194	Tuft
Nsf	2.00805	6.32644e-10	9.19884	0.228335	0.458507	195	Tuft
Lzts2	2.70407	2.5403e-15	14.5951	0.169493	0.458321	196	Tuft
Ptpra	2.35992	4.54424e-12	11.3425	0.193861	0.457496	197	Tuft
Ampd3	3.78565	1.15216e-26	25.9385	0.119737	0.45328	198	Tuft
Rtkn	2.34012	3.14964e-13	12.5017	0.193455	0.452708	199	Tuft
Kdm4a	3.31282	2.22539e-24	23.6526	0.134308	0.44494	200	Tuft
Bst2	2.26972	2.4029e-08	7.61926	0.195231	0.443119	201	Tuft
Plcb2	10.1694	3.95771e-116	115.403	0.0434547	0.441908	202	Tuft
Folr1	11.3902	4.64942e-99	98.3326	0.0386502	0.440234	203	Tuft
Clic6	2.2183	5.84731e-08	7.23304	0.198392	0.440093	204	Tuft
Gdi1	2.08817	5.28933e-09	8.2766	0.210215	0.438965	205	Tuft
Trim40	3.0116	4.12791e-15	14.3843	0.144662	0.435664	206	Tuft
Ncf2	6.78158	7.29704e-95	94.1369	0.0639785	0.433876	207	Tuft
Siae	2.10388	5.63543e-09	8.24907	0.203673	0.428502	208	Tuft
Ffar3	8.31478	1.16724e-96	95.9328	0.0514551	0.427838	209	Tuft
Slc16a3	3.23652	6.63335e-13	12.1783	0.131736	0.426365	210	Tuft
Tmem65	2.44848	6.51081e-13	12.1864	0.174092	0.426261	211	Tuft
Ptprj	4.13221	2.42623e-31	30.6151	0.103055	0.425845	212	Tuft
Slco4a1	5.78924	1.22971e-66	65.9102	0.0731392	0.423421	213	Tuft
Slc1a5	2.10379	1.1875e-05	4.92537	0.197877	0.416291	214	Tuft
Tbc1d1	2.17051	3.2342e-09	8.49023	0.19001	0.412419	215	Tuft
Arl14	1.95239	5.30696e-07	6.27515	0.210988	0.41193	216	Tuft
Coprs	2.3552	1.50993e-13	12.821	0.174702	0.411457	217	Tuft
Cpm	4.18225	5.83451e-28	27.234	0.0983692	0.411405	218	Tuft
Msh2	2.31624	2.55927e-08	7.59188	0.176058	0.407793	219	Tuft
Smarca2	2.02784	2.88885e-07	6.53927	0.199188	0.403922	220	Tuft
Abca3	2.5595	4.22626e-11	10.374	0.155854	0.398909	221	Tuft
Nectin1	2.29656	1.52684e-09	8.81621	0.172424	0.395981	222	Tuft
Hebp1	5.37805	2.08897e-60	59.6801	0.0731981	0.393663	223	Tuft
Mink1	2.10427	1.15155e-07	6.93872	0.185521	0.390386	224	Tuft
Hpgds	7.58949	4.55348e-97	96.3417	0.0510548	0.38748	225	Tuft
Dmxl2	8.32636	4.05122e-92	91.3924	0.0462475	0.385073	226	Tuft
Hap1	6.64692	1.26628e-42	41.8975	0.0577651	0.38396	227	Tuft
Sik1	3.18076	2.46141e-14	13.6088	0.119741	0.380868	228	Tuft
Clic4	2.76114	5.18383e-10	9.28535	0.137303	0.379113	229	Tuft
Srpk2	2.35296	1.86067e-07	6.73033	0.160137	0.376795	230	Tuft
Agt	7.34468	9.6987e-54	53.0133	0.0512346	0.376301	231	Tuft
Terf2	2.62995	5.62305e-13	12.25	0.14279	0.37553	232	Tuft
Pou2f3	9.24637	1.13627e-105	104.945	0.0404795	0.374289	233	Tuft
Eef2k	3.23177	4.197e-20	19.3771	0.115084	0.371924	234	Tuft
Fam221a	5.32005	9.09719e-43	42.0411	0.0693542	0.368967	235	Tuft
Kat2b	2.15317	7.33464e-08	7.13462	0.171332	0.368906	236	Tuft
Rab5b	2.04275	1.02614e-07	6.98879	0.180571	0.368861	237	Tuft
Ypel3	2.11027	4.94384e-08	7.30594	0.173514	0.366161	238	Tuft
Ripk3	2.23135	1.04855e-08	7.97941	0.163875	0.365662	239	Tuft
Atxn10	2.40655	6.06175e-07	6.2174	0.151496	0.364582	240	Tuft
Plek	10.321	6.15031e-77	76.2111	0.0353089	0.364421	241	Tuft
Arhgap27	1.99735	1.02304e-06	5.99011	0.177801	0.35513	242	Tuft
Il17rb	7.97204	4.97536e-81	80.3032	0.0444935	0.354704	243	Tuft
Otud7b	2.38063	4.18183e-09	8.37863	0.147648	0.351496	244	Tuft
Rassf6	2.65618	6.28358e-09	8.20179	0.13125	0.348623	245	Tuft
Kalrn	3.1802	1.96374e-11	10.7069	0.109426	0.347996	246	Tuft
Gpr55	3.63342	1.18408e-17	16.9266	0.0956721	0.347617	247	Tuft
Arhgef28	3.59019	2.1437e-17	16.6688	0.0968089	0.347563	248	Tuft
Mbd6	2.01237	2.51718e-07	6.59909	0.172461	0.347056	249	Tuft
Rabgap1	2.0335	6.1049e-07	6.21432	0.17048	0.346672	250	Tuft
Trim44	2.48989	6.16239e-08	7.21025	0.139123	0.346402	251	Tuft
9030624J02Rik	2.32344	1.6627e-10	9.77919	0.147596	0.34293	252	Tuft
Ttll7	5.18168	1.70775e-11	10.7676	0.0653406	0.338574	253	Tuft
Tmem229a	9.1232	7.36061e-89	88.1331	0.0371092	0.338555	254	Tuft
Spa17	4.51547	4.77167e-34	33.3213	0.0748172	0.337835	255	Tuft
Bicd1	3.79234	5.52094e-12	11.258	0.0890671	0.337773	256	Tuft
Gm4952	11.4546	2.83338e-81	80.5477	0.0294368	0.337187	257	Tuft
Mgll	4.28686	0.0142494	1.8462	0.0779851	0.334311	258	Tuft
Madd	2.88869	3.17541e-11	10.4982	0.115472	0.333562	259	Tuft
Tsr1	2.16187	3.23466e-07	6.49017	0.154088	0.333119	260	Tuft
Exph5	2.24137	1.44024e-06	5.84157	0.147853	0.331393	261	Tuft
Pacs2	3.16675	2.30465e-15	14.6374	0.104466	0.330816	262	Tuft
Rab27a	2.93884	0.00542319	2.26575	0.111518	0.327733	263	Tuft
Amot	2.49958	1.04061e-09	8.98271	0.129321	0.323249	264	Tuft
Enc1	3.61072	4.15104e-16	15.3818	0.0893065	0.322461	265	Tuft
Wnk2	3.20212	3.9729e-19	18.4009	0.100583	0.32208	266	Tuft
Igsf8	2.1908	5.10842e-06	5.29171	0.146183	0.320257	267	Tuft
Myrfl	2.17472	3.23466e-07	6.49017	0.146883	0.319429	268	Tuft
Dnajb2	2.02457	2.8515e-06	5.54493	0.15744	0.318747	269	Tuft
Bmp2	3.16663	2.89595e-09	8.53821	0.100487	0.318206	270	Tuft
1810046K07Rik	4.94056	3.37124e-40	39.4722	0.0643672	0.31801	271	Tuft
Zbtb41	2.78613	5.48563e-12	11.2608	0.114071	0.317817	272	Tuft
Mmp15	2.05441	0.000187855	3.72618	0.154515	0.317437	273	Tuft
Fnbp1	4.04308	1.12078e-21	20.9505	0.0784583	0.317213	274	Tuft
Stk40	2.0005	3.38922e-07	6.4699	0.158163	0.316404	275	Tuft
Ackr4	10.2067	7.24732e-84	83.1398	0.0307642	0.314002	276	Tuft
Col15a1	10.2469	5.27642e-83	82.2777	0.0304523	0.312041	277	Tuft
Sema7a	3.45317	4.92254e-13	12.3078	0.0901622	0.311346	278	Tuft
Ildr1	6.61304	2.10233e-31	30.6773	0.0470577	0.311195	279	Tuft
Mlip	8.62473	6.21005e-79	78.2069	0.0360732	0.311121	280	Tuft
Cep290	2.17014	2.04357e-05	4.68961	0.143054	0.310446	281	Tuft
Nipal3	2.40298	1.28067e-08	7.89256	0.127822	0.307153	282	Tuft
St18	4.90721	4.78022e-06	5.32055	0.0624056	0.306237	283	Tuft
Tcta	1.97504	3.73847e-06	5.42731	0.154907	0.305947	284	Tuft
Slc2a1	3.66232	4.431e-17	16.3535	0.0833157	0.305129	285	Tuft
Kit	4.29292	4.9902e-09	8.30188	0.0710376	0.304959	286	Tuft
B4galt4	2.22503	2.09155e-08	7.67953	0.135086	0.300571	287	Tuft
Hsf2	4.26979	1.9416e-15	14.7118	0.0698878	0.298406	288	Tuft
Mcub	9.45913	3.92283e-88	87.4064	0.0313309	0.296363	289	Tuft
Zfhx2	2.9729	1.16086e-09	8.93522	0.0990661	0.294514	290	Tuft
Hivep2	3.07559	1.19974e-10	9.92091	0.0957396	0.294456	291	Tuft
Ccdc82	2.2158	1.07565e-06	5.96833	0.132714	0.294067	292	Tuft
Mical3	2.64446	1.21866e-07	6.91412	0.111144	0.293916	293	Tuft
Rnf145	2.20405	5.64557e-05	4.24829	0.132414	0.291847	294	Tuft
Snx18	1.98561	3.84872e-05	4.41468	0.146465	0.290823	295	Tuft
Uty	1.99137	8.12421e-06	5.09022	0.144904	0.288558	296	Tuft
Prox1	5.1304	1.4849e-06	5.8283	0.0559037	0.286808	297	Tuft
Capg	2.63426	3.90814e-07	6.40803	0.107618	0.283495	298	Tuft
Atg14	3.22542	9.03972e-15	14.0438	0.0873737	0.281817	299	Tuft
Nek7	3.52291	8.56408e-15	14.0673	0.0798593	0.281337	300	Tuft
Prr14l	2.10416	2.36499e-06	5.62617	0.133463	0.280827	301	Tuft
Mecp2	2.01761	3.04462e-06	5.51647	0.139096	0.280642	302	Tuft
Pld3	2.62684	1.11172e-08	7.954	0.106767	0.280461	303	Tuft
Adgre5	3.15806	2.08002e-07	6.68193	0.0883407	0.278985	304	Tuft
Stard5	2.72981	7.37824e-09	8.13205	0.101965	0.278346	305	Tuft
Ppp1r9b	2.31481	4.81911e-07	6.31703	0.119213	0.275956	306	Tuft
Pqlc1	3.43318	1.40842e-15	14.8513	0.0800941	0.274978	307	Tuft
Trmt13	2.51367	1.10867e-08	7.9552	0.108919	0.273787	308	Tuft
Rgl2	2.11547	8.23789e-06	5.08418	0.129408	0.273758	309	Tuft
Cdk2	2.69448	7.82801e-09	8.10635	0.101464	0.273393	310	Tuft
Ccdc129	11.7227	1.20821e-71	70.9179	0.0232897	0.273019	311	Tuft
Pgm2l1	2.73876	2.42466e-08	7.61535	0.0992214	0.271744	312	Tuft
Zfp329	2.24417	1.46427e-05	4.83438	0.120512	0.270449	313	Tuft
Arhgap31	3.80676	2.86349e-17	16.5431	0.0708004	0.269521	314	Tuft
Ago3	2.31465	1.95561e-06	5.70872	0.115055	0.266311	315	Tuft
Rtn4ip1	2.1475	1.81191e-06	5.74186	0.12168	0.261308	316	Tuft
Prcp	2.88357	1.33751e-13	12.8737	0.0905346	0.261063	317	Tuft
Gcnt1	10.6027	1.08848e-57	56.9632	0.0244835	0.25959	318	Tuft
Msi1	3.05983	8.07985e-07	6.0926	0.0846345	0.258967	319	Tuft
Txndc16	4.7309	1.11515e-27	26.9527	0.0543309	0.257034	320	Tuft
Hmx3	9.83758	1.14407e-81	80.9415	0.0259377	0.255165	321	Tuft
4933421O10Rik	3.08464	8.72933e-11	10.059	0.0825677	0.254692	322	Tuft
Ptpre	2.25322	9.74034e-06	5.01143	0.112858	0.254295	323	Tuft
Rapgef5	2.60559	3.41004e-08	7.46724	0.0973017	0.253528	324	Tuft
St6galnac6	9.00907	1.31542e-56	55.8809	0.0279212	0.251544	325	Tuft
Atat1	2.44756	6.36858e-08	7.19596	0.10203	0.249725	326	Tuft
Shkbp1	2.00007	2.20811e-05	4.65598	0.124716	0.249439	327	Tuft
Uspl1	2.1272	1.63996e-06	5.78517	0.11713	0.249159	328	Tuft
Rogdi	2.74072	8.12421e-06	5.09022	0.0903722	0.247685	329	Tuft
Enox2	2.33379	9.53386e-07	6.02073	0.10428	0.243367	330	Tuft
Dgki	9.76441	4.67748e-67	66.33	0.0249074	0.243206	331	Tuft
Enpp5	3.33986	1.17025e-12	11.9317	0.0719659	0.240356	332	Tuft
Gdpd5	2.96611	1.24875e-09	8.90352	0.0793853	0.235466	333	Tuft
Sept8	3.86372	1.97236e-18	17.705	0.0607889	0.234871	334	Tuft
Rab11fip4	4.7892	8.04658e-19	18.0944	0.0488779	0.234086	335	Tuft
Gimap9	3.11419	2.07593e-10	9.68279	0.0747281	0.232718	336	Tuft
Zfp428	3.77949	8.14991e-20	19.0888	0.0610691	0.23081	337	Tuft
Pld2	3.76987	2.1437e-17	16.6688	0.0609476	0.229764	338	Tuft
Cblb	2.73685	2.78267e-08	7.55554	0.0837796	0.229292	339	Tuft
Atxn7l1	2.26561	6.15587e-06	5.21071	0.101073	0.228991	340	Tuft
Bnip3	2.67644	5.54225e-05	4.25631	0.0854752	0.228769	341	Tuft
Samd14	6.73855	1.13307e-25	24.9457	0.0337978	0.227748	342	Tuft
Fam171a1	2.62837	4.80781e-08	7.31805	0.0865978	0.227611	343	Tuft
Adcy5	9.66083	4.96263e-63	62.3043	0.0235024	0.227052	344	Tuft
Rap2a	2.11214	3.46067e-05	4.46084	0.106004	0.223894	345	Tuft
Cachd1	2.1716	0.0001452	3.83803	0.102928	0.223517	346	Tuft
Abcc5	3.26562	1.70316e-06	5.76874	0.0681858	0.222669	347	Tuft
Gng13	8.8165	5.03365e-75	74.2981	0.0252164	0.222321	348	Tuft
Fut2	6.01489	3.05505e-09	8.51498	0.0368658	0.221744	349	Tuft
Agl	2.73461	4.02454e-06	5.39528	0.0810099	0.22153	350	Tuft
Prkacb	3.10841	1.13985e-05	4.94315	0.0711097	0.221038	351	Tuft
Card10	3.37775	5.15036e-12	11.2882	0.0652408	0.220367	352	Tuft
Slc27a1	3.72701	4.08051e-13	12.3893	0.0586533	0.218601	353	Tuft
Smtn	4.66478	1.77507e-26	25.7508	0.0468345	0.218473	354	Tuft
Stra6l	3.47256	7.67414e-10	9.11497	0.0627853	0.218026	355	Tuft
C2	4.57044	8.7704e-23	22.057	0.0475753	0.21744	356	Tuft
Plekho2	6.41503	5.37037e-32	31.27	0.0338023	0.216843	357	Tuft
Cited4	2.59029	0.00013219	3.8788	0.082088	0.212631	358	Tuft
Fam167a	5.38974	0.0156262	1.80615	0.0393079	0.211859	359	Tuft
Scaper	2.1742	0.000106993	3.97065	0.0973264	0.211607	360	Tuft
Fam57a	4.39612	1.99153e-22	21.7008	0.0479799	0.210926	361	Tuft
Xaf1	1.96323	0.00396436	2.40183	0.106866	0.209804	362	Tuft
Hk1	5.40753	8.94638e-22	21.0484	0.0387496	0.20954	363	Tuft
Flywch2	2.34278	1.18845e-06	5.92502	0.0892933	0.209194	364	Tuft
Unc5b	2.46267	5.99629e-05	4.22212	0.0849425	0.209185	365	Tuft
Tec	1.99594	0.000248427	3.6048	0.104648	0.208871	366	Tuft
Trim38	3.68727	2.45544e-10	9.60987	0.0564191	0.208032	367	Tuft
Lman2l	1.98053	0.000347195	3.45943	0.104927	0.207812	368	Tuft
Slc4a8	7.42949	2.88217e-41	40.5403	0.0278559	0.206955	369	Tuft
Ccdc92	5.49969	3.64009e-17	16.4389	0.0376283	0.206944	370	Tuft
Pkp1	2.61189	8.02083e-08	7.09578	0.0789055	0.206092	371	Tuft
Slc29a3	3.67469	2.32204e-13	12.6341	0.0552899	0.203173	372	Tuft
Glyctk	3.04127	1.85641e-07	6.73133	0.0666982	0.202848	373	Tuft
Shf	4.1406	7.49001e-14	13.1255	0.0487311	0.201776	374	Tuft
Inpp5k	2.05984	8.71881e-05	4.05954	0.0967539	0.199297	375	Tuft
Hsbp1l1	5.71127	3.51106e-34	33.4546	0.034817	0.198849	376	Tuft
Dcp1b	3.4264	6.46324e-14	13.1895	0.0580299	0.198834	377	Tuft
Mcc	2.49013	5.0399e-05	4.29758	0.0792914	0.197446	378	Tuft
Atp13a2	2.28305	1.42349e-05	4.84665	0.0864096	0.197277	379	Tuft
Ckap4	3.77247	2.67568e-10	9.57257	0.0521177	0.196612	380	Tuft
Zdhhc17	2.92173	3.92609e-08	7.40604	0.0667943	0.195155	381	Tuft
Zbtb4	3.70989	4.15159e-08	7.38179	0.052481	0.194699	382	Tuft
Gm2830	3.09089	5.57923e-08	7.25343	0.0629297	0.194509	383	Tuft
Eif2b3	2.01801	0.000112283	3.94968	0.0962896	0.194313	384	Tuft
Nfatc1	4.70704	2.82507e-20	19.549	0.0409415	0.192713	385	Tuft
Lect2	5.08221	1.13817e-23	22.9438	0.0376784	0.19149	386	Tuft
Sez6l2	4.00618	0.0215472	1.66661	0.0473547	0.189711	387	Tuft
Dnase2a	2.29358	0.000333505	3.4769	0.0825546	0.189345	388	Tuft
AI480526	2.5837	4.55204e-06	5.34179	0.0732205	0.18918	389	Tuft
Slc25a12	2.67636	6.95613e-07	6.15763	0.0699969	0.187337	390	Tuft
Tmem9	3.13208	6.65084e-11	10.1771	0.0597247	0.187062	391	Tuft
Trove2	2.64151	0.000197632	3.70414	0.0705234	0.186288	392	Tuft
Gimap8	5.97639	2.53477e-13	12.5961	0.0311262	0.186022	393	Tuft
Atp2b2	12.0421	8.40878e-43	42.0753	0.0153708	0.185097	394	Tuft
Sik3	1.95994	0.000246052	3.60897	0.093952	0.18414	395	Tuft
Usp49	3.33575	2.74919e-09	8.5608	0.055162	0.184007	396	Tuft
Arsg	1.96343	0.0215319	1.66692	0.0930003	0.1826	397	Tuft
C1qtnf4	2.73021	1.33357e-06	5.87498	0.0665569	0.181715	398	Tuft
Camkk2	2.90015	5.19422e-05	4.28448	0.0626439	0.181677	399	Tuft
Arl3	2.27762	0.00016731	3.77648	0.0795961	0.18129	400	Tuft
Gga2	3.7123	4.35952e-16	15.3606	0.0487028	0.180799	401	Tuft
Dtnb	3.19828	3.71138e-08	7.43046	0.0564515	0.180548	402	Tuft
Gm19817	10.5862	4.37047e-50	49.3595	0.0170235	0.180214	403	Tuft
Ahnak2	12.1234	1.18559e-52	51.9261	0.0148035	0.179468	404	Tuft
Pot1a	2.96468	1.15266e-08	7.9383	0.0605191	0.17942	405	Tuft
Tmem38b	2.6081	2.69359e-06	5.56967	0.0674267	0.175855	406	Tuft
Gm26870	2.59177	0.0136644	1.86441	0.0668313	0.173212	407	Tuft
Cmtm8	3.73271	5.23785e-06	5.28085	0.0462683	0.172706	408	Tuft
Acad12	2.77096	2.37402e-06	5.62452	0.0620638	0.171977	409	Tuft
Tmem158	4.58154	3.14021e-09	8.50304	0.0374096	0.171393	410	Tuft
Pstpip1	8.35392	1.78407e-27	26.7486	0.0204191	0.17058	411	Tuft
Scd2	2.64629	0.00142448	2.84634	0.064164	0.169796	412	Tuft
Zfp513	2.07111	0.000346527	3.46026	0.0818633	0.169548	413	Tuft
Inafm2	2.40371	2.54886e-05	4.59365	0.0700415	0.16836	414	Tuft
BC017643	1.95749	0.00060042	3.22154	0.0858498	0.16805	415	Tuft
Parp6	2.14823	0.00127829	2.89337	0.0782137	0.168021	416	Tuft
Itih5	3.30284	1.04928e-07	6.97911	0.0508353	0.167901	417	Tuft
Clk2	1.9561	0.00101833	2.99211	0.0855198	0.167285	418	Tuft
Gm16011	3.94351	0.00196653	2.7063	0.0420942	0.165999	419	Tuft
Ubr1	2.06213	0.00144134	2.84123	0.079712	0.164376	420	Tuft
Pparg	2.15105	0.000207303	3.6834	0.0762287	0.163971	421	Tuft
A4galt	9.26544	4.472e-41	40.3495	0.0175852	0.162935	422	Tuft
Bmi1	2.07302	0.000619103	3.20824	0.0785841	0.162907	423	Tuft
Dis3l	2.77428	1.6226e-07	6.78979	0.0587001	0.162851	424	Tuft
Rfx3	2.31452	0.00679425	2.16786	0.0698959	0.161776	425	Tuft
Acacb	6.60493	4.94164e-34	33.3061	0.0244759	0.161662	426	Tuft
Camsap1	2.17672	0.000709301	3.14917	0.0742346	0.161588	427	Tuft
Map2	6.5627	1.51758e-15	14.8188	0.0245249	0.16095	428	Tuft
Gna12	2.37849	0.000184918	3.73302	0.0674806	0.160502	429	Tuft
Iqsec1	3.27688	3.75659e-06	5.42521	0.0488472	0.160066	430	Tuft
Enpp4	3.80284	1.45069e-08	7.83843	0.0420877	0.160053	431	Tuft
Tbc1d8	3.19359	1.2406e-06	5.90637	0.0500375	0.159799	432	Tuft
Fkbp5	3.40996	3.12571e-06	5.50505	0.0468048	0.159603	433	Tuft
Arhgap8	2.45294	2.865e-06	5.54288	0.0650623	0.159594	434	Tuft
Ptpn9	1.98762	0.00265424	2.57606	0.0802585	0.159523	435	Tuft
Tmem116	6.69839	1.16356e-34	33.9342	0.0235545	0.157777	436	Tuft
Izumo4	2.71542	2.88726e-07	6.53951	0.0577183	0.156729	437	Tuft
P4ha1	3.60726	1.91733e-06	5.7173	0.0434358	0.156684	438	Tuft
Fbxl21	5.55968	3.01915e-25	24.5201	0.0279795	0.155557	439	Tuft
Itpkb	4.48094	1.03548e-07	6.98486	0.0345779	0.154942	440	Tuft
Klhl28	2.01949	0.00122181	2.913	0.0762765	0.15404	441	Tuft
P2rx1	9.92783	2.13914e-32	31.6698	0.0153714	0.152604	442	Tuft
Krt222	6.65567	1.31473e-31	30.8812	0.0228577	0.152133	443	Tuft
Zbtb42	2.27294	0.000664141	3.17774	0.066692	0.151587	444	Tuft
Gm26778	7.64392	1.02966e-45	44.9873	0.0197188	0.150729	445	Tuft
Gabra1	10.3438	7.85796e-36	35.1047	0.0145577	0.150582	446	Tuft
Myo9b	2.07378	0.00145556	2.83697	0.0725986	0.150554	447	Tuft
Pstpip2	2.83494	3.84682e-06	5.4149	0.0530507	0.150396	448	Tuft
Acsl4	4.31854	1.28724e-10	9.89034	0.0347977	0.150275	449	Tuft
Pcdh20	11.7857	7.66557e-37	36.1155	0.0127092	0.149786	450	Tuft
Armcx3	4.48602	1.43115e-11	10.8443	0.0331719	0.14881	451	Tuft
Nbeal2	2.26601	0.00107537	2.96844	0.0652465	0.147849	452	Tuft
Mtmr11	4.27799	1.81005e-09	8.74231	0.0340619	0.145716	453	Tuft
Sgk3	3.04758	2.04411e-07	6.6895	0.0474444	0.144591	454	Tuft
4930427A07Rik	2.55485	4.91322e-05	4.30863	0.0564873	0.144316	455	Tuft
Sap130	1.97333	0.00138216	2.85944	0.0731007	0.144252	456	Tuft
Sufu	3.45418	4.50303e-09	8.3465	0.0417325	0.144151	457	Tuft
Adgrg2	9.95915	1.20279e-38	37.9198	0.0144615	0.144024	458	Tuft
Wdr7	2.05208	0.0108761	1.96353	0.0701007	0.143852	459	Tuft
Smpd1	2.8076	1.17995e-05	4.92814	0.050825	0.142696	460	Tuft
Nsmf	2.01482	0.006798	2.16762	0.070794	0.142637	461	Tuft
Tmem121	10.2113	7.25486e-39	38.1394	0.013955	0.142498	462	Tuft
Cdc42ep1	2.94995	2.63837e-06	5.57866	0.0481447	0.142024	463	Tuft
Lpcat4	4.8252	2.77038e-15	14.5575	0.029223	0.141007	464	Tuft
Mob3a	2.02585	0.00239523	2.62065	0.0694831	0.140762	465	Tuft
Mbd5	2.13209	0.00183337	2.73675	0.065821	0.140337	466	Tuft
Orai2	1.98187	0.00903439	2.0441	0.0705811	0.139883	467	Tuft
Cd200	3.24594	0.00272458	2.5647	0.0430455	0.139723	468	Tuft
Tacc1	2.92663	0.000182125	3.73963	0.0476987	0.139596	469	Tuft
Phf1	2.25096	0.00379186	2.42115	0.061999	0.139558	470	Tuft
Gabarapl1	2.04709	0.00344743	2.4625	0.067784	0.13876	471	Tuft
Ceacam2	8.02272	4.04767e-31	30.3928	0.0168958	0.13555	472	Tuft
Osbpl8	2.89324	3.19538e-05	4.49548	0.0466301	0.134912	473	Tuft
Armcx1	4.05602	3.25263e-08	7.48777	0.0331653	0.134519	474	Tuft
Sgsm2	2.04591	0.00373544	2.42766	0.0656329	0.134279	475	Tuft
Ankrd50	2.19219	0.00118801	2.92518	0.0610171	0.133761	476	Tuft
Trim14	2.33873	0.00196545	2.70654	0.056942	0.133172	477	Tuft
Haghl	1.98918	0.00241429	2.61721	0.0669333	0.133142	478	Tuft
Tef	2.28828	0.00357967	2.44616	0.0581636	0.133095	479	Tuft
Cwh43	4.97694	0.0159261	1.79789	0.0265728	0.132251	480	Tuft
Gngt2	2.3073	0.00586476	2.23175	0.0569898	0.131493	481	Tuft
Evl	2.10538	0.0109411	1.96094	0.0618785	0.130278	482	Tuft
Nek8	3.38885	4.99336e-07	6.30161	0.0383236	0.129873	483	Tuft
Ttll10	3.5845	4.92685e-08	7.30743	0.0359986	0.129037	484	Tuft
Gimap3	6.49317	0.0239098	1.62142	0.0198663	0.128995	485	Tuft
Rmrp	4.11336	3.56127e-08	7.44839	0.0311624	0.128182	486	Tuft
Patz1	2.29347	0.000540058	3.26756	0.055694	0.127732	487	Tuft
Plekhs1	7.11549	9.03384e-29	28.0441	0.0177934	0.126609	488	Tuft
Cdk19	2.11459	0.00589936	2.22919	0.0598061	0.126465	489	Tuft
Smug1	2.04642	0.00227632	2.64277	0.0617768	0.126421	490	Tuft
Hr	3.3757	1.83382e-07	6.73664	0.0373668	0.126139	491	Tuft
D6Wsu163e	2.06273	0.00299333	2.52385	0.0608588	0.125535	492	Tuft
Fbxo36	2.2009	0.000283112	3.54804	0.0568422	0.125104	493	Tuft
Gm37376	2.06799	0.0215319	1.66692	0.0603532	0.12481	494	Tuft
Tecpr2	2.5618	0.000449011	3.34774	0.0478871	0.122677	495	Tuft
2610035D17Rik	2.12497	0.00580755	2.23601	0.0575685	0.122331	496	Tuft
Alg13	2.31334	0.000141308	3.84983	0.0526899	0.12189	497	Tuft
Cdkl2	3.3476	5.8066e-06	5.23608	0.0364034	0.121864	498	Tuft
Gm36945	2.71995	0.000287751	3.54098	0.0445388	0.121143	499	Tuft
Vav3	3.5166	3.77325e-07	6.42328	0.0343601	0.120831	500	Tuft
Camk1	2.33634	0.00077159	3.11261	0.05127	0.119784	501	Tuft
Ulk3	2.04676	0.0103801	1.9838	0.0583415	0.119411	502	Tuft
Gm20342	2.14689	0.00997944	2.00089	0.0552704	0.118659	503	Tuft
Nradd	4.07262	9.25465e-12	11.0336	0.0290013	0.118111	504	Tuft
Oas2	7.02524	2.15228e-21	20.6671	0.0167788	0.117875	505	Tuft
Setbp1	3.0101	0.0498084	1.3027	0.0391345	0.117799	506	Tuft
Slc2a10	5.13929	1.16785e-08	7.93261	0.0227598	0.116969	507	Tuft
Hilpda	1.9931	0.0140639	1.85189	0.0584931	0.116583	508	Tuft
Kcnd3	10.6212	2.13003e-35	34.6716	0.0108935	0.115702	509	Tuft
Zfp369	2.10087	0.00485284	2.314	0.0550429	0.115638	510	Tuft
Sptb	8.80005	4.08804e-26	25.3885	0.0131145	0.115408	511	Tuft
Tbc1d9	2.37798	0.00703495	2.15274	0.0483864	0.115062	512	Tuft
Arhgap4	4.43633	4.38222e-09	8.35831	0.0257599	0.11428	513	Tuft
Ppp2r1b	2.49461	0.000339005	3.46979	0.0457407	0.114105	514	Tuft
Gm17494	3.13044	0.000388863	3.4102	0.0363384	0.113755	515	Tuft
AI846148	2.84394	0.000178999	3.74715	0.0399035	0.113483	516	Tuft
Ttbk2	2.98721	0.000181766	3.74049	0.0379316	0.113309	517	Tuft
Plekhg5	4.2441	1.01384e-11	10.994	0.026692	0.113284	518	Tuft
Gfi1b	10.4738	3.02e-30	29.52	0.0108054	0.113173	519	Tuft
Dhx34	2.1085	0.00348575	2.4577	0.0532521	0.112282	520	Tuft
Mthfd1l	2.84053	0.000491199	3.30874	0.0394411	0.112033	521	Tuft
Tanc2	3.6355	7.7109e-05	4.11289	0.0307441	0.11177	522	Tuft
Clec16a	2.32132	0.0024936	2.60317	0.0479031	0.111198	523	Tuft
Sucnr1	8.71379	5.14754e-30	29.2884	0.0126765	0.11046	524	Tuft
Per3	2.42316	0.00632546	2.19891	0.0453288	0.109839	525	Tuft
Gm10451	3.28964	1.16928e-06	5.93208	0.0333224	0.109619	526	Tuft
Gpt2	4.61955	2.59176e-10	9.5864	0.0236022	0.109032	527	Tuft
S100pbp	2.47248	0.00606566	2.21712	0.0440382	0.108883	528	Tuft
Fcna	8.50448	3.59632e-26	25.4441	0.0127225	0.108198	529	Tuft
Eml6	6.50985	1.29764e-18	17.8868	0.0165837	0.107957	530	Tuft
Cacna2d2	6.50224	7.36324e-25	24.1329	0.0165526	0.107629	531	Tuft
Ogg1	1.99861	0.00552772	2.25745	0.0536203	0.107166	532	Tuft
Lrp12	2.39123	0.00843171	2.07408	0.0447809	0.107081	533	Tuft
Chat	11.4038	9.1216e-31	30.0399	0.00936023	0.106742	534	Tuft
Hotairm1	8.20636	3.91205e-28	27.4076	0.0129408	0.106197	535	Tuft
Map3k3	2.47637	0.00110113	2.95816	0.0428091	0.106011	536	Tuft
Nprl3	2.17053	0.00482995	2.31606	0.0487849	0.105889	537	Tuft
Neurl1a	8.51649	1.0351e-27	26.985	0.012338	0.105077	538	Tuft
Ahi1	3.85575	0.000497318	3.30337	0.0272017	0.104883	539	Tuft
Gabbr1	3.44764	0.00113142	2.94638	0.0303462	0.104623	540	Tuft
Gm684	2.41376	0.00441912	2.35466	0.0430134	0.103824	541	Tuft
Lca5	5.90132	3.45071e-15	14.4621	0.0175464	0.103547	542	Tuft
Serpini1	4.76189	4.97745e-06	5.30299	0.0217062	0.103363	543	Tuft
Cep170	4.27107	0.00563205	2.24933	0.024157	0.103176	544	Tuft
Arid3a	2.86673	0.00223927	2.64989	0.0357812	0.102575	545	Tuft
Rny3	2.14173	0.00752913	2.12326	0.0478138	0.102404	546	Tuft
Extl3	2.08832	0.0072759	2.13811	0.0487272	0.101758	547	Tuft
Rrm2b	2.21216	0.0206563	1.68495	0.0457684	0.101247	548	Tuft
Ift140	1.9804	0.0117515	1.92991	0.0510428	0.101085	549	Tuft
Ubtd1	2.86351	0.000108118	3.9661	0.0351845	0.100751	550	Tuft
Acrbp	2.47261	0.00205192	2.68784	0.040523	0.100198	551	Tuft
Kctd13	2.1654	0.00464572	2.33295	0.0462143	0.100072	552	Tuft

## Sheet: Goblet
gene	logFC	padj	lg10p	avg_intensity	intensity_logFC	markerRank	clusterName
Zg16	8.62176	4.93153e-295	294.307	4.49156	38.7251	1	Goblet
Tff3	7.34059	4.93153e-295	294.307	4.09532	30.0621	2	Goblet
Fcgbp	7.75506	4.93153e-295	294.307	3.32041	25.75	3	Goblet
Muc2	7.57733	4.93153e-295	294.307	2.67629	20.2792	4	Goblet
Clca1	8.14911	3.8911e-251	250.41	2.05287	16.729	5	Goblet
Spink4	5.81687	3.84269e-208	207.415	2.81102	16.3513	6	Goblet
Agr2	6.73346	1.91444e-165	164.718	2.14263	14.4273	7	Goblet
S100a6	6.65699	2.19706e-101	100.658	1.12909	7.51633	8	Goblet
Guca2a	5.83663	2.17587e-166	165.662	0.901366	5.26094	9	Goblet
Ccl6	5.28311	9.84962e-55	54.0066	0.736541	3.89123	10	Goblet
Ido1	7.7984	2.67792e-101	100.572	0.491517	3.83304	11	Goblet
Tmsb10	2.85814	2.92304e-274	273.534	1.3061	3.73302	12	Goblet
Krt18	1.77021	9.72047e-21	20.0123	2.10728	3.73033	13	Goblet
Selenom	4.18828	6.19563e-41	40.2079	0.872915	3.65601	14	Goblet
Tm4sf4	3.51506	1.36002e-20	19.8665	0.894527	3.14431	15	Goblet
Neat1	2.09523	3.92559e-98	97.4061	1.49518	3.13275	16	Goblet
Gm1123	2.20593	9.51782e-181	180.021	1.34404	2.96485	17	Goblet
Tspan8	1.7861	2.90922e-51	50.5362	1.63911	2.92761	18	Goblet
AW112010	4.54363	8.40918e-268	267.075	0.633761	2.87957	19	Goblet
Txndc5	4.4412	4.93153e-295	294.307	0.640546	2.84479	20	Goblet
Klk1	4.53602	3.89453e-267	266.41	0.558226	2.53213	21	Goblet
Hepacam2	3.86896	1.85147e-22	21.7325	0.611921	2.3675	22	Goblet
Klf4	2.5872	1.44682e-99	98.8396	0.90404	2.33894	23	Goblet
Stard10	1.844	1.51785e-160	159.819	1.18476	2.1847	24	Goblet
Sh3bgrl3	2.55739	8.78018e-207	206.056	0.850385	2.17476	25	Goblet
Fxyd3	3.15889	5.13922e-41	40.2891	0.660732	2.08718	26	Goblet
Smim6	3.29172	2.22685e-172	171.652	0.628296	2.06817	27	Goblet
Atp2a3	3.61684	2.68377e-17	16.5713	0.550831	1.99227	28	Goblet
Dynll1	1.80682	1.5848e-46	45.8	1.06208	1.91899	29	Goblet
Tpd52	1.47101	1.7584e-135	134.755	1.22747	1.80561	30	Goblet
Qsox1	4.26415	7.6068e-195	194.119	0.402107	1.71465	31	Goblet
Sytl2	7.06326	6.93426e-235	234.159	0.238456	1.68427	32	Goblet
Scin	3.09625	5.03446e-75	74.298	0.535785	1.65892	33	Goblet
Fer1l6	7.60629	1.34666e-257	256.871	0.211961	1.61223	34	Goblet
Rep15	6.54903	8.86803e-278	277.052	0.244069	1.59842	35	Goblet
Smim14	2.74479	4.36589e-230	229.36	0.580921	1.59451	36	Goblet
Slc26a2	2.51442	1.39283e-63	62.8561	0.629108	1.58184	37	Goblet
Ano7	5.89214	5.59372e-126	125.252	0.267709	1.57738	38	Goblet
Pdia6	1.59689	1.06595e-62	61.9723	0.969141	1.54761	39	Goblet
Gcnt3	5.84138	2.12007e-281	280.674	0.239375	1.39828	40	Goblet
Galnt7	2.10257	1.7812e-124	123.749	0.655681	1.37861	41	Goblet
Selenos	1.49087	1.46038e-72	71.8355	0.908882	1.35503	42	Goblet
Tpsg1	7.63611	4.93153e-295	294.307	0.177169	1.35288	43	Goblet
Ramp1	5.93862	1.65733e-141	140.781	0.219501	1.30353	44	Goblet
Rab27b	4.47138	9.35385e-200	199.029	0.285713	1.27753	45	Goblet
Wars	3.57723	2.69449e-208	207.57	0.356588	1.2756	46	Goblet
Odf2l	4.26299	1.32403e-153	152.878	0.2956	1.26014	47	Goblet
Tspan1	2.69186	1.25369e-60	59.9018	0.458059	1.23303	48	Goblet
Clps	1.76473	0.00310617	2.50778	0.697292	1.23053	49	Goblet
Slc12a8	4.76559	4.93153e-295	294.307	0.2505	1.19378	50	Goblet
Gfpt1	1.48885	2.84112e-43	42.5465	0.791137	1.17789	51	Goblet
Tspan13	1.55717	1.12003e-37	36.9508	0.752968	1.1725	52	Goblet
Krt7	1.77273	1.36211e-25	24.8658	0.651364	1.1547	53	Goblet
S100a13	2.75912	6.18006e-58	57.209	0.408691	1.12763	54	Goblet
Rock2	1.5604	5.29885e-52	51.2758	0.72232	1.12711	55	Goblet
Golgb1	1.49054	3.25717e-53	52.4872	0.739499	1.10225	56	Goblet
5330417C22Rik	3.63707	4.90085e-48	47.3097	0.302696	1.10093	57	Goblet
Muc3a	4.17506	1.00159e-128	127.999	0.25446	1.06239	58	Goblet
P2rx4	3.47255	3.57095e-193	192.447	0.299416	1.03974	59	Goblet
Tmed9	1.65974	1.03535e-44	43.9849	0.590568	0.98019	60	Goblet
Galnt12	4.72527	5.55683e-228	227.255	0.205998	0.973394	61	Goblet
Camk2n1	1.51824	2.88589e-29	28.5397	0.624186	0.947665	62	Goblet
Mxd1	1.63369	7.83211e-20	19.1061	0.574024	0.93778	63	Goblet
Lrrc26	4.82943	1.46779e-230	229.833	0.191565	0.92515	64	Goblet
S100a11	1.47411	2.87622e-22	21.5412	0.617087	0.909654	65	Goblet
Rnase4	2.22754	5.08152e-52	51.294	0.408229	0.909347	66	Goblet
Tmed3	1.85602	2.07213e-89	88.6836	0.489401	0.908336	67	Goblet
Bcas1	7.17917	6.096e-254	253.215	0.124889	0.8966	68	Goblet
Golm1	1.61182	2.62416e-55	54.581	0.546022	0.880089	69	Goblet
Ccl9	5.5581	3.80172e-92	91.42	0.158091	0.878687	70	Goblet
Dpysl2	3.54842	4.34106e-29	28.3624	0.239153	0.848616	71	Goblet
Dnajc10	3.34446	5.84846e-145	144.233	0.250856	0.838977	72	Goblet
Rgs2	2.5681	0.00109293	2.96141	0.323121	0.829807	73	Goblet
Spdef	6.24358	2.5538e-232	231.593	0.132893	0.829727	74	Goblet
Kcnk1	2.01923	6.69699e-43	42.1741	0.410279	0.828448	75	Goblet
Foxa3	4.22225	2.06616e-168	167.685	0.194616	0.82172	76	Goblet
Asph	2.50612	2.61461e-40	39.5826	0.325218	0.815037	77	Goblet
C1galt1	2.31941	2.53087e-92	91.5967	0.351209	0.814596	78	Goblet
Ern2	5.95589	5.05269e-205	204.296	0.133417	0.794619	79	Goblet
Glul	2.32557	6.71537e-40	39.1729	0.340324	0.79145	80	Goblet
Capn9	7.42047	2.97557e-243	242.526	0.106552	0.790666	81	Goblet
Tulp4	1.83916	2.89093e-50	49.539	0.427689	0.78659	82	Goblet
Mia3	1.51054	7.79953e-48	47.1079	0.513217	0.775235	83	Goblet
Cpd	2.12355	4.94763e-82	81.3056	0.36139	0.76743	84	Goblet
Atoh1	6.23748	1.6799e-213	212.775	0.12289	0.766525	85	Goblet
Cd9	1.94239	3.23038e-32	31.4907	0.393536	0.764402	86	Goblet
Reep5	2.38457	9.71267e-05	4.01266	0.320036	0.763149	87	Goblet
Mcf2l	4.60051	3.52944e-102	101.452	0.163971	0.75435	88	Goblet
Mllt3	2.75308	2.0018e-113	112.699	0.270344	0.74428	89	Goblet
Pla2g10	8.09109	3.3026e-262	261.481	0.0913079	0.738781	90	Goblet
Impad1	1.75806	2.90108e-59	58.5374	0.419935	0.738273	91	Goblet
Gm609	3.17713	5.65578e-17	16.2475	0.229393	0.728813	92	Goblet
Hgfac	4.49984	7.03302e-147	146.153	0.160916	0.724096	93	Goblet
Fam83e	1.85074	2.00338e-33	32.6982	0.389854	0.721517	94	Goblet
C1galt1c1	2.38666	1.20318e-98	97.9197	0.297629	0.710341	95	Goblet
Samhd1	1.54894	7.67623e-33	32.1149	0.43692	0.676763	96	Goblet
Rab3d	3.37425	1.16772e-86	85.9327	0.197191	0.665369	97	Goblet
Liph	2.74823	3.75915e-89	88.4249	0.240993	0.662305	98	Goblet
Hk2	1.91582	1.07644e-17	16.968	0.34529	0.661513	99	Goblet
Slc50a1	1.92108	2.4213e-67	66.616	0.34315	0.659219	100	Goblet
Tpm4	1.98381	3.56298e-49	48.4482	0.328962	0.652599	101	Goblet
Tnfaip8	4.81285	1.83906e-188	187.735	0.133989	0.644867	102	Goblet
Rap1gap	5.31274	1.59311e-159	158.798	0.119081	0.632646	103	Goblet
Rasa4	4.57755	1.86256e-109	108.73	0.136016	0.62262	104	Goblet
Galnt10	2.33143	3.71088e-72	71.4305	0.262838	0.612788	105	Goblet
Creb3l1	4.41607	1.05624e-136	135.976	0.137983	0.609343	106	Goblet
Myo5c	3.35294	3.68965e-91	90.433	0.180001	0.603531	107	Goblet
Enpp3	3.1226	1.57328e-23	22.8032	0.189422	0.59149	108	Goblet
Rab27a	5.26368	2.13044e-144	143.672	0.111518	0.586996	109	Goblet
Bace2	5.45162	9.06565e-139	138.043	0.105289	0.573996	110	Goblet
Sel1l3	1.53361	1.74129e-36	35.7591	0.371087	0.569102	111	Goblet
Phlda1	1.67055	3.29407e-10	9.48227	0.340428	0.568702	112	Goblet
Kcnk6	6.87016	4.17754e-180	179.379	0.0824031	0.566123	113	Goblet
Ttyh1	4.40633	2.69984e-21	20.5687	0.128262	0.565164	114	Goblet
Mfsd6	2.20702	1.14048e-57	56.9429	0.250219	0.552238	115	Goblet
Edem3	2.65088	1.65601e-66	65.7809	0.208052	0.551521	116	Goblet
Spats2l	5.26678	9.41125e-173	172.026	0.103529	0.545264	117	Goblet
Tubb2b	2.00634	7.06357e-13	12.151	0.27003	0.541773	118	Goblet
Arhgef38	1.78413	5.00265e-22	21.3008	0.301599	0.538093	119	Goblet
Galnt3	2.62049	8.77425e-80	79.0568	0.203791	0.534032	120	Goblet
Gadd45b	1.73353	9.57888e-31	30.0187	0.30292	0.525122	121	Goblet
Chst4	4.64482	4.36261e-143	142.36	0.112592	0.522969	122	Goblet
Galnt4	1.78124	5.34653e-46	45.2719	0.293111	0.5221	123	Goblet
Npdc1	1.8543	5.19429e-36	35.2845	0.279144	0.517616	124	Goblet
Rasef	3.41137	5.56156e-97	96.2548	0.148849	0.507778	125	Goblet
Clmn	1.62412	1.09643e-18	17.96	0.310983	0.505074	126	Goblet
Creld2	1.48631	4.03971e-36	35.3936	0.337732	0.501973	127	Goblet
Gsn	4.5409	1.41511e-105	104.849	0.108127	0.490995	128	Goblet
Tubb2a	3.00183	2.49087e-60	59.6036	0.162597	0.488089	129	Goblet
Fam174b	4.00677	2.36076e-107	106.627	0.120655	0.483439	130	Goblet
Trp53inp2	1.69783	5.7753e-23	22.2384	0.283607	0.481517	131	Goblet
Gm44985	5.81564	3.29747e-162	161.482	0.082497	0.479772	132	Goblet
Arfgef3	3.14695	7.91384e-39	38.1016	0.151618	0.477134	133	Goblet
Mlph	3.06132	1.27066e-90	89.896	0.154761	0.473773	134	Goblet
Ttc39a	5.19558	4.02091e-150	149.396	0.0905793	0.470612	135	Goblet
Litaf	1.48737	5.03541e-22	21.298	0.315909	0.469873	136	Goblet
Ddx60	2.23161	2.51107e-14	13.6001	0.208227	0.464681	137	Goblet
Grk2	1.83579	4.46683e-46	45.35	0.2495	0.458029	138	Goblet
Ssfa2	1.86664	3.95744e-17	16.4026	0.244516	0.456422	139	Goblet
Suox	3.84189	1.24002e-40	39.9066	0.118789	0.456374	140	Goblet
Rnase1	1.91165	1.02801e-14	13.988	0.235715	0.450604	141	Goblet
Anxa3	6.12966	2.93539e-131	130.532	0.0729968	0.447446	142	Goblet
Ergic1	2.07936	2.55393e-50	49.5928	0.210858	0.438449	143	Goblet
Oasl1	1.92309	5.0627e-20	19.2956	0.224076	0.430919	144	Goblet
Naip6	1.65244	9.20639e-23	22.0359	0.260274	0.430087	145	Goblet
Parm1	2.49237	3.26975e-30	29.4855	0.170505	0.42496	146	Goblet
Rab15	3.83542	3.18377e-79	78.4971	0.109286	0.419157	147	Goblet
Camsap3	1.51092	1.77278e-29	28.7513	0.276682	0.418044	148	Goblet
Ang	1.57463	1.75851e-27	26.7549	0.264695	0.416796	149	Goblet
Car8	3.40343	6.36459e-55	54.1962	0.122414	0.416626	150	Goblet
Parp12	1.94612	3.53314e-28	27.4518	0.212725	0.413988	151	Goblet
Dll1	2.69161	1.49245e-55	54.8261	0.151699	0.408315	152	Goblet
Mmp15	2.59021	3.76863e-45	44.4238	0.154515	0.400226	153	Goblet
Cldn4	1.97903	1.04534e-07	6.98074	0.202165	0.400089	154	Goblet
Rassf6	2.96779	3.63084e-65	64.44	0.13125	0.389521	155	Goblet
Stx17	1.93272	1.95756e-42	41.7083	0.20083	0.388149	156	Goblet
Golph3l	1.47463	8.35459e-31	30.0781	0.257446	0.379638	157	Goblet
Mptx1	9.79367	3.76772e-79	78.4239	0.0387262	0.379272	158	Goblet
Pdia5	3.37438	1.6574e-89	88.7806	0.110474	0.372782	159	Goblet
Fkbp11	3.7502	2.21088e-85	84.6554	0.0970349	0.363901	160	Goblet
Lbh	2.50777	1.59389e-20	19.7975	0.144537	0.362466	161	Goblet
Kctd14	1.99929	4.36446e-36	35.3601	0.18026	0.36039	162	Goblet
Cbfa2t3	3.77182	1.37282e-24	23.8624	0.0952605	0.359305	163	Goblet
Myadm	1.4844	4.38604e-17	16.3579	0.236222	0.350649	164	Goblet
Cracr2b	3.4161	1.38742e-90	89.8578	0.101709	0.347448	165	Goblet
Appl2	2.13307	2.55624e-27	26.5924	0.162624	0.346889	166	Goblet
Slc22a23	2.23274	4.00935e-38	37.3969	0.155143	0.346395	167	Goblet
Acly	1.52282	1.87872e-19	18.7261	0.227015	0.345704	168	Goblet
Slc35a2	1.94184	3.41762e-36	35.4663	0.177575	0.344823	169	Goblet
Scnn1a	4.54811	1.7969e-119	118.745	0.0753352	0.342633	170	Goblet
Hid1	2.9622	8.82936e-55	54.0541	0.115116	0.340998	171	Goblet
Stim2	1.58448	3.65389e-22	21.4372	0.214151	0.339318	172	Goblet
Stxbp1	3.96692	8.10735e-37	36.0911	0.0854763	0.339078	173	Goblet
Creb3l4	4.8031	5.36526e-133	132.27	0.0690321	0.331568	174	Goblet
Gadd45g	1.66618	1.05889e-14	13.9751	0.198925	0.331445	175	Goblet
Nupr1	3.44497	2.8978e-24	23.5379	0.0957969	0.330017	176	Goblet
Cog1	1.66056	3.96543e-27	26.4017	0.198319	0.32932	177	Goblet
Cmtm7	2.16269	3.12109e-35	34.5057	0.152111	0.328969	178	Goblet
2210011C24Rik	6.62123	2.34703e-140	139.629	0.0490021	0.324454	179	Goblet
Krt23	2.8148	3.73627e-19	18.4276	0.114971	0.323621	180	Goblet
5730559C18Rik	1.59357	1.82074e-23	22.7398	0.197439	0.314633	181	Goblet
Clic4	2.29	3.41079e-30	29.4671	0.137303	0.314424	182	Goblet
Kdelr3	4.7412	1.78483e-120	119.748	0.0659811	0.31283	183	Goblet
B3gnt7	2.1803	4.28905e-31	30.3676	0.143197	0.312213	184	Goblet
Slc1a5	1.57528	3.55819e-15	14.4488	0.197877	0.311712	185	Goblet
Hpd	4.63889	8.35907e-77	76.0778	0.0671049	0.311292	186	Goblet
Adgre5	3.48865	8.50051e-65	64.0706	0.0883407	0.30819	187	Goblet
Ptprr	4.47483	4.75192e-88	87.3231	0.0687034	0.307436	188	Goblet
Fgfr2	3.81826	1.43955e-62	61.8418	0.0803116	0.306651	189	Goblet
Ica1	3.01948	9.42321e-35	34.0258	0.0998232	0.301414	190	Goblet
Slc37a1	1.48454	6.36418e-21	20.1963	0.198832	0.295174	191	Goblet
Cracr2a	4.57448	9.75461e-72	71.0108	0.064309	0.294181	192	Goblet
Galnt5	6.22118	2.70679e-115	114.568	0.0454724	0.282892	193	Goblet
Osbpl2	1.96332	3.51427e-29	28.4542	0.143993	0.282704	194	Goblet
Tmco3	1.98263	5.96783e-29	28.2242	0.141162	0.279871	195	Goblet
Nectin1	1.60653	3.00657e-21	20.5219	0.172424	0.277004	196	Goblet
Dll4	4.27157	2.02679e-74	73.6932	0.0639129	0.273008	197	Goblet
Inpp5a	1.50157	2.84649e-20	19.5457	0.18097	0.271739	198	Goblet
Tecpr1	1.79586	2.7667e-19	18.558	0.150797	0.270809	199	Goblet
Kit	3.77122	7.52064e-29	28.1237	0.0710376	0.267899	200	Goblet
2010001K21Rik	7.31846	4.26787e-90	89.3698	0.0352808	0.258201	201	Goblet
Frmd3	6.42984	3.78229e-53	52.4222	0.0394222	0.253478	202	Goblet
Ehd4	1.79446	3.25427e-24	23.4875	0.139987	0.251202	203	Goblet
Slc22a15	3.35349	2.48778e-47	46.6042	0.0743531	0.249342	204	Goblet
Gm12511	6.04338	7.60737e-86	85.1188	0.0409044	0.247201	205	Goblet
Bmp2	2.44462	1.35303e-23	22.8687	0.100487	0.245652	206	Goblet
Pllp	1.95531	3.32757e-27	26.4779	0.124033	0.242524	207	Goblet
Ampd3	2.01552	1.34388e-20	19.8716	0.119737	0.241332	208	Goblet
Unc13b	1.65776	1.06804e-15	14.9714	0.145045	0.24045	209	Goblet
Cmtm8	5.12196	9.81525e-94	93.0081	0.0462683	0.236984	210	Goblet
Tor3a	3.12501	1.30737e-45	44.8836	0.0747397	0.233562	211	Goblet
Sh3bgrl2	1.71389	1.39183e-19	18.8564	0.135972	0.233041	212	Goblet
Mfsd7a	5.35392	4.48275e-80	79.3485	0.0433536	0.232112	213	Goblet
Epb41l2	1.62723	6.92194e-18	17.1598	0.142372	0.231673	214	Goblet
Tfcp2l1	3.58881	1.92593e-62	61.7154	0.0643448	0.230922	215	Goblet
Stat2	1.77356	5.09889e-15	14.2925	0.128261	0.227479	216	Goblet
Tmem63a	1.83175	8.52215e-22	21.0695	0.122771	0.224887	217	Goblet
Rap1gapos	5.53736	4.02615e-101	100.395	0.0403419	0.223388	218	Goblet
Tc2n	2.57012	3.68714e-28	27.4333	0.0861721	0.221472	219	Goblet
Capn8	5.59429	2.5958e-62	61.5857	0.0393182	0.219958	220	Goblet
Nipal2	1.77332	5.24831e-19	18.28	0.122693	0.217575	221	Goblet
Zfp467	4.28814	8.77225e-63	62.0569	0.0501939	0.215238	222	Goblet
Slc2a1	2.54604	3.06548e-28	27.5135	0.0833157	0.212125	223	Goblet
Gm14207	2.31293	3.08635e-25	24.5106	0.0909357	0.210328	224	Goblet
Ntn4	2.56857	8.91212e-30	29.05	0.0815253	0.209404	225	Goblet
Sgsm3	2.80893	1.42873e-40	39.845	0.0743136	0.208742	226	Goblet
Rcn1	2.07515	4.82163e-06	5.31681	0.0992422	0.205942	227	Goblet
Zcchc11	1.85776	3.81915e-12	11.418	0.110686	0.205628	228	Goblet
Cdc25b	2.71445	2.14561e-26	25.6684	0.0754026	0.204676	229	Goblet
Csrp1	2.3223	8.98077e-26	25.0467	0.087667	0.203589	230	Goblet
Ms4a12	1.50219	1.0649e-17	16.9727	0.134769	0.202449	231	Goblet
Eif2ak3	1.95376	1.5429e-19	18.8117	0.103332	0.201885	232	Goblet
Thbs1	1.9257	0.00025877	3.58709	0.104395	0.201034	233	Goblet
Slc7a4	2.45411	5.49469e-27	26.2601	0.0801343	0.196658	234	Goblet
Ffar4	5.15956	5.17507e-77	76.2861	0.0380946	0.196551	235	Goblet
Myof	6.86991	5.53485e-85	84.2569	0.0276981	0.190283	236	Goblet
Cxcl16	1.68324	2.25893e-12	11.6461	0.111935	0.188413	237	Goblet
Rcan3	3.65162	1.30945e-36	35.8829	0.0505514	0.184594	238	Goblet
Slc25a35	2.7657	3.10097e-18	17.5085	0.066523	0.183983	239	Goblet
Cpm	1.8698	5.68583e-11	10.2452	0.0983692	0.18393	240	Goblet
Nfkb2	2.51851	2.42887e-29	28.6146	0.0727695	0.183271	241	Goblet
Slc39a8	2.01028	1.77171e-18	17.7516	0.0901582	0.181243	242	Goblet
Aacs	1.86203	5.23333e-19	18.2812	0.095948	0.178658	243	Goblet
Fut4	2.30322	2.90066e-26	25.5375	0.0772903	0.178016	244	Goblet
Myo1c	1.60973	1.33318e-14	13.8751	0.11024	0.177458	245	Goblet
Srd5a1	1.6896	1.09684e-16	15.9599	0.104051	0.175805	246	Goblet
Dpysl3	5.55722	1.29822e-40	39.8867	0.0314645	0.174855	247	Goblet
Fam221a	2.50529	4.28601e-13	12.3679	0.0693542	0.173752	248	Goblet
Tmem123	2.18581	1.06711e-21	20.9718	0.0778661	0.1702	249	Goblet
S100a14	4.06418	1.08878e-34	33.9631	0.0417269	0.169585	250	Goblet
Pwwp2b	1.9196	1.50147e-19	18.8235	0.0870201	0.167044	251	Goblet
Agfg2	2.00274	3.79523e-16	15.4208	0.0817941	0.163812	252	Goblet
Slc10a7	2.01758	1.37159e-19	18.8628	0.0811626	0.163752	253	Goblet
Fgd6	1.52182	9.44466e-10	9.02481	0.10725	0.163215	254	Goblet
Foxa2	1.96701	4.00237e-11	10.3977	0.0828986	0.163062	255	Goblet
Btc	2.6364	1.37184e-24	23.8627	0.0614633	0.162042	256	Goblet
Ckap4	3.08428	2.52465e-26	25.5978	0.0521177	0.160746	257	Goblet
Atp2c2	3.67341	6.01843e-50	49.2205	0.0426932	0.15683	258	Goblet
Pqlc1	1.94558	4.63003e-16	15.3344	0.0800941	0.15583	259	Goblet
Fgfr3	2.12445	9.9103e-17	16.0039	0.0720036	0.152968	260	Goblet
Tinagl1	2.1059	2.33724e-19	18.6313	0.0724807	0.152637	261	Goblet
Stxbp6	2.25327	5.02893e-22	21.2985	0.0674744	0.152038	262	Goblet
Dmpk	2.42042	2.88668e-12	11.5396	0.0606994	0.146918	263	Goblet
Sidt1	3.58749	1.73164e-33	32.7615	0.0406104	0.145689	264	Goblet
Cd200	3.38447	4.95407e-18	17.305	0.0430455	0.145686	265	Goblet
Fam69a	2.73244	2.23825e-32	31.6501	0.0531334	0.145184	266	Goblet
Far1	3.45628	5.24637e-31	30.2801	0.041254	0.142585	267	Goblet
Proc	4.50075	8.17778e-47	46.0874	0.0313934	0.141294	268	Goblet
BC016579	1.57269	1.66629e-10	9.77825	0.0888549	0.139741	269	Goblet
Srgap1	4.97127	8.55986e-48	47.0675	0.027956	0.138977	270	Goblet
Fry	2.0755	1.08995e-06	5.96259	0.066	0.136983	271	Goblet
1500009L16Rik	3.43133	3.22416e-25	24.4916	0.0397139	0.136272	272	Goblet
Tnfrsf21	2.62674	4.82944e-16	15.3161	0.0515687	0.135458	273	Goblet
Scd2	2.11031	2.80299e-10	9.55238	0.064164	0.135406	274	Goblet
Tmem140	2.00487	2.45156e-13	12.6106	0.0672955	0.134918	275	Goblet
Serpina1b	3.00101	3.58575e-05	4.44542	0.0444948	0.133529	276	Goblet
Hk1	3.42006	6.4702e-18	17.1891	0.0387496	0.132526	277	Goblet
Kcnj2	1.80036	5.69453e-10	9.24454	0.0731305	0.131661	278	Goblet
Nucb2	2.55825	2.24108e-23	22.6495	0.0511686	0.130902	279	Goblet
Atf5	1.51729	5.42735e-08	7.26541	0.0858486	0.130257	280	Goblet
Sh3pxd2a	4.0754	1.92675e-30	29.7152	0.031781	0.12952	281	Goblet
Zdhhc18	2.3081	8.10615e-18	17.0912	0.05594	0.129115	282	Goblet
Cdc42ep3	5.40502	1.41756e-44	43.8485	0.0238129	0.128709	283	Goblet
AL645643.1	1.86641	1.30509e-10	9.88436	0.0689582	0.128704	284	Goblet
Fam117a	3.4342	1.39169e-18	17.8565	0.037443	0.128587	285	Goblet
Tanc2	4.15075	9.66029e-33	32.015	0.0307441	0.127611	286	Goblet
Rhof	2.03131	1.74366e-09	8.75854	0.0628117	0.12759	287	Goblet
Polk	2.36519	1.02586e-15	14.9889	0.0537767	0.127192	288	Goblet
Chrm1	6.70069	5.06358e-54	53.2955	0.0189028	0.126662	289	Goblet
Rasd2	5.50004	5.5183e-60	59.2582	0.0226421	0.124532	290	Goblet
Mansc1	1.7357	6.68191e-15	14.1751	0.0715322	0.124158	291	Goblet
1700066B19Rik	2.66648	2.84961e-26	25.5452	0.0465523	0.124131	292	Goblet
Gm26532	2.70656	1.14913e-12	11.9396	0.0456168	0.123465	293	Goblet
6430548M08Rik	3.88226	5.84645e-32	31.2331	0.0308923	0.119932	294	Goblet
AI467606	3.42639	8.8218e-21	20.0544	0.0348794	0.119511	295	Goblet
Oas3	2.74217	4.158e-11	10.3811	0.0432782	0.118676	296	Goblet
Gbp7	2.31249	3.24935e-08	7.4882	0.0512834	0.118592	297	Goblet
Slc2a10	5.20158	1.27919e-33	32.8931	0.0227598	0.118387	298	Goblet
Tppp3	3.59241	3.5142e-27	26.4542	0.0318001	0.114239	299	Goblet
Stk38l	1.98217	1.42537e-12	11.8461	0.0575609	0.114095	300	Goblet
Socs3	1.48443	7.64732e-08	7.11649	0.0763501	0.113336	301	Goblet
Gm37859	3.24221	1.93066e-16	15.7143	0.0349053	0.11317	302	Goblet
Casc4	3.44255	1.35254e-25	24.8688	0.0328279	0.113012	303	Goblet
Plcb1	4.68286	2.13245e-37	36.6711	0.0241131	0.112918	304	Goblet
Dusp18	2.13033	4.36911e-10	9.35961	0.0528215	0.112527	305	Goblet
Tmem229b	3.40416	1.27409e-20	19.8948	0.0327533	0.111497	306	Goblet
Fam102b	2.85301	1.58647e-14	13.7996	0.0386399	0.11024	307	Goblet
Cxxc5	1.89888	0.00089648	3.04746	0.0575042	0.109194	308	Goblet
Lysmd4	1.7955	1.42358e-11	10.8466	0.0602209	0.108127	309	Goblet
Bcl2	1.62984	6.39918e-06	5.19388	0.0648959	0.10577	310	Goblet
Sytl4	3.93446	3.00771e-36	35.5218	0.0268364	0.105587	311	Goblet
Gm9994	3.94464	1.43884e-27	26.842	0.0267146	0.105379	312	Goblet
Smim3	2.97025	8.22753e-26	25.0847	0.0353805	0.105089	313	Goblet
Ppfibp1	1.6603	1.27299e-06	5.89517	0.0631709	0.104883	314	Goblet
Rhobtb1	5.24995	6.5878e-35	34.1813	0.0197117	0.103486	315	Goblet
Plekhg1	1.98799	2.53133e-10	9.59665	0.051845	0.103068	316	Goblet
Camkk2	1.63583	3.83109e-06	5.41668	0.0626439	0.102474	317	Goblet
Lfng	2.81164	1.45645e-15	14.8367	0.0356437	0.100217	318	Goblet

[truncated: 1 more sheets: Paneth]
