# Supplementary material for: Loss of ARID3A perturbs intestinal epithelial proliferation–differentiation ratio and regeneration
Source: J Exp Med. 2024 Aug 16;221(10):e20232279. doi: 10.1084/jem.20232279 (PMC11329776; doi:10.1084/jem.20232279)
Supplement: Table S3 — is a list of primers used in this study. [file JEM_20232279_TableS3.xlsx]

## Sheet: Table S3
Table S3 - Primer sequence list
Genotyping
Primer name	Forward	Reverse
mouse Arid3a	TGCCTGTTGGAAGGATGATCTGG	CTCCTTCCTCTTGTCTCCTGTGTGG
qRT-PCR
Primer name	Forward	Reverse
mouse Alpi	ATCATCTTCCTGGGTGACGG	CGCCGATGGTCTTGTAGTTG
mouse Apoa4	CTAAGCAACAATGCCAAGGA	GTCCTGGAAGAGGGTACTG
mouse Arid3a	AGGCCGCCTACCTGTATCTT	AGGTGCTGTAGGAGGTGGTG
mouse Atoh1	GCCTTGCCGGACTCGCTTCTC	TCTGTGCCATCATCGCTGTTAGGG
mouse Axin2	TCCAGAGAGAGATGCATCGC	AGCCGCTCCTCCAGACTATG
mouse Ccnd1	GCCATCCAAACTGAGGAAAA	GATCCTGGGAGTCATCGGTA
mouse Chga	CAAGGTGATGAAGTGCGTCC	GGAGAGCCAGGTCTTGAAGT
mouse Dclk1	CGCTTCAGATCTTTCGAGGC	CCGCAGACATAGCTTTCACC
mouse Hes1	ATAGCTCCCGGCATTCCAAG	GCGCGGTATTTCCCCAACA
mouse Id1	CCTGCAGCATGTAATCGAC	TTCAGACTCCGAGTTCAGC
mouse Lgr5	CATCAGGTCAATACCGGAGC	TAATGTGCGAGGCACCATTC
mouse Lyz	ATGGAATGGCTACTATGGAG	CTCACCACCCTCTTTGCACATTG
mouse Muc2	TCTACCTCACCCACAAGCTG	TGGTCTGCATGCCATTGAAG
mouse Ppib	TCCATCGTGTCATCAAGGA	CATAGATGCTCTTTCCTCCT
mouse Smad7	CCCCCGGCTGAGAGGCTCAT	CACCTGCTGCCAGTCTGCCC
mouse Sox9	CTGGAGGCTGCTGAACGAGAG	CGGCGGACCCTGAGATTGC
human ARID3A	CCCGCCCCTAAGATCAAGAA	GTTGATCTCCACCGACATGC
human AXIN2	GACAGGAATCATTCGGCCAC	CCTTCAGCATCCTCCGGTAT
human PPIB	ATTCCATCGTGTAATCAAGGAC	TAGATGCTCTTTCCTCCTGTG
