# Supplementary material for: Loss of ARID3A perturbs intestinal epithelial proliferation–differentiation ratio and regeneration
Source: J Exp Med. 2024 Aug 16;221(10):e20232279. doi: 10.1084/jem.20232279 (PMC11329776; doi:10.1084/jem.20232279)
Supplement: Table S4 — lists antibodies used in this study. [file JEM_20232279_TableS4.xlsx]

## Sheet: Table S4
Table S4: List of antibodies
ANTIBODY	APPLICATION	DILUTION	MANUFACTURER
ARID3A	Cell line IFA	1:100	Abcam (169787)
ARID3A	IHC	1:700	Proteintech (14068-1-AP)
MUC2	IHC	1:200	Santa Cruz (sc-15334)
CHGA	IHC	1:200	Abcam (ab15160)
LYZ	IHC	1:2000	Dako (A0099)
ASPA	IHC	1:100	Proteintech (13244-1-AP)
APOA4	IHC	1:500	R&D (AF8125)
CLEAVED CASPASE -3	IHC	1:200	Cell signalling (9664)
KI67	IHC	1:200	Abcam (ab15580)
CD235-APC	FACS	1:100	Biolegend (118214)
CD31-PE	FACS	1:100	Biolegend (102407)
CD45-FITC	FACS	1:100	Biolegend (157214)
